# Supplementary material for: GGDonto ontology as a knowledge-base for genetic diseases and disorders of glycan metabolism and their causative genes
Source: J Biomed Semantics. 2018 Apr 18;9:14. doi: 10.1186/s13326-018-0182-0 (PMC5905134; doi:10.1186/s13326-018-0182-0)
Supplement: Supplementary file 2 — Schema of the GGDonto ontology (available at: http://jcggdb.jp/rdf/diseases/ggdonto-schema). (RDF 594 kb) [file 13326_2018_182_MOESM2_ESM.rdf]

<?xml version="1.0" encoding="UTF-8"?>
<rdf:RDF xml:base="http://jcggdb.jp/rdf/diseases/ggdonto-schema" 
xmlns:skos="http://www.w3.org/2004/02/skos/core#" 
xmlns:rdfs="http://www.w3.org/2000/01/rdf-schema#" 
xmlns:rdf="http://www.w3.org/1999/02/22-rdf-syntax-ns#" 
xmlns:owl="http://www.w3.org/2002/07/owl#" 
xmlns:dct="http://purl.org/dc/terms/"
xmlns:bibo="http://purl.org/ontology/bibo/"
xmlns:prism="http://prismstandard.org/namespaces/basic/2.0/"
xmlns:pav="http://purl.org/pav/"
xmlns:foaf="http://xmlns.com/foaf/0.1/"
xmlns:uniprot="http://purl.uniprot.org/core/"
xmlns:ggdsch="http://jcggdb.jp/rdf/diseases/ggdonto-schema#"
xmlns:gmsch="http://jcggdb.jp/rdf/diseases/gmncbi-schema#"
xmlns:gdgsch="http://jcggdb.jp/rdf/diseases/gdgdb-schema#"
xmlns:ggdonto="http://jcggdb.jp/rdf/diseases/ggdonto#">

<!-- Ontology description -->
<owl:Ontology rdf:about="http://jcggdb.jp/rdf/diseases/ggdonto-schema">
<dct:created>2015-07-01</dct:created>
<dct:modified>2016-09-01</dct:modified>
<owl:versionInfo xml:lang="en">v.1.0</owl:versionInfo>
<pav:version xml:lang="en">v.1.0</pav:version>
<dct:title xml:lang="en">GGDonto - Ontology of Genetic Diseases known to be related to Glycan Metabolism</dct:title>
<rdfs:label xml:lang="en">Genetic Glyco-Diseases Ontology (GGDonto)</rdfs:label>
<dct:description xml:lang="en">GGDonto is the Ontology of Genetic Diseases related to Glycan Metabolism, which describes knowledge about Congenital Disorders of Glycosylation (CDG) and Lysosomal Storage Diseases (LSD). GGDonto provides information on 120 genetic diseases of glycan synthesis and degradation and their causative genes.</dct:description>
<dct:contributor xml:lang="en">Glycoscience and Glycotechnology Research Group, Biotechnology Research Institute for Drug Discovery, National Institute of Advanced Industrial Science and Technology (AIST)</dct:contributor>
<dct:publisher xml:lang="en">Glycoscience and Glycotechnology Research Group, Biotechnology Research Institute for Drug Discovery, National Institute of Advanced Industrial Science and Technology (AIST)</dct:publisher>
<dct:creator xml:lang="en">Hisashi Narimatsu</dct:creator>
<dct:creator xml:lang="en">Toshihide Shikanai</dct:creator>
<dct:creator xml:lang="en">Elena Solovieva</dct:creator>
<dct:creator xml:lang="en">Noriaki Fujita</dct:creator>
<dct:license rdf:resource="http://creativecommons.org/licenses/by-nc-sa/2.1/jp/deed.en"/>
<owl:imports rdf:resource="http://jcggdb.jp/rdf/diseases/gmncbi-schema"/>
<owl:imports rdf:resource="http://jcggdb.jp/rdf/diseases/gdgdb-schema"/>
</owl:Ontology>

<!-- Concept Schemes description -->
<rdf:Description rdf:about="#ConceptSchemeMultiTypesDis">
  <rdf:type rdf:resource="http://www.w3.org/2004/02/skos/core#ConceptScheme"/> 
  <rdf:type rdf:resource="http://jcggdb.jp/rdf/diseases/ggdonto-schema#GlycoRelatedConceptSchemes"/> 
  <rdfs:label xml:lang="en">Concept Scheme about Multiple Types Diseases</rdfs:label>
  <dct:title xml:lang="en">Concept Scheme about Multiple Types Diseases</dct:title>
  <skos:hasTopConcept rdf:resource="http://jcggdb.jp/rdf/diseases/ggdonto#CON00328"/>
  <ggdsch:hasBaseURL rdf:datatype="http://www.w3.org/2001/XMLSchema#anyURI">http://jcggdb.jp/rdf/diseases/ggdonto</ggdsch:hasBaseURL>
  </rdf:Description>
<rdf:Description rdf:about="#ConceptSchemePathwayLSD">
  <rdf:type rdf:resource="http://www.w3.org/2004/02/skos/core#ConceptScheme"/> 
  <rdf:type rdf:resource="http://jcggdb.jp/rdf/diseases/ggdonto-schema#GlycoRelatedConceptSchemes"/> 
  <rdfs:label xml:lang="en">Concept Scheme about Genetic disorders of glycan degradation</rdfs:label>
  <dct:title xml:lang="en">Concept Scheme about Genetic disorders of glycan degradation</dct:title>
  <skos:hasTopConcept rdf:resource="http://jcggdb.jp/rdf/diseases/ggdonto#CON00001"/>
  <ggdsch:hasBaseURL rdf:datatype="http://www.w3.org/2001/XMLSchema#anyURI">http://jcggdb.jp/rdf/diseases/ggdonto</ggdsch:hasBaseURL>
  </rdf:Description>
<rdf:Description rdf:about="#ConceptSchemeInbornErrGlycans">
  <rdf:type rdf:resource="http://www.w3.org/2004/02/skos/core#ConceptScheme"/> 
  <rdf:type rdf:resource="http://jcggdb.jp/rdf/diseases/ggdonto-schema#GlycoRelatedConceptSchemes"/> 
  <rdfs:label xml:lang="en">Concept Scheme about Congenital, Hereditary, and Neonatal Diseases and Abnormalities related to Glycans</rdfs:label>
  <dct:title xml:lang="en">Concept Scheme about Congenital, Hereditary, and Neonatal Diseases and Abnormalities related to Glycans</dct:title>
  <skos:hasTopConcept rdf:resource="http://jcggdb.jp/rdf/diseases/ggdonto#CON00138"/>
  <ggdsch:hasBaseURL rdf:datatype="http://www.w3.org/2001/XMLSchema#anyURI">http://jcggdb.jp/rdf/diseases/ggdonto</ggdsch:hasBaseURL>
  </rdf:Description>
<rdf:Description rdf:about="#ConceptSchemePhenotypeLSD">
  <rdf:type rdf:resource="http://www.w3.org/2004/02/skos/core#ConceptScheme"/> 
  <rdf:type rdf:resource="http://jcggdb.jp/rdf/diseases/ggdonto-schema#GlycoRelatedConceptSchemes"/> 
  <rdfs:label xml:lang="en">Concept Scheme about Genetic disorders of glycan degradation (by systems, signs and symptoms)</rdfs:label>
  <dct:title xml:lang="en">Concept Scheme about Genetic disorders of glycan degradation (by systems, signs and symptoms)</dct:title>
  <skos:hasTopConcept rdf:resource="http://jcggdb.jp/rdf/diseases/ggdonto#CON00002"/>
  <ggdsch:hasBaseURL rdf:datatype="http://www.w3.org/2001/XMLSchema#anyURI">http://jcggdb.jp/rdf/diseases/ggdonto</ggdsch:hasBaseURL>
  </rdf:Description>
<rdf:Description rdf:about="#ConceptSchemePathwayGDtradit">
  <rdf:type rdf:resource="http://www.w3.org/2004/02/skos/core#ConceptScheme"/> 
  <rdf:type rdf:resource="http://jcggdb.jp/rdf/diseases/ggdonto-schema#GlycoRelatedConceptSchemes"/> 
  <rdfs:label xml:lang="en">Concept Scheme about Genetic disorders of glycan synthesis (traditional nomenclature)</rdfs:label>
  <dct:title xml:lang="en">Concept Scheme about Genetic disorders of glycan synthesis (traditional nomenclature)</dct:title>
  <skos:hasTopConcept rdf:resource="http://jcggdb.jp/rdf/diseases/ggdonto#CON00424"/>
  <ggdsch:hasBaseURL rdf:datatype="http://www.w3.org/2001/XMLSchema#anyURI">http://jcggdb.jp/rdf/diseases/ggdonto</ggdsch:hasBaseURL>
  </rdf:Description>
<rdf:Description rdf:about="#ConceptSchemePathwayGDnew">
  <rdf:type rdf:resource="http://www.w3.org/2004/02/skos/core#ConceptScheme"/> 
  <rdf:type rdf:resource="http://jcggdb.jp/rdf/diseases/ggdonto-schema#GlycoRelatedConceptSchemes"/> 
  <rdfs:label xml:lang="en">Concept Scheme about Genetic disorders of glycan synthesis (new nomenclature)</rdfs:label>
  <dct:title xml:lang="en">Concept Scheme about Genetic disorders of glycan synthesis (new nomenclature)</dct:title>
  <skos:hasTopConcept rdf:resource="http://jcggdb.jp/rdf/diseases/ggdonto#CON00425"/>
  <ggdsch:hasBaseURL rdf:datatype="http://www.w3.org/2001/XMLSchema#anyURI">http://jcggdb.jp/rdf/diseases/ggdonto</ggdsch:hasBaseURL>
  </rdf:Description>
<rdf:Description rdf:about="#ConceptSchemePhenotypeGD">
  <rdf:type rdf:resource="http://www.w3.org/2004/02/skos/core#ConceptScheme"/> 
  <rdf:type rdf:resource="http://jcggdb.jp/rdf/diseases/ggdonto-schema#GlycoRelatedConceptSchemes"/> 
  <rdfs:label xml:lang="en">Concept Scheme about Genetic disorders of glycan synthesis (by systems, signs and symptoms)</rdfs:label>
  <dct:title xml:lang="en">Concept Scheme about Genetic disorders of glycan synthesis (by systems, signs and symptoms)</dct:title>
  <skos:hasTopConcept rdf:resource="http://jcggdb.jp/rdf/diseases/ggdonto#CON00427"/>
  <ggdsch:hasBaseURL rdf:datatype="http://www.w3.org/2001/XMLSchema#anyURI">http://jcggdb.jp/rdf/diseases/ggdonto</ggdsch:hasBaseURL>
  </rdf:Description>

<!-- Creation of new classes -->
<owl:Class rdf:about="#DiseaseDescriptionGGDonto">
<rdfs:label xml:lang="en">GGDonto Disease Description</rdfs:label>
<rdfs:subClassOf rdf:resource="http://jcggdb.jp/rdf/diseases/gdgdb-schema#DiseaseDescription"/>
<rdfs:comment xml:lang="en">For describing information about diseases that are recorded in GGDonto</rdfs:comment>
</owl:Class>

<owl:Class rdf:about="#ClinicalFindingsDescription">
<rdfs:label xml:lang="en">Clinical Findings Description</rdfs:label>
<rdfs:subClassOf rdf:resource="http://ncicb.nci.nih.gov/xml/owl/EVS/Thesaurus.owl#Finding"/>
<rdfs:subClassOf rdf:resource="http://purl.uniprot.org/core/Annotation"/>
<rdfs:comment xml:lang="en">For describing clinical findings of diseases</rdfs:comment>
</owl:Class>

<owl:Class rdf:about="#ClassificationDescription">
<rdfs:label xml:lang="en">Classification Description</rdfs:label>
<rdfs:subClassOf rdf:resource="http://purl.uniprot.org/core/Annotation"/>
<rdfs:comment xml:lang="en">For describing classification of diseases</rdfs:comment>
</owl:Class>

<owl:Class rdf:about="#DiseaseTypeForClassification">
<rdfs:label xml:lang="en">Disease Type for Classification</rdfs:label>
<rdfs:subClassOf rdf:resource="http://purl.uniprot.org/core/Annotation"/>
<rdfs:comment xml:lang="en">For describing types of diseases: CDGs or LSDs</rdfs:comment>
</owl:Class>

<owl:Class rdf:about="#SemanticRelationsGGDonto">
<rdfs:label xml:lang="en">Semantic Relations GGDonto</rdfs:label>
<rdfs:subClassOf rdf:resource="http://www.w3.org/2002/07/owl#ObjectProperty"/>
<rdfs:comment xml:lang="en">For describing information about semantic relations between concepts in GGDonto</rdfs:comment>
</owl:Class>

<owl:Class rdf:about="#TopLevelOntologies">
<rdfs:label xml:lang="en">Top Level Ontologies</rdfs:label>
<rdfs:comment xml:lang="en">For describing Top Level Ontologies</rdfs:comment>
</owl:Class>

<owl:Class rdf:about="#OntologyType">
<rdfs:label xml:lang="en">Ontology Type</rdfs:label>
<rdfs:comment xml:lang="en">For describing types of ontologies</rdfs:comment>
</owl:Class>

<owl:Class rdf:about="#ConceptType">
<rdfs:label xml:lang="en">Concept Type</rdfs:label>
<rdfs:comment xml:lang="en">For describing types of concepts</rdfs:comment>
</owl:Class>

<owl:Class rdf:about="#GlycoRelatedDatabases">
<rdfs:subClassOf rdf:resource="http://purl.uniprot.org/core/Database"/> 
<rdfs:label xml:lang="en">Glyco-related Databases</rdfs:label>
<rdfs:comment xml:lang="en">For describing linkages between concepts and resources in related glycomics databases</rdfs:comment>
</owl:Class>

<owl:Class rdf:about="#GlycoRelatedConceptSchemes">
<rdfs:subClassOf rdf:resource="http://www.w3.org/2004/02/skos/core#ConceptScheme"/> 
<rdfs:label xml:lang="en">Glyco-related Concept Schemes</rdfs:label>
<rdfs:comment xml:lang="en">For describing linkages between SKOS Concepts in different Concept Schemes that are defined in Ontologies developed by Glycoscience and Glycotechnology Research Group, AIST</rdfs:comment>
</owl:Class>

<!-- owl:Class -->
<owl:Class rdf:about="http://ncicb.nci.nih.gov/xml/owl/EVS/Thesaurus.owl#Diseases_and_Disorders"/>
<owl:Class rdf:about="http://purl.uniprot.org/core/Annotation"/>
<owl:Class rdf:about="http://purl.uniprot.org/core/Database"/>
<owl:Class rdf:about="http://jcggdb.jp/rdf/diseases/gdgdb-schema#DiseaseDescription"/>
<owl:Class rdf:about="http://xmlns.com/foaf/0.1/Document"/>

<!-- Creation of new individuals for #OntologyType class -->
<ggdsch:OntologyType rdf:about="#TopOntology">
<rdf:type rdf:resource="http://www.w3.org/2002/07/owl#Thing"/>
<rdfs:label xml:lang="en">Top Ontology</rdfs:label>
</ggdsch:OntologyType>

<ggdsch:OntologyType rdf:about="#SubOntology">
<rdf:type rdf:resource="http://www.w3.org/2002/07/owl#Thing"/>
<rdfs:label xml:lang="en">Sub Ontology</rdfs:label>
</ggdsch:OntologyType>

<!-- Creation of new individuals for #ConceptType class -->
<ggdsch:ConceptType rdf:about="#ClassificationTerm">
<rdf:type rdf:resource="http://www.w3.org/2002/07/owl#Thing"/>
<rdfs:label xml:lang="en">Classification Term</rdfs:label>
<rdfs:seeAlso rdf:resource="#ClassificationDescription"/>
</ggdsch:ConceptType>

<ggdsch:ConceptType rdf:about="#MultipleTypesDisease">
<rdf:type rdf:resource="http://www.w3.org/2002/07/owl#Thing"/>
<rdfs:label xml:lang="en">Multiple Types Disease</rdfs:label>
<rdfs:comment xml:lang="en">Disease with multiple types</rdfs:comment>
<rdfs:seeAlso rdf:resource="#DiseaseDescriptionGGDonto"/>
</ggdsch:ConceptType>

<ggdsch:ConceptType rdf:about="#SingleDisease">
<rdf:type rdf:resource="http://www.w3.org/2002/07/owl#Thing"/>
<rdfs:label xml:lang="en">Single Disease</rdfs:label>
<rdfs:seeAlso rdf:resource="#DiseaseDescriptionGGDonto"/>
</ggdsch:ConceptType>

<ggdsch:ConceptType rdf:about="#DiseaseType">
<rdf:type rdf:resource="http://www.w3.org/2002/07/owl#Thing"/>
<rdfs:label xml:lang="en">Disease Type</rdfs:label>
<rdfs:seeAlso rdf:resource="#DiseaseDescriptionGGDonto"/>
</ggdsch:ConceptType>

<ggdsch:ConceptType rdf:about="#ClinicalFindings">
<rdf:type rdf:resource="http://www.w3.org/2002/07/owl#Thing"/>
<rdfs:label xml:lang="en">Clinical Findings</rdfs:label>
<rdfs:seeAlso rdf:resource="#ClinicalFindingsDescription"/>
</ggdsch:ConceptType>

<!-- Creation of new individuals for #DiseaseType class -->
<rdf:Description rdf:about="#CDG">
<rdf:type rdf:resource="http://jcggdb.jp/rdf/diseases/ggdonto-schema#DiseaseTypeForClassification"/>
<rdfs:label xml:lang="en">Congenital Disorders of Glycosylation (CDGs)</rdfs:label>
<rdfs:comment xml:lang="en">Diseases that affect glycan biosynthesis and metabolism</rdfs:comment>
</rdf:Description>

<rdf:Description rdf:about="#LSD">
<rdf:type rdf:resource="http://jcggdb.jp/rdf/diseases/ggdonto-schema#DiseaseTypeForClassification"/>
<rdfs:label xml:lang="en">Lysosomal Storage Diseases (LSDs)</rdfs:label>
<rdfs:comment xml:lang="en">Diseases that affect glycan degradation (catabolism)</rdfs:comment>
</rdf:Description>

<!-- Creation of new individuals for #GlycoRelatedDatabases class -->
<rdf:Description rdf:about="#GDGDB">
<rdf:type rdf:resource="http://jcggdb.jp/rdf/diseases/ggdonto-schema#GlycoRelatedDatabases"/>
<uniprot:abbreviation>GDGDB</uniprot:abbreviation>
<rdfs:label xml:lang="en">Glyco-Disease Genes Database (GDGDB)</rdfs:label>
<rdfs:comment xml:lang="en">GDGDB was created by Research Center for Medical Glycoscience (RCMG) and released in April 2010. At present time GDGDB provides information on about 80 genetic diseases of both glycan synthesis and degradation.</rdfs:comment>
<uniprot:urlTemplate>http://jcggdb.jp/doc/Ext.action</uniprot:urlTemplate>
<rdfs:seeAlso rdf:resource="http://jcggdb.jp/doc/ProjectTop.action?projectId=2"/>
</rdf:Description>

<rdf:Description rdf:about="#GGDB">
<rdf:type rdf:resource="http://jcggdb.jp/rdf/diseases/ggdonto-schema#GlycoRelatedDatabases"/>
<uniprot:abbreviation>GGDB</uniprot:abbreviation>
<rdfs:label xml:lang="en">GlycoGene Database (GGDB)</rdfs:label>
<rdfs:comment xml:lang="en">GGDB was created by Research Center for Medical Glycoscience (RCMG). GGDB provides necessary information for the analysis of glycogenes.</rdfs:comment>
<uniprot:urlTemplate>http://jcggdb.jp/rcmg/ggdb/Homolog</uniprot:urlTemplate>
<rdfs:seeAlso rdf:resource="http://jcggdb.jp/rcmg/ggdb/"/>
</rdf:Description>

<!-- Creation of new individuals for http://purl.uniprot.org/core/Database class-->
<rdf:Description rdf:about="#ProteinsUniProtKB">
<rdf:type rdf:resource="http://purl.uniprot.org/core/Database"/>
<rdfs:label xml:lang="en">Information on proteins in the UniProtKB database in RDF format</rdfs:label>
<rdfs:comment xml:lang="en">The UniProt Knowledgebase (UniProtKB) provides information on proteins, with accurate, consistent and rich annotation.</rdfs:comment>
<uniprot:urlTemplate>http://purl.uniprot.org/uniprot/</uniprot:urlTemplate>
<rdfs:seeAlso rdf:resource="http://www.uniprot.org/uniprot/"/>
</rdf:Description>

<rdf:Description rdf:about="#EnzymesUniProtKB">
<rdf:type rdf:resource="http://purl.uniprot.org/core/Database"/>
<rdfs:label xml:lang="en">Information on enzymes in the UniProtKB database in RDF format</rdfs:label>
<rdfs:comment xml:lang="en">The UniProt Knowledgebase (UniProtKB) provides information on enzymes, based on the recommendations of the Nomenclature Committee of the International Union of Biochemistry and Molecular Biology (IUBMB).</rdfs:comment>
<uniprot:urlTemplate>http://purl.uniprot.org/enzyme/</uniprot:urlTemplate>
<skos:closeMatch rdf:resource="http://purl.uniprot.org/database/ENZYME"/>
<rdfs:seeAlso rdf:resource="http://enzyme.expasy.org/"/>
</rdf:Description>

<rdf:Description rdf:about="#NcbiGeneBio2RDF">
<rdf:type rdf:resource="http://purl.uniprot.org/core/Database"/>
<rdfs:label xml:lang="en">Information on genes in the NCBI Gene database in RDF format</rdfs:label>
<rdfs:comment xml:lang="en">RDF representation of the data from the NCBI Gene database, which is provided by Bio2RDF and available from http://download.bio2rdf.org/current/ncbigene/geneinfo.nq.gz</rdfs:comment>
<uniprot:urlTemplate>http://bio2rdf.org/ncbigene:</uniprot:urlTemplate>
<rdfs:seeAlso rdf:resource="http://www.ncbi.nlm.nih.gov/gene"/>
</rdf:Description>

<!-- Creation of new Object Properties -->
<owl:ObjectProperty rdf:about="#conceptType">
<rdfs:label xml:lang="en">Property: Concept Type</rdfs:label>
<rdfs:comment xml:lang="en">The type of a concept</rdfs:comment>
<skos:scopeNote xml:lang="en">For all concepts in all concept schemes</skos:scopeNote>
<rdf:type rdf:resource="http://www.w3.org/2002/07/owl#FunctionalProperty"/>
<rdfs:domain rdf:resource="http://www.w3.org/2004/02/skos/core#Concept"/>
<rdfs:range rdf:resource="#ConceptType"/>
</owl:ObjectProperty>

<owl:ObjectProperty rdf:about="#ontologyType">
<rdfs:label xml:lang="en">Property: Ontology Type</rdfs:label>
<rdf:type rdf:resource="http://www.w3.org/2002/07/owl#FunctionalProperty"/>
<rdfs:comment xml:lang="en">For describing ontology type for new semantic relations properties</rdfs:comment>
<skos:scopeNote xml:lang="en">For new semantic relations properties</skos:scopeNote>
<rdfs:domain rdf:resource="#SemanticRelationsGGDonto"/>
<rdfs:range rdf:resource="#OntologyType"/>
</owl:ObjectProperty>

<owl:ObjectProperty rdf:about="#topOntology">
<rdfs:label xml:lang="en">Property: Top Ontology</rdfs:label>
<rdf:type rdf:resource="http://www.w3.org/2002/07/owl#FunctionalProperty"/>
<rdfs:comment xml:lang="en">For describing top ontology for new semantic relations properties</rdfs:comment>
<skos:scopeNote xml:lang="en">For new semantic relations properties</skos:scopeNote>
<rdfs:domain rdf:resource="#SemanticRelationsGGDonto"/>
<rdfs:range rdf:resource="#TopLevelOntologies"/>
</owl:ObjectProperty>

<owl:ObjectProperty rdf:about="#parentOntology">
<rdfs:label xml:lang="en">Property: Parent Ontology</rdfs:label>
<rdf:type rdf:resource="http://www.w3.org/2002/07/owl#FunctionalProperty"/>
<rdfs:comment xml:lang="en">For describing parent ontology for new semantic relations properties</rdfs:comment>
<skos:scopeNote xml:lang="en">For new semantic relations properties</skos:scopeNote>
<rdfs:domain rdf:resource="#SemanticRelationsGGDonto"/>
<rdfs:range rdf:resource="#TopLevelOntologies"/>
</owl:ObjectProperty>

<owl:ObjectProperty rdf:about="#diseaseType">
<rdfs:label xml:lang="en">Property: Disease Type</rdfs:label>
<rdf:type rdf:resource="http://www.w3.org/2002/07/owl#FunctionalProperty"/>
<rdfs:comment xml:lang="en">Property for describing types of diseases</rdfs:comment>
<skos:scopeNote xml:lang="en">For all concepts in which the value of property ggdsch:ConceptType is #MultipleTypesDisease, #SingleDisease or #DiseaseType</skos:scopeNote>
<rdfs:domain rdf:resource="#DiseaseDescriptionGGDonto"/>
<rdfs:range rdf:resource="#DiseaseType"/>
</owl:ObjectProperty>

<!-- Creation of new Datatype Properties -->
<rdf:Description rdf:about="#conceptUI">
<rdfs:label xml:lang="en">Concept UI</rdfs:label>
<rdfs:comment xml:lang="en">Unique identifier for concepts</rdfs:comment>
<skos:scopeNote xml:lang="en">For all concepts in all concept schemes</skos:scopeNote>
<rdf:type rdf:resource="http://www.w3.org/2002/07/owl#DatatypeProperty"/>
<rdfs:domain rdf:resource="http://www.w3.org/2004/02/skos/core#Concept"/>
<rdfs:range rdf:resource="http://www.w3.org/2001/XMLSchema#string"/>
</rdf:Description>

<rdf:Description rdf:about="#umlsCUI">
<rdfs:label xml:lang="en">UMLS CUI</rdfs:label>
<rdfs:comment xml:lang="en">UMLS: Unique identifier for concept</rdfs:comment>
<skos:scopeNote xml:lang="en">For concepts that are recorded in the UMLS Metathesaurus</skos:scopeNote>
<rdf:type rdf:resource="http://www.w3.org/2002/07/owl#DatatypeProperty"/>
<rdfs:domain>        
<owl:Class>
<owl:unionOf rdf:parseType="Collection">
<owl:Class rdf:about="http://jcggdb.jp/rdf/diseases/gdgdb-schema#DiseaseDescription"/>
<owl:Class rdf:about="http://jcggdb.jp/rdf/diseases/gdgdb-schema#GeneDescription"/>
<owl:Class rdf:about="#ClinicalFindingsDescription"/>
<owl:Class rdf:about="#ClassificationDescription"/>
</owl:unionOf>
</owl:Class>
</rdfs:domain>
<rdfs:range rdf:resource="http://www.w3.org/2001/XMLSchema#string"/>
</rdf:Description>

<rdf:Description rdf:about="#umlsSAB">
<rdfs:label xml:lang="en">UMLS SAB</rdfs:label>
<rdfs:comment xml:lang="en">UMLS: Source abbreviation; ICD-10-CM: International Classification of Diseases, Tenth Revision, Clinical Modification; MeSH: Medical Subject Headings; MeSH (SCR): Supplemental Concept Record from MeSH; SNOMED CT: SNOMED Clinical Terms;</rdfs:comment>
<skos:scopeNote xml:lang="en">For concepts that are recorded in the UMLS Metathesaurus</skos:scopeNote>
<rdf:type rdf:resource="http://www.w3.org/2002/07/owl#DatatypeProperty"/>
<rdfs:domain>        
<owl:Class>
<owl:unionOf rdf:parseType="Collection">
<owl:Class rdf:about="http://jcggdb.jp/rdf/diseases/gdgdb-schema#DiseaseDescription"/>
<owl:Class rdf:about="http://jcggdb.jp/rdf/diseases/gdgdb-schema#GeneDescription"/>
<owl:Class rdf:about="#ClinicalFindingsDescription"/>
<owl:Class rdf:about="#ClassificationDescription"/>
</owl:unionOf>
</owl:Class>
</rdfs:domain>
<rdfs:range rdf:resource="http://www.w3.org/2001/XMLSchema#string"/>
</rdf:Description>

<rdf:Description rdf:about="#umlsCODE">
<rdfs:label xml:lang="en">UMLS CODE</rdfs:label>
<rdfs:comment xml:lang="en">UMLS: Unique Identifier or code for string in source</rdfs:comment>
<skos:scopeNote xml:lang="en">For concept that is recorded in the UMLS and the name of its source vocabulary is recorded in "ggd:umlsSAB" property</skos:scopeNote>
<rdf:type rdf:resource="http://www.w3.org/2002/07/owl#DatatypeProperty"/>
<rdfs:domain>        
<owl:Class>
<owl:unionOf rdf:parseType="Collection">
<owl:Class rdf:about="http://jcggdb.jp/rdf/diseases/gdgdb-schema#DiseaseDescription"/>
<owl:Class rdf:about="http://jcggdb.jp/rdf/diseases/gdgdb-schema#GeneDescription"/>
<owl:Class rdf:about="#ClinicalFindingsDescription"/>
<owl:Class rdf:about="#ClassificationDescription"/>
</owl:unionOf>
</owl:Class>
</rdfs:domain>
<rdfs:range rdf:resource="http://www.w3.org/2001/XMLSchema#string"/>
</rdf:Description>

<rdf:Description rdf:about="#omimGeneMIMnumber">
<rdfs:label xml:lang="en">OMIM Gene MIM Number</rdfs:label>
<rdfs:comment xml:lang="en">OMIM: Gene/Locus MIM number</rdfs:comment>
<skos:scopeNote xml:lang="en">For concepts that are recorded in the OMIM</skos:scopeNote>
<rdf:type rdf:resource="http://www.w3.org/2002/07/owl#DatatypeProperty"/>
<rdfs:domain rdf:resource="http://jcggdb.jp/rdf/diseases/gdgdb-schema#GeneDescription"/>
<rdfs:range rdf:resource="http://www.w3.org/2001/XMLSchema#string"/>
</rdf:Description>

<rdf:Description rdf:about="#omimGene">
<rdfs:label xml:lang="en">OMIM Gene</rdfs:label>
<rdfs:comment xml:lang="en">OMIM: Gene/Locus</rdfs:comment>
<skos:scopeNote xml:lang="en">For concepts that are recorded in the OMIM</skos:scopeNote>
<rdf:type rdf:resource="http://www.w3.org/2002/07/owl#DatatypeProperty"/>
<rdfs:domain rdf:resource="http://jcggdb.jp/rdf/diseases/gdgdb-schema#GeneDescription"/>
<rdfs:range rdf:resource="http://www.w3.org/2001/XMLSchema#string"/>
</rdf:Description>

<rdf:Description rdf:about="#referencesInfo">
<rdfs:label xml:lang="en">References Info</rdfs:label>
<rdfs:comment xml:lang="en">Information about references for concept and its relationships with other concepts</rdfs:comment>
<skos:scopeNote xml:lang="en">For all concepts in all concept schemes</skos:scopeNote>
<rdf:type rdf:resource="http://www.w3.org/2002/07/owl#DatatypeProperty"/>
<rdfs:range rdf:resource="http://www.w3.org/2001/XMLSchema#string"/>
</rdf:Description>

<rdf:Description rdf:about="#referencesDetails">
<rdfs:label xml:lang="en">References Details</rdfs:label>
<rdfs:comment xml:lang="en">For describing parts of references from which information was obtained</rdfs:comment>
<skos:scopeNote xml:lang="en">For all concepts in all concept schemes</skos:scopeNote>
<rdf:type rdf:resource="http://www.w3.org/2002/07/owl#DatatypeProperty"/>
<rdfs:range rdf:resource="http://www.w3.org/2001/XMLSchema#string"/>
</rdf:Description>

<rdf:Description rdf:about="#diseasePreferredTerm">
<rdfs:label xml:lang="en">Disease Preferred Term</rdfs:label>
<rdfs:comment xml:lang="en">Preferred term for disease (from OMIM, MeSH and other resources)</rdfs:comment>
<rdf:type rdf:resource="http://www.w3.org/2002/07/owl#DatatypeProperty"/>
<rdfs:domain rdf:resource="http://jcggdb.jp/rdf/diseases/gdgdb-schema#DiseaseDescription"/>
<rdfs:range rdf:resource="http://www.w3.org/2001/XMLSchema#string"/>
</rdf:Description>

<rdf:Description rdf:about="#diseasePreferredTermAbbr">
<rdfs:label xml:lang="en">Disease Preferred Term Abbreviation</rdfs:label>
<rdfs:comment xml:lang="en">Abbreviation for "Preferred term for disease" (from OMIM, MeSH and other resources)</rdfs:comment>
<rdf:type rdf:resource="http://www.w3.org/2002/07/owl#DatatypeProperty"/>
<rdfs:domain rdf:resource="http://jcggdb.jp/rdf/diseases/gdgdb-schema#DiseaseDescription"/>
<rdfs:range rdf:resource="http://www.w3.org/2001/XMLSchema#string"/>
</rdf:Description>

<rdf:Description rdf:about="#diseaseSynonyms">
<rdfs:label xml:lang="en">Disease Synonyms</rdfs:label>
<rdfs:comment xml:lang="en">Synonyms for disease name (from OMIM, MeSH and other resources)</rdfs:comment>
<rdf:type rdf:resource="http://www.w3.org/2002/07/owl#DatatypeProperty"/>
<rdfs:domain rdf:resource="http://jcggdb.jp/rdf/diseases/gdgdb-schema#DiseaseDescription"/>
<rdfs:range rdf:resource="http://www.w3.org/2001/XMLSchema#string"/>
</rdf:Description>

<rdf:Description rdf:about="#diseaseIncluded">
<rdfs:label xml:lang="en">Disease Included</rdfs:label>
<rdfs:comment xml:lang="en">Other entities represented in this disease in OMIM, MeSH and other resources</rdfs:comment>
<rdf:type rdf:resource="http://www.w3.org/2002/07/owl#DatatypeProperty"/>
<rdfs:domain rdf:resource="http://jcggdb.jp/rdf/diseases/gdgdb-schema#DiseaseDescription"/>
<rdfs:range rdf:resource="http://www.w3.org/2001/XMLSchema#string"/>
</rdf:Description>

<rdf:Description rdf:about="#hasBaseURL">
<rdfs:label xml:lang="en">Has Base URL</rdfs:label>
<rdfs:comment xml:lang="en">For describing base URL for the glyco-related concept schemes</rdfs:comment>
<rdf:type rdf:resource="http://www.w3.org/2002/07/owl#DatatypeProperty"/>
<rdfs:domain rdf:resource="GlycoRelatedConceptSchemes"/>
<rdfs:range rdf:resource="http://www.w3.org/2001/XMLSchema#anyURI"/>
</rdf:Description>

<rdf:Description rdf:about="#geneSymbolGGDB">
<rdfs:label xml:lang="en">Gene Symbol in GGDB</rdfs:label>
<skos:altLabel xml:lang="en">Official Gene symbol in GlycoGene DataBase</skos:altLabel>
<rdfs:comment xml:lang="en">For link to the  GlycoGene DataBase</rdfs:comment>
<rdf:type rdf:resource="http://www.w3.org/2002/07/owl#DatatypeProperty"/>
<rdfs:domain rdf:resource="#DiseaseDescriptionGGDonto"/>
<rdfs:range rdf:resource="http://www.w3.org/2001/XMLSchema#string"/>
</rdf:Description>

<!-- Object Properties -->
<owl:ObjectProperty rdf:about="http://jcggdb.jp/rdf/diseases/gmncbi-schema#hasManifestation"/>
<owl:ObjectProperty rdf:about="http://jcggdb.jp/rdf/diseases/gmncbi-schema#manifestationOf"/>
<owl:ObjectProperty rdf:about="http://jcggdb.jp/rdf/diseases/gmncbi-schema#conceptualPartOf"/>
<owl:ObjectProperty rdf:about="http://jcggdb.jp/rdf/diseases/gmncbi-schema#causedBy"/>
<owl:ObjectProperty rdf:about="http://jcggdb.jp/rdf/diseases/gmncbi-schema#hasConceptualPart"/>
<owl:ObjectProperty rdf:about="http://jcggdb.jp/rdf/diseases/gmncbi-schema#conceptuallyRelatedTo"/>
<owl:ObjectProperty rdf:about="http://www.w3.org/2004/02/skos/core#related"/>
<owl:ObjectProperty rdf:about="http://www.w3.org/2004/02/skos/core#closeMatch"/>
<owl:ObjectProperty rdf:about="http://www.w3.org/2004/02/skos/core#broader"/>
<owl:ObjectProperty rdf:about="http://purl.org/dc/terms/subject"/>
<owl:ObjectProperty rdf:about="http://purl.org/dc/terms/license"/>
<owl:ObjectProperty rdf:about="http://purl.org/dc/terms/references"/>

<!-- Datatype Properties -->
<owl:DatatypeProperty rdf:about="http://jcggdb.jp/rdf/diseases/gdgdb-schema#omimPhenoMIMnumber"/>
<owl:DatatypeProperty rdf:about="http://jcggdb.jp/rdf/diseases/gdgdb-schema#dmsid"/>
<owl:DatatypeProperty rdf:about="http://purl.uniprot.org/core/abbreviation"/>
<owl:DatatypeProperty rdf:about="http://purl.uniprot.org/core/urlTemplate"/>
<owl:DatatypeProperty rdf:about="http://www.w3.org/2004/02/skos/core#prefLabel"/>
<owl:DatatypeProperty rdf:about="http://www.w3.org/2004/02/skos/core#altLabel"/>
<owl:DatatypeProperty rdf:about="http://purl.org/ontology/bibo/pmid"/>
<owl:DatatypeProperty rdf:about="http://prismstandard.org/namespaces/basic/2.0/publicationDate"/>
<owl:DatatypeProperty rdf:about="http://prismstandard.org/namespaces/basic/2.0/publicationName"/>
<owl:DatatypeProperty rdf:about="http://prismstandard.org/namespaces/basic/2.0/volume"/>
<owl:DatatypeProperty rdf:about="http://prismstandard.org/namespaces/basic/2.0/number"/>
<owl:DatatypeProperty rdf:about="http://prismstandard.org/namespaces/basic/2.0/startingPage"/>
<owl:DatatypeProperty rdf:about="http://prismstandard.org/namespaces/basic/2.0/endingPage"/>
<owl:DatatypeProperty rdf:about="http://prismstandard.org/namespaces/basic/2.0/url"/>

<!-- Annotation Properties -->
<owl:AnnotationProperty rdf:about="http://www.w3.org/2002/07/owl#versionInfo"/>
<owl:AnnotationProperty rdf:about="http://www.w3.org/2000/01/rdf-schema#label"/>
<owl:AnnotationProperty rdf:about="http://www.w3.org/2000/01/rdf-schema#comment"/>
<owl:AnnotationProperty rdf:about="http://www.w3.org/2000/01/rdf-schema#seeAlso"/>
<owl:AnnotationProperty rdf:about="http://www.w3.org/2004/02/skos/core#scopeNote"/>

<!-- Ontology Properties -->
<owl:OntologyProperty rdf:about="http://www.w3.org/2002/07/owl#imports"/>

<!-- rdf:Property -->
<rdf:Property rdf:about="http://purl.org/dc/terms/contributor"/>
<rdf:Property rdf:about="http://purl.org/dc/terms/creator"/>
<rdf:Property rdf:about="http://purl.org/dc/terms/publisher"/>
<rdf:Property rdf:about="http://purl.org/dc/terms/title"/>
<rdf:Property rdf:about="http://purl.org/dc/terms/date"/>
<rdf:Property rdf:about="http://purl.org/dc/terms/identifier"/>
<rdf:Property rdf:about="http://purl.org/dc/terms/description"/>

<!-- Creation of new individuals for #TopLevelOntologies -->
<rdf:Description rdf:about="#MultiTypesDis">
<rdf:type rdf:resource="#TopLevelOntologies"/>
<rdfs:label xml:lang="en">Classification of disease or disorder with multiple types</rdfs:label>
</rdf:Description>
<rdf:Description rdf:about="#PathwayGDtradit">
<rdf:type rdf:resource="#TopLevelOntologies"/>
<rdfs:label xml:lang="en">Traditional nomenclature for Disorders of Glycosylation; classified by pathway</rdfs:label>
</rdf:Description>
<rdf:Description rdf:about="#PathwayGDnew">
<rdf:type rdf:resource="#TopLevelOntologies"/>
<rdfs:label xml:lang="en">New nomenclature for Disorders of Glycosylation; classified by pathway</rdfs:label>
</rdf:Description>
<rdf:Description rdf:about="#PathwayLSD">
<rdf:type rdf:resource="#TopLevelOntologies"/>
<rdfs:label xml:lang="en">Ontology for Disorders of Glycan Degradation (Lysosomal Storage Diseases); classified by pathway</rdfs:label>
</rdf:Description>
<rdf:Description rdf:about="#PhenotypeGD">
<rdf:type rdf:resource="#TopLevelOntologies"/>
<rdfs:label xml:lang="en">Ontology for Disorders of Glycosylation; classified by phenotype</rdfs:label>
</rdf:Description>
<rdf:Description rdf:about="#PhenotypeLSD">
<rdf:type rdf:resource="#TopLevelOntologies"/>
<rdfs:label xml:lang="en">Ontology for Disorders of Glycan Degradation (Lysosomal Storage Diseases); classified by phenotype</rdfs:label>
</rdf:Description>
<rdf:Description rdf:about="#InbornErrGlycans">
<rdf:type rdf:resource="#TopLevelOntologies"/>
<rdfs:label xml:lang="en">Classification of Inborn Errors of Glycan Metabolism</rdfs:label>
</rdf:Description>
<!-- Creation of new individuals for #SemanticRelationsGGDonto -->
<rdf:Description rdf:about="#narMultiTypesDis">
<rdfs:label xml:lang="en">Narrower semantic relation property for Classification of disease or disorder with multiple types ontology</rdfs:label>
<skos:scopeNote xml:lang="en">This semantic relation is used only in "Multiple Types Diseases" concept scheme</skos:scopeNote>
<rdf:type rdf:resource="#SemanticRelationsGGDonto"/>
<rdfs:subPropertyOf rdf:resource="http://www.w3.org/2004/02/skos/core#narrower"/>
<owl:inverseOf rdf:resource="#brMultiTypesDis"/>
<ggdsch:ontologyType rdf:resource="#TopOntology"/>
<ggdsch:topOntology rdf:resource="#MultiTypesDis"/></rdf:Description>

<rdf:Description rdf:about="#brMultiTypesDis">
<rdfs:label xml:lang="en">Broader semantic relation property for Classification of disease or disorder with multiple types ontology</rdfs:label>
<skos:scopeNote xml:lang="en">This semantic relation is used only in "Multiple Types Diseases" concept scheme</skos:scopeNote>
<rdf:type rdf:resource="#SemanticRelationsGGDonto"/>
<rdfs:subPropertyOf rdf:resource="http://www.w3.org/2004/02/skos/core#broader"/>
<owl:inverseOf rdf:resource="#narMultiTypesDis"/>
<ggdsch:ontologyType rdf:resource="#TopOntology"/>
<ggdsch:topOntology rdf:resource="#MultiTypesDis"/></rdf:Description>

<rdf:Description rdf:about="#narPathwayGDtradit">
<rdfs:label xml:lang="en">Narrower semantic relation property for Traditional nomenclature for Disorders of Glycosylation; classified by pathway ontology</rdfs:label>
<skos:scopeNote xml:lang="en">This semantic relation is used only in "Genetic disorders of glycan synthesis (traditional nomenclature)" concept scheme</skos:scopeNote>
<rdf:type rdf:resource="#SemanticRelationsGGDonto"/>
<rdfs:subPropertyOf rdf:resource="http://www.w3.org/2004/02/skos/core#narrower"/>
<owl:inverseOf rdf:resource="#brPathwayGDtradit"/>
<ggdsch:ontologyType rdf:resource="#TopOntology"/>
<ggdsch:topOntology rdf:resource="#PathwayGDtradit"/></rdf:Description>

<rdf:Description rdf:about="#brPathwayGDtradit">
<rdfs:label xml:lang="en">Broader semantic relation property for Traditional nomenclature for Disorders of Glycosylation; classified by pathway ontology</rdfs:label>
<skos:scopeNote xml:lang="en">This semantic relation is used only in "Genetic disorders of glycan synthesis (traditional nomenclature)" concept scheme</skos:scopeNote>
<rdf:type rdf:resource="#SemanticRelationsGGDonto"/>
<rdfs:subPropertyOf rdf:resource="http://www.w3.org/2004/02/skos/core#broader"/>
<owl:inverseOf rdf:resource="#narPathwayGDtradit"/>
<ggdsch:ontologyType rdf:resource="#TopOntology"/>
<ggdsch:topOntology rdf:resource="#PathwayGDtradit"/></rdf:Description>

<rdf:Description rdf:about="#narPathwayGDnew">
<rdfs:label xml:lang="en">Narrower semantic relation property for New nomenclature for Disorders of Glycosylation; classified by pathway ontology</rdfs:label>
<skos:scopeNote xml:lang="en">This semantic relation is used only in "Genetic disorders of glycan synthesis (new nomenclature)" concept scheme</skos:scopeNote>
<rdf:type rdf:resource="#SemanticRelationsGGDonto"/>
<rdfs:subPropertyOf rdf:resource="http://www.w3.org/2004/02/skos/core#narrower"/>
<owl:inverseOf rdf:resource="#brPathwayGDnew"/>
<ggdsch:ontologyType rdf:resource="#TopOntology"/>
<ggdsch:topOntology rdf:resource="#PathwayGDnew"/></rdf:Description>

<rdf:Description rdf:about="#brPathwayGDnew">
<rdfs:label xml:lang="en">Broader semantic relation property for New nomenclature for Disorders of Glycosylation; classified by pathway ontology</rdfs:label>
<skos:scopeNote xml:lang="en">This semantic relation is used only in "Genetic disorders of glycan synthesis (new nomenclature)" concept scheme</skos:scopeNote>
<rdf:type rdf:resource="#SemanticRelationsGGDonto"/>
<rdfs:subPropertyOf rdf:resource="http://www.w3.org/2004/02/skos/core#broader"/>
<owl:inverseOf rdf:resource="#narPathwayGDnew"/>
<ggdsch:ontologyType rdf:resource="#TopOntology"/>
<ggdsch:topOntology rdf:resource="#PathwayGDnew"/></rdf:Description>

<rdf:Description rdf:about="#narPathwayLSD">
<rdfs:label xml:lang="en">Narrower semantic relation property for Ontology for Disorders of Glycan Degradation (Lysosomal Storage Diseases); classified by pathway ontology</rdfs:label>
<skos:scopeNote xml:lang="en">This semantic relation is used only in "Genetic disorders of glycan degradation" concept scheme</skos:scopeNote>
<rdf:type rdf:resource="#SemanticRelationsGGDonto"/>
<rdfs:subPropertyOf rdf:resource="http://www.w3.org/2004/02/skos/core#narrower"/>
<owl:inverseOf rdf:resource="#brPathwayLSD"/>
<ggdsch:ontologyType rdf:resource="#TopOntology"/>
<ggdsch:topOntology rdf:resource="#PathwayLSD"/></rdf:Description>

<rdf:Description rdf:about="#brPathwayLSD">
<rdfs:label xml:lang="en">Broader semantic relation property for Ontology for Disorders of Glycan Degradation (Lysosomal Storage Diseases); classified by pathway ontology</rdfs:label>
<skos:scopeNote xml:lang="en">This semantic relation is used only in "Genetic disorders of glycan degradation" concept scheme</skos:scopeNote>
<rdf:type rdf:resource="#SemanticRelationsGGDonto"/>
<rdfs:subPropertyOf rdf:resource="http://www.w3.org/2004/02/skos/core#broader"/>
<owl:inverseOf rdf:resource="#narPathwayLSD"/>
<ggdsch:ontologyType rdf:resource="#TopOntology"/>
<ggdsch:topOntology rdf:resource="#PathwayLSD"/></rdf:Description>

<rdf:Description rdf:about="#narPhenotypeGD">
<rdfs:label xml:lang="en">Narrower semantic relation property for Ontology for Disorders of Glycosylation; classified by phenotype ontology</rdfs:label>
<skos:scopeNote xml:lang="en">This semantic relation is used only in "Genetic disorders of glycan synthesis (by systems, signs and symptoms)" concept scheme</skos:scopeNote>
<rdf:type rdf:resource="#SemanticRelationsGGDonto"/>
<rdfs:subPropertyOf rdf:resource="http://www.w3.org/2004/02/skos/core#narrower"/>
<owl:inverseOf rdf:resource="#brPhenotypeGD"/>
<ggdsch:ontologyType rdf:resource="#TopOntology"/>
<ggdsch:topOntology rdf:resource="#PhenotypeGD"/></rdf:Description>

<rdf:Description rdf:about="#brPhenotypeGD">
<rdfs:label xml:lang="en">Broader semantic relation property for Ontology for Disorders of Glycosylation; classified by phenotype ontology</rdfs:label>
<skos:scopeNote xml:lang="en">This semantic relation is used only in "Genetic disorders of glycan synthesis (by systems, signs and symptoms)" concept scheme</skos:scopeNote>
<rdf:type rdf:resource="#SemanticRelationsGGDonto"/>
<rdfs:subPropertyOf rdf:resource="http://www.w3.org/2004/02/skos/core#broader"/>
<owl:inverseOf rdf:resource="#narPhenotypeGD"/>
<ggdsch:ontologyType rdf:resource="#TopOntology"/>
<ggdsch:topOntology rdf:resource="#PhenotypeGD"/></rdf:Description>

<rdf:Description rdf:about="#narPhenotypeLSD">
<rdfs:label xml:lang="en">Narrower semantic relation property for Ontology for Disorders of Glycan Degradation (Lysosomal Storage Diseases); classified by phenotype ontology</rdfs:label>
<skos:scopeNote xml:lang="en">This semantic relation is used only in "Genetic disorders of glycan degradation (by systems, signs and symptoms)" concept scheme</skos:scopeNote>
<rdf:type rdf:resource="#SemanticRelationsGGDonto"/>
<rdfs:subPropertyOf rdf:resource="http://www.w3.org/2004/02/skos/core#narrower"/>
<owl:inverseOf rdf:resource="#brPhenotypeLSD"/>
<ggdsch:ontologyType rdf:resource="#TopOntology"/>
<ggdsch:topOntology rdf:resource="#PhenotypeLSD"/></rdf:Description>

<rdf:Description rdf:about="#brPhenotypeLSD">
<rdfs:label xml:lang="en">Broader semantic relation property for Ontology for Disorders of Glycan Degradation (Lysosomal Storage Diseases); classified by phenotype ontology</rdfs:label>
<skos:scopeNote xml:lang="en">This semantic relation is used only in "Genetic disorders of glycan degradation (by systems, signs and symptoms)" concept scheme</skos:scopeNote>
<rdf:type rdf:resource="#SemanticRelationsGGDonto"/>
<rdfs:subPropertyOf rdf:resource="http://www.w3.org/2004/02/skos/core#broader"/>
<owl:inverseOf rdf:resource="#narPhenotypeLSD"/>
<ggdsch:ontologyType rdf:resource="#TopOntology"/>
<ggdsch:topOntology rdf:resource="#PhenotypeLSD"/></rdf:Description>

<rdf:Description rdf:about="#narAdrenalGlandDisLSD">
<rdfs:label xml:lang="en">Narrower semantic relation property for Adrenal Gland Diseases ontology</rdfs:label>
<skos:scopeNote xml:lang="en">This semantic relation is used only in "Genetic disorders of glycan degradation (by systems, signs and symptoms)" concept scheme</skos:scopeNote>
<rdf:type rdf:resource="#SemanticRelationsGGDonto"/>
<rdfs:subPropertyOf rdf:resource="http://www.w3.org/2004/02/skos/core#narrower"/>
<owl:inverseOf rdf:resource="#brAdrenalGlandDisLSD"/>
<ggdsch:ontologyType rdf:resource="#SubOntology"/>
<ggdsch:parentOntology rdf:resource="#PhenotypeLSD"/>
</rdf:Description>

<rdf:Description rdf:about="#brAdrenalGlandDisLSD">
<rdfs:label xml:lang="en">Broader semantic relation property for Adrenal Gland Diseases ontology</rdfs:label>
<skos:scopeNote xml:lang="en">This semantic relation is used only in "Genetic disorders of glycan degradation (by systems, signs and symptoms)" concept scheme</skos:scopeNote>
<rdf:type rdf:resource="#SemanticRelationsGGDonto"/>
<rdfs:subPropertyOf rdf:resource="http://www.w3.org/2004/02/skos/core#broader"/>
<owl:inverseOf rdf:resource="#narAdrenalGlandDisLSD"/>
<ggdsch:ontologyType rdf:resource="#SubOntology"/>
<ggdsch:parentOntology rdf:resource="#PhenotypeLSD"/>
</rdf:Description>

<rdf:Description rdf:about="#narAirwayObstructionLSD">
<rdfs:label xml:lang="en">Narrower semantic relation property for Airway Obstruction ontology</rdfs:label>
<skos:scopeNote xml:lang="en">This semantic relation is used only in "Genetic disorders of glycan degradation (by systems, signs and symptoms)" concept scheme</skos:scopeNote>
<rdf:type rdf:resource="#SemanticRelationsGGDonto"/>
<rdfs:subPropertyOf rdf:resource="http://www.w3.org/2004/02/skos/core#narrower"/>
<owl:inverseOf rdf:resource="#brAirwayObstructionLSD"/>
<ggdsch:ontologyType rdf:resource="#SubOntology"/>
<ggdsch:parentOntology rdf:resource="#PhenotypeLSD"/>
</rdf:Description>

<rdf:Description rdf:about="#brAirwayObstructionLSD">
<rdfs:label xml:lang="en">Broader semantic relation property for Airway Obstruction ontology</rdfs:label>
<skos:scopeNote xml:lang="en">This semantic relation is used only in "Genetic disorders of glycan degradation (by systems, signs and symptoms)" concept scheme</skos:scopeNote>
<rdf:type rdf:resource="#SemanticRelationsGGDonto"/>
<rdfs:subPropertyOf rdf:resource="http://www.w3.org/2004/02/skos/core#broader"/>
<owl:inverseOf rdf:resource="#narAirwayObstructionLSD"/>
<ggdsch:ontologyType rdf:resource="#SubOntology"/>
<ggdsch:parentOntology rdf:resource="#PhenotypeLSD"/>
</rdf:Description>

<rdf:Description rdf:about="#narAnemiaLSD">
<rdfs:label xml:lang="en">Narrower semantic relation property for Anemia ontology</rdfs:label>
<skos:scopeNote xml:lang="en">This semantic relation is used only in "Genetic disorders of glycan degradation (by systems, signs and symptoms)" concept scheme</skos:scopeNote>
<rdf:type rdf:resource="#SemanticRelationsGGDonto"/>
<rdfs:subPropertyOf rdf:resource="http://www.w3.org/2004/02/skos/core#narrower"/>
<owl:inverseOf rdf:resource="#brAnemiaLSD"/>
<ggdsch:ontologyType rdf:resource="#SubOntology"/>
<ggdsch:parentOntology rdf:resource="#PhenotypeLSD"/>
</rdf:Description>

<rdf:Description rdf:about="#brAnemiaLSD">
<rdfs:label xml:lang="en">Broader semantic relation property for Anemia ontology</rdfs:label>
<skos:scopeNote xml:lang="en">This semantic relation is used only in "Genetic disorders of glycan degradation (by systems, signs and symptoms)" concept scheme</skos:scopeNote>
<rdf:type rdf:resource="#SemanticRelationsGGDonto"/>
<rdfs:subPropertyOf rdf:resource="http://www.w3.org/2004/02/skos/core#broader"/>
<owl:inverseOf rdf:resource="#narAnemiaLSD"/>
<ggdsch:ontologyType rdf:resource="#SubOntology"/>
<ggdsch:parentOntology rdf:resource="#PhenotypeLSD"/>
</rdf:Description>

<rdf:Description rdf:about="#narAngiokeratomaLSD">
<rdfs:label xml:lang="en">Narrower semantic relation property for Angiokeratoma ontology</rdfs:label>
<skos:scopeNote xml:lang="en">This semantic relation is used only in "Genetic disorders of glycan degradation (by systems, signs and symptoms)" concept scheme</skos:scopeNote>
<rdf:type rdf:resource="#SemanticRelationsGGDonto"/>
<rdfs:subPropertyOf rdf:resource="http://www.w3.org/2004/02/skos/core#narrower"/>
<owl:inverseOf rdf:resource="#brAngiokeratomaLSD"/>
<ggdsch:ontologyType rdf:resource="#SubOntology"/>
<ggdsch:parentOntology rdf:resource="#PhenotypeLSD"/>
</rdf:Description>

<rdf:Description rdf:about="#brAngiokeratomaLSD">
<rdfs:label xml:lang="en">Broader semantic relation property for Angiokeratoma ontology</rdfs:label>
<skos:scopeNote xml:lang="en">This semantic relation is used only in "Genetic disorders of glycan degradation (by systems, signs and symptoms)" concept scheme</skos:scopeNote>
<rdf:type rdf:resource="#SemanticRelationsGGDonto"/>
<rdfs:subPropertyOf rdf:resource="http://www.w3.org/2004/02/skos/core#broader"/>
<owl:inverseOf rdf:resource="#narAngiokeratomaLSD"/>
<ggdsch:ontologyType rdf:resource="#SubOntology"/>
<ggdsch:parentOntology rdf:resource="#PhenotypeLSD"/>
</rdf:Description>

<rdf:Description rdf:about="#narAnxietySeparationLSD">
<rdfs:label xml:lang="en">Narrower semantic relation property for Anxiety, Separation ontology</rdfs:label>
<skos:scopeNote xml:lang="en">This semantic relation is used only in "Genetic disorders of glycan degradation (by systems, signs and symptoms)" concept scheme</skos:scopeNote>
<rdf:type rdf:resource="#SemanticRelationsGGDonto"/>
<rdfs:subPropertyOf rdf:resource="http://www.w3.org/2004/02/skos/core#narrower"/>
<owl:inverseOf rdf:resource="#brAnxietySeparationLSD"/>
<ggdsch:ontologyType rdf:resource="#SubOntology"/>
<ggdsch:parentOntology rdf:resource="#PhenotypeLSD"/>
</rdf:Description>

<rdf:Description rdf:about="#brAnxietySeparationLSD">
<rdfs:label xml:lang="en">Broader semantic relation property for Anxiety, Separation ontology</rdfs:label>
<skos:scopeNote xml:lang="en">This semantic relation is used only in "Genetic disorders of glycan degradation (by systems, signs and symptoms)" concept scheme</skos:scopeNote>
<rdf:type rdf:resource="#SemanticRelationsGGDonto"/>
<rdfs:subPropertyOf rdf:resource="http://www.w3.org/2004/02/skos/core#broader"/>
<owl:inverseOf rdf:resource="#narAnxietySeparationLSD"/>
<ggdsch:ontologyType rdf:resource="#SubOntology"/>
<ggdsch:parentOntology rdf:resource="#PhenotypeLSD"/>
</rdf:Description>

<rdf:Description rdf:about="#narArthritisLSD">
<rdfs:label xml:lang="en">Narrower semantic relation property for Arthritis ontology</rdfs:label>
<skos:scopeNote xml:lang="en">This semantic relation is used only in "Genetic disorders of glycan degradation (by systems, signs and symptoms)" concept scheme</skos:scopeNote>
<rdf:type rdf:resource="#SemanticRelationsGGDonto"/>
<rdfs:subPropertyOf rdf:resource="http://www.w3.org/2004/02/skos/core#narrower"/>
<owl:inverseOf rdf:resource="#brArthritisLSD"/>
<ggdsch:ontologyType rdf:resource="#SubOntology"/>
<ggdsch:parentOntology rdf:resource="#PhenotypeLSD"/>
</rdf:Description>

<rdf:Description rdf:about="#brArthritisLSD">
<rdfs:label xml:lang="en">Broader semantic relation property for Arthritis ontology</rdfs:label>
<skos:scopeNote xml:lang="en">This semantic relation is used only in "Genetic disorders of glycan degradation (by systems, signs and symptoms)" concept scheme</skos:scopeNote>
<rdf:type rdf:resource="#SemanticRelationsGGDonto"/>
<rdfs:subPropertyOf rdf:resource="http://www.w3.org/2004/02/skos/core#broader"/>
<owl:inverseOf rdf:resource="#narArthritisLSD"/>
<ggdsch:ontologyType rdf:resource="#SubOntology"/>
<ggdsch:parentOntology rdf:resource="#PhenotypeLSD"/>
</rdf:Description>

<rdf:Description rdf:about="#narAtaxiaLSD">
<rdfs:label xml:lang="en">Narrower semantic relation property for Ataxia ontology</rdfs:label>
<skos:scopeNote xml:lang="en">This semantic relation is used only in "Genetic disorders of glycan degradation (by systems, signs and symptoms)" concept scheme</skos:scopeNote>
<rdf:type rdf:resource="#SemanticRelationsGGDonto"/>
<rdfs:subPropertyOf rdf:resource="http://www.w3.org/2004/02/skos/core#narrower"/>
<owl:inverseOf rdf:resource="#brAtaxiaLSD"/>
<ggdsch:ontologyType rdf:resource="#SubOntology"/>
<ggdsch:parentOntology rdf:resource="#PhenotypeLSD"/>
</rdf:Description>

<rdf:Description rdf:about="#brAtaxiaLSD">
<rdfs:label xml:lang="en">Broader semantic relation property for Ataxia ontology</rdfs:label>
<skos:scopeNote xml:lang="en">This semantic relation is used only in "Genetic disorders of glycan degradation (by systems, signs and symptoms)" concept scheme</skos:scopeNote>
<rdf:type rdf:resource="#SemanticRelationsGGDonto"/>
<rdfs:subPropertyOf rdf:resource="http://www.w3.org/2004/02/skos/core#broader"/>
<owl:inverseOf rdf:resource="#narAtaxiaLSD"/>
<ggdsch:ontologyType rdf:resource="#SubOntology"/>
<ggdsch:parentOntology rdf:resource="#PhenotypeLSD"/>
</rdf:Description>

<rdf:Description rdf:about="#narBehavioralSymptLSD">
<rdfs:label xml:lang="en">Narrower semantic relation property for Behavioral Symptoms ontology</rdfs:label>
<skos:scopeNote xml:lang="en">This semantic relation is used only in "Genetic disorders of glycan degradation (by systems, signs and symptoms)" concept scheme</skos:scopeNote>
<rdf:type rdf:resource="#SemanticRelationsGGDonto"/>
<rdfs:subPropertyOf rdf:resource="http://www.w3.org/2004/02/skos/core#narrower"/>
<owl:inverseOf rdf:resource="#brBehavioralSymptLSD"/>
<ggdsch:ontologyType rdf:resource="#SubOntology"/>
<ggdsch:parentOntology rdf:resource="#PhenotypeLSD"/>
</rdf:Description>

<rdf:Description rdf:about="#brBehavioralSymptLSD">
<rdfs:label xml:lang="en">Broader semantic relation property for Behavioral Symptoms ontology</rdfs:label>
<skos:scopeNote xml:lang="en">This semantic relation is used only in "Genetic disorders of glycan degradation (by systems, signs and symptoms)" concept scheme</skos:scopeNote>
<rdf:type rdf:resource="#SemanticRelationsGGDonto"/>
<rdfs:subPropertyOf rdf:resource="http://www.w3.org/2004/02/skos/core#broader"/>
<owl:inverseOf rdf:resource="#narBehavioralSymptLSD"/>
<ggdsch:ontologyType rdf:resource="#SubOntology"/>
<ggdsch:parentOntology rdf:resource="#PhenotypeLSD"/>
</rdf:Description>

<rdf:Description rdf:about="#narBlindnessLSD">
<rdfs:label xml:lang="en">Narrower semantic relation property for Blindness ontology</rdfs:label>
<skos:scopeNote xml:lang="en">This semantic relation is used only in "Genetic disorders of glycan degradation (by systems, signs and symptoms)" concept scheme</skos:scopeNote>
<rdf:type rdf:resource="#SemanticRelationsGGDonto"/>
<rdfs:subPropertyOf rdf:resource="http://www.w3.org/2004/02/skos/core#narrower"/>
<owl:inverseOf rdf:resource="#brBlindnessLSD"/>
<ggdsch:ontologyType rdf:resource="#SubOntology"/>
<ggdsch:parentOntology rdf:resource="#PhenotypeLSD"/>
</rdf:Description>

<rdf:Description rdf:about="#brBlindnessLSD">
<rdfs:label xml:lang="en">Broader semantic relation property for Blindness ontology</rdfs:label>
<skos:scopeNote xml:lang="en">This semantic relation is used only in "Genetic disorders of glycan degradation (by systems, signs and symptoms)" concept scheme</skos:scopeNote>
<rdf:type rdf:resource="#SemanticRelationsGGDonto"/>
<rdfs:subPropertyOf rdf:resource="http://www.w3.org/2004/02/skos/core#broader"/>
<owl:inverseOf rdf:resource="#narBlindnessLSD"/>
<ggdsch:ontologyType rdf:resource="#SubOntology"/>
<ggdsch:parentOntology rdf:resource="#PhenotypeLSD"/>
</rdf:Description>

<rdf:Description rdf:about="#narBrainDisMetabolicInbornLSD">
<rdfs:label xml:lang="en">Narrower semantic relation property for Brain Diseases, Metabolic, Inborn ontology</rdfs:label>
<skos:scopeNote xml:lang="en">This semantic relation is used only in "Genetic disorders of glycan degradation (by systems, signs and symptoms)" concept scheme</skos:scopeNote>
<rdf:type rdf:resource="#SemanticRelationsGGDonto"/>
<rdfs:subPropertyOf rdf:resource="http://www.w3.org/2004/02/skos/core#narrower"/>
<owl:inverseOf rdf:resource="#brBrainDisMetabolicInbornLSD"/>
<ggdsch:ontologyType rdf:resource="#SubOntology"/>
<ggdsch:parentOntology rdf:resource="#PhenotypeLSD"/>
</rdf:Description>

<rdf:Description rdf:about="#brBrainDisMetabolicInbornLSD">
<rdfs:label xml:lang="en">Broader semantic relation property for Brain Diseases, Metabolic, Inborn ontology</rdfs:label>
<skos:scopeNote xml:lang="en">This semantic relation is used only in "Genetic disorders of glycan degradation (by systems, signs and symptoms)" concept scheme</skos:scopeNote>
<rdf:type rdf:resource="#SemanticRelationsGGDonto"/>
<rdfs:subPropertyOf rdf:resource="http://www.w3.org/2004/02/skos/core#broader"/>
<owl:inverseOf rdf:resource="#narBrainDisMetabolicInbornLSD"/>
<ggdsch:ontologyType rdf:resource="#SubOntology"/>
<ggdsch:parentOntology rdf:resource="#PhenotypeLSD"/>
</rdf:Description>

<rdf:Description rdf:about="#narCardiomegalyLSD">
<rdfs:label xml:lang="en">Narrower semantic relation property for Cardiomegaly ontology</rdfs:label>
<skos:scopeNote xml:lang="en">This semantic relation is used only in "Genetic disorders of glycan degradation (by systems, signs and symptoms)" concept scheme</skos:scopeNote>
<rdf:type rdf:resource="#SemanticRelationsGGDonto"/>
<rdfs:subPropertyOf rdf:resource="http://www.w3.org/2004/02/skos/core#narrower"/>
<owl:inverseOf rdf:resource="#brCardiomegalyLSD"/>
<ggdsch:ontologyType rdf:resource="#SubOntology"/>
<ggdsch:parentOntology rdf:resource="#PhenotypeLSD"/>
</rdf:Description>

<rdf:Description rdf:about="#brCardiomegalyLSD">
<rdfs:label xml:lang="en">Broader semantic relation property for Cardiomegaly ontology</rdfs:label>
<skos:scopeNote xml:lang="en">This semantic relation is used only in "Genetic disorders of glycan degradation (by systems, signs and symptoms)" concept scheme</skos:scopeNote>
<rdf:type rdf:resource="#SemanticRelationsGGDonto"/>
<rdfs:subPropertyOf rdf:resource="http://www.w3.org/2004/02/skos/core#broader"/>
<owl:inverseOf rdf:resource="#narCardiomegalyLSD"/>
<ggdsch:ontologyType rdf:resource="#SubOntology"/>
<ggdsch:parentOntology rdf:resource="#PhenotypeLSD"/>
</rdf:Description>

<rdf:Description rdf:about="#narCarpalTunnelSyndromeMedNeuropathyLSD">
<rdfs:label xml:lang="en">Narrower semantic relation property for Carpal Tunnel Syndrome (Median Neuropathy) ontology</rdfs:label>
<skos:scopeNote xml:lang="en">This semantic relation is used only in "Genetic disorders of glycan degradation (by systems, signs and symptoms)" concept scheme</skos:scopeNote>
<rdf:type rdf:resource="#SemanticRelationsGGDonto"/>
<rdfs:subPropertyOf rdf:resource="http://www.w3.org/2004/02/skos/core#narrower"/>
<owl:inverseOf rdf:resource="#brCarpalTunnelSyndromeMedNeuropathyLSD"/>
<ggdsch:ontologyType rdf:resource="#SubOntology"/>
<ggdsch:parentOntology rdf:resource="#PhenotypeLSD"/>
</rdf:Description>

<rdf:Description rdf:about="#brCarpalTunnelSyndromeMedNeuropathyLSD">
<rdfs:label xml:lang="en">Broader semantic relation property for Carpal Tunnel Syndrome (Median Neuropathy) ontology</rdfs:label>
<skos:scopeNote xml:lang="en">This semantic relation is used only in "Genetic disorders of glycan degradation (by systems, signs and symptoms)" concept scheme</skos:scopeNote>
<rdf:type rdf:resource="#SemanticRelationsGGDonto"/>
<rdfs:subPropertyOf rdf:resource="http://www.w3.org/2004/02/skos/core#broader"/>
<owl:inverseOf rdf:resource="#narCarpalTunnelSyndromeMedNeuropathyLSD"/>
<ggdsch:ontologyType rdf:resource="#SubOntology"/>
<ggdsch:parentOntology rdf:resource="#PhenotypeLSD"/>
</rdf:Description>

<rdf:Description rdf:about="#narCarpalTunnelSyndromeNerveCompressLSD">
<rdfs:label xml:lang="en">Narrower semantic relation property for Carpal Tunnel Syndrome (Nerve Compression Syndromes) ontology</rdfs:label>
<skos:scopeNote xml:lang="en">This semantic relation is used only in "Genetic disorders of glycan degradation (by systems, signs and symptoms)" concept scheme</skos:scopeNote>
<rdf:type rdf:resource="#SemanticRelationsGGDonto"/>
<rdfs:subPropertyOf rdf:resource="http://www.w3.org/2004/02/skos/core#narrower"/>
<owl:inverseOf rdf:resource="#brCarpalTunnelSyndromeNerveCompressLSD"/>
<ggdsch:ontologyType rdf:resource="#SubOntology"/>
<ggdsch:parentOntology rdf:resource="#PhenotypeLSD"/>
</rdf:Description>

<rdf:Description rdf:about="#brCarpalTunnelSyndromeNerveCompressLSD">
<rdfs:label xml:lang="en">Broader semantic relation property for Carpal Tunnel Syndrome (Nerve Compression Syndromes) ontology</rdfs:label>
<skos:scopeNote xml:lang="en">This semantic relation is used only in "Genetic disorders of glycan degradation (by systems, signs and symptoms)" concept scheme</skos:scopeNote>
<rdf:type rdf:resource="#SemanticRelationsGGDonto"/>
<rdfs:subPropertyOf rdf:resource="http://www.w3.org/2004/02/skos/core#broader"/>
<owl:inverseOf rdf:resource="#narCarpalTunnelSyndromeNerveCompressLSD"/>
<ggdsch:ontologyType rdf:resource="#SubOntology"/>
<ggdsch:parentOntology rdf:resource="#PhenotypeLSD"/>
</rdf:Description>

<rdf:Description rdf:about="#narCataractLSD">
<rdfs:label xml:lang="en">Narrower semantic relation property for Cataract ontology</rdfs:label>
<skos:scopeNote xml:lang="en">This semantic relation is used only in "Genetic disorders of glycan degradation (by systems, signs and symptoms)" concept scheme</skos:scopeNote>
<rdf:type rdf:resource="#SemanticRelationsGGDonto"/>
<rdfs:subPropertyOf rdf:resource="http://www.w3.org/2004/02/skos/core#narrower"/>
<owl:inverseOf rdf:resource="#brCataractLSD"/>
<ggdsch:ontologyType rdf:resource="#SubOntology"/>
<ggdsch:parentOntology rdf:resource="#PhenotypeLSD"/>
</rdf:Description>

<rdf:Description rdf:about="#brCataractLSD">
<rdfs:label xml:lang="en">Broader semantic relation property for Cataract ontology</rdfs:label>
<skos:scopeNote xml:lang="en">This semantic relation is used only in "Genetic disorders of glycan degradation (by systems, signs and symptoms)" concept scheme</skos:scopeNote>
<rdf:type rdf:resource="#SemanticRelationsGGDonto"/>
<rdfs:subPropertyOf rdf:resource="http://www.w3.org/2004/02/skos/core#broader"/>
<owl:inverseOf rdf:resource="#narCataractLSD"/>
<ggdsch:ontologyType rdf:resource="#SubOntology"/>
<ggdsch:parentOntology rdf:resource="#PhenotypeLSD"/>
</rdf:Description>

<rdf:Description rdf:about="#narChildBehaviorDisordLSD">
<rdfs:label xml:lang="en">Narrower semantic relation property for Child Behavior Disorders ontology</rdfs:label>
<skos:scopeNote xml:lang="en">This semantic relation is used only in "Genetic disorders of glycan degradation (by systems, signs and symptoms)" concept scheme</skos:scopeNote>
<rdf:type rdf:resource="#SemanticRelationsGGDonto"/>
<rdfs:subPropertyOf rdf:resource="http://www.w3.org/2004/02/skos/core#narrower"/>
<owl:inverseOf rdf:resource="#brChildBehaviorDisordLSD"/>
<ggdsch:ontologyType rdf:resource="#SubOntology"/>
<ggdsch:parentOntology rdf:resource="#PhenotypeLSD"/>
</rdf:Description>

<rdf:Description rdf:about="#brChildBehaviorDisordLSD">
<rdfs:label xml:lang="en">Broader semantic relation property for Child Behavior Disorders ontology</rdfs:label>
<skos:scopeNote xml:lang="en">This semantic relation is used only in "Genetic disorders of glycan degradation (by systems, signs and symptoms)" concept scheme</skos:scopeNote>
<rdf:type rdf:resource="#SemanticRelationsGGDonto"/>
<rdfs:subPropertyOf rdf:resource="http://www.w3.org/2004/02/skos/core#broader"/>
<owl:inverseOf rdf:resource="#narChildBehaviorDisordLSD"/>
<ggdsch:ontologyType rdf:resource="#SubOntology"/>
<ggdsch:parentOntology rdf:resource="#PhenotypeLSD"/>
</rdf:Description>

<rdf:Description rdf:about="#narChildReactiveDisordLSD">
<rdfs:label xml:lang="en">Narrower semantic relation property for Child Reactive Disorders ontology</rdfs:label>
<skos:scopeNote xml:lang="en">This semantic relation is used only in "Genetic disorders of glycan degradation (by systems, signs and symptoms)" concept scheme</skos:scopeNote>
<rdf:type rdf:resource="#SemanticRelationsGGDonto"/>
<rdfs:subPropertyOf rdf:resource="http://www.w3.org/2004/02/skos/core#narrower"/>
<owl:inverseOf rdf:resource="#brChildReactiveDisordLSD"/>
<ggdsch:ontologyType rdf:resource="#SubOntology"/>
<ggdsch:parentOntology rdf:resource="#PhenotypeLSD"/>
</rdf:Description>

<rdf:Description rdf:about="#brChildReactiveDisordLSD">
<rdfs:label xml:lang="en">Broader semantic relation property for Child Reactive Disorders ontology</rdfs:label>
<skos:scopeNote xml:lang="en">This semantic relation is used only in "Genetic disorders of glycan degradation (by systems, signs and symptoms)" concept scheme</skos:scopeNote>
<rdf:type rdf:resource="#SemanticRelationsGGDonto"/>
<rdfs:subPropertyOf rdf:resource="http://www.w3.org/2004/02/skos/core#broader"/>
<owl:inverseOf rdf:resource="#narChildReactiveDisordLSD"/>
<ggdsch:ontologyType rdf:resource="#SubOntology"/>
<ggdsch:parentOntology rdf:resource="#PhenotypeLSD"/>
</rdf:Description>

<rdf:Description rdf:about="#narCommunicationDisordMentalDisordLSD">
<rdfs:label xml:lang="en">Narrower semantic relation property for Communication Disorders (Mental Disorders) ontology</rdfs:label>
<skos:scopeNote xml:lang="en">This semantic relation is used only in "Genetic disorders of glycan degradation (by systems, signs and symptoms)" concept scheme</skos:scopeNote>
<rdf:type rdf:resource="#SemanticRelationsGGDonto"/>
<rdfs:subPropertyOf rdf:resource="http://www.w3.org/2004/02/skos/core#narrower"/>
<owl:inverseOf rdf:resource="#brCommunicationDisordMentalDisordLSD"/>
<ggdsch:ontologyType rdf:resource="#SubOntology"/>
<ggdsch:parentOntology rdf:resource="#PhenotypeLSD"/>
</rdf:Description>

<rdf:Description rdf:about="#brCommunicationDisordMentalDisordLSD">
<rdfs:label xml:lang="en">Broader semantic relation property for Communication Disorders (Mental Disorders) ontology</rdfs:label>
<skos:scopeNote xml:lang="en">This semantic relation is used only in "Genetic disorders of glycan degradation (by systems, signs and symptoms)" concept scheme</skos:scopeNote>
<rdf:type rdf:resource="#SemanticRelationsGGDonto"/>
<rdfs:subPropertyOf rdf:resource="http://www.w3.org/2004/02/skos/core#broader"/>
<owl:inverseOf rdf:resource="#narCommunicationDisordMentalDisordLSD"/>
<ggdsch:ontologyType rdf:resource="#SubOntology"/>
<ggdsch:parentOntology rdf:resource="#PhenotypeLSD"/>
</rdf:Description>

<rdf:Description rdf:about="#narConstipationLSD">
<rdfs:label xml:lang="en">Narrower semantic relation property for Constipation ontology</rdfs:label>
<skos:scopeNote xml:lang="en">This semantic relation is used only in "Genetic disorders of glycan degradation (by systems, signs and symptoms)" concept scheme</skos:scopeNote>
<rdf:type rdf:resource="#SemanticRelationsGGDonto"/>
<rdfs:subPropertyOf rdf:resource="http://www.w3.org/2004/02/skos/core#narrower"/>
<owl:inverseOf rdf:resource="#brConstipationLSD"/>
<ggdsch:ontologyType rdf:resource="#SubOntology"/>
<ggdsch:parentOntology rdf:resource="#PhenotypeLSD"/>
</rdf:Description>

<rdf:Description rdf:about="#brConstipationLSD">
<rdfs:label xml:lang="en">Broader semantic relation property for Constipation ontology</rdfs:label>
<skos:scopeNote xml:lang="en">This semantic relation is used only in "Genetic disorders of glycan degradation (by systems, signs and symptoms)" concept scheme</skos:scopeNote>
<rdf:type rdf:resource="#SemanticRelationsGGDonto"/>
<rdfs:subPropertyOf rdf:resource="http://www.w3.org/2004/02/skos/core#broader"/>
<owl:inverseOf rdf:resource="#narConstipationLSD"/>
<ggdsch:ontologyType rdf:resource="#SubOntology"/>
<ggdsch:parentOntology rdf:resource="#PhenotypeLSD"/>
</rdf:Description>

<rdf:Description rdf:about="#narContractureLSD">
<rdfs:label xml:lang="en">Narrower semantic relation property for Contracture ontology</rdfs:label>
<skos:scopeNote xml:lang="en">This semantic relation is used only in "Genetic disorders of glycan degradation (by systems, signs and symptoms)" concept scheme</skos:scopeNote>
<rdf:type rdf:resource="#SemanticRelationsGGDonto"/>
<rdfs:subPropertyOf rdf:resource="http://www.w3.org/2004/02/skos/core#narrower"/>
<owl:inverseOf rdf:resource="#brContractureLSD"/>
<ggdsch:ontologyType rdf:resource="#SubOntology"/>
<ggdsch:parentOntology rdf:resource="#PhenotypeLSD"/>
</rdf:Description>

<rdf:Description rdf:about="#brContractureLSD">
<rdfs:label xml:lang="en">Broader semantic relation property for Contracture ontology</rdfs:label>
<skos:scopeNote xml:lang="en">This semantic relation is used only in "Genetic disorders of glycan degradation (by systems, signs and symptoms)" concept scheme</skos:scopeNote>
<rdf:type rdf:resource="#SemanticRelationsGGDonto"/>
<rdfs:subPropertyOf rdf:resource="http://www.w3.org/2004/02/skos/core#broader"/>
<owl:inverseOf rdf:resource="#narContractureLSD"/>
<ggdsch:ontologyType rdf:resource="#SubOntology"/>
<ggdsch:parentOntology rdf:resource="#PhenotypeLSD"/>
</rdf:Description>

<rdf:Description rdf:about="#narCornealOpacityLSD">
<rdfs:label xml:lang="en">Narrower semantic relation property for Corneal Opacity ontology</rdfs:label>
<skos:scopeNote xml:lang="en">This semantic relation is used only in "Genetic disorders of glycan degradation (by systems, signs and symptoms)" concept scheme</skos:scopeNote>
<rdf:type rdf:resource="#SemanticRelationsGGDonto"/>
<rdfs:subPropertyOf rdf:resource="http://www.w3.org/2004/02/skos/core#narrower"/>
<owl:inverseOf rdf:resource="#brCornealOpacityLSD"/>
<ggdsch:ontologyType rdf:resource="#SubOntology"/>
<ggdsch:parentOntology rdf:resource="#PhenotypeLSD"/>
</rdf:Description>

<rdf:Description rdf:about="#brCornealOpacityLSD">
<rdfs:label xml:lang="en">Broader semantic relation property for Corneal Opacity ontology</rdfs:label>
<skos:scopeNote xml:lang="en">This semantic relation is used only in "Genetic disorders of glycan degradation (by systems, signs and symptoms)" concept scheme</skos:scopeNote>
<rdf:type rdf:resource="#SemanticRelationsGGDonto"/>
<rdfs:subPropertyOf rdf:resource="http://www.w3.org/2004/02/skos/core#broader"/>
<owl:inverseOf rdf:resource="#narCornealOpacityLSD"/>
<ggdsch:ontologyType rdf:resource="#SubOntology"/>
<ggdsch:parentOntology rdf:resource="#PhenotypeLSD"/>
</rdf:Description>

<rdf:Description rdf:about="#narCoronaryArteryDisHeartDisLSD">
<rdfs:label xml:lang="en">Narrower semantic relation property for Coronary Artery Disease (Heart Diseases) ontology</rdfs:label>
<skos:scopeNote xml:lang="en">This semantic relation is used only in "Genetic disorders of glycan degradation (by systems, signs and symptoms)" concept scheme</skos:scopeNote>
<rdf:type rdf:resource="#SemanticRelationsGGDonto"/>
<rdfs:subPropertyOf rdf:resource="http://www.w3.org/2004/02/skos/core#narrower"/>
<owl:inverseOf rdf:resource="#brCoronaryArteryDisHeartDisLSD"/>
<ggdsch:ontologyType rdf:resource="#SubOntology"/>
<ggdsch:parentOntology rdf:resource="#PhenotypeLSD"/>
</rdf:Description>

<rdf:Description rdf:about="#brCoronaryArteryDisHeartDisLSD">
<rdfs:label xml:lang="en">Broader semantic relation property for Coronary Artery Disease (Heart Diseases) ontology</rdfs:label>
<skos:scopeNote xml:lang="en">This semantic relation is used only in "Genetic disorders of glycan degradation (by systems, signs and symptoms)" concept scheme</skos:scopeNote>
<rdf:type rdf:resource="#SemanticRelationsGGDonto"/>
<rdfs:subPropertyOf rdf:resource="http://www.w3.org/2004/02/skos/core#broader"/>
<owl:inverseOf rdf:resource="#narCoronaryArteryDisHeartDisLSD"/>
<ggdsch:ontologyType rdf:resource="#SubOntology"/>
<ggdsch:parentOntology rdf:resource="#PhenotypeLSD"/>
</rdf:Description>

<rdf:Description rdf:about="#narCoronaryArteryDisVascularDisLSD">
<rdfs:label xml:lang="en">Narrower semantic relation property for Coronary Artery Disease (Vascular Diseases) ontology</rdfs:label>
<skos:scopeNote xml:lang="en">This semantic relation is used only in "Genetic disorders of glycan degradation (by systems, signs and symptoms)" concept scheme</skos:scopeNote>
<rdf:type rdf:resource="#SemanticRelationsGGDonto"/>
<rdfs:subPropertyOf rdf:resource="http://www.w3.org/2004/02/skos/core#narrower"/>
<owl:inverseOf rdf:resource="#brCoronaryArteryDisVascularDisLSD"/>
<ggdsch:ontologyType rdf:resource="#SubOntology"/>
<ggdsch:parentOntology rdf:resource="#PhenotypeLSD"/>
</rdf:Description>

<rdf:Description rdf:about="#brCoronaryArteryDisVascularDisLSD">
<rdfs:label xml:lang="en">Broader semantic relation property for Coronary Artery Disease (Vascular Diseases) ontology</rdfs:label>
<skos:scopeNote xml:lang="en">This semantic relation is used only in "Genetic disorders of glycan degradation (by systems, signs and symptoms)" concept scheme</skos:scopeNote>
<rdf:type rdf:resource="#SemanticRelationsGGDonto"/>
<rdfs:subPropertyOf rdf:resource="http://www.w3.org/2004/02/skos/core#broader"/>
<owl:inverseOf rdf:resource="#narCoronaryArteryDisVascularDisLSD"/>
<ggdsch:ontologyType rdf:resource="#SubOntology"/>
<ggdsch:parentOntology rdf:resource="#PhenotypeLSD"/>
</rdf:Description>

<rdf:Description rdf:about="#narCutisLaxaLSD">
<rdfs:label xml:lang="en">Narrower semantic relation property for Cutis Laxa ontology</rdfs:label>
<skos:scopeNote xml:lang="en">This semantic relation is used only in "Genetic disorders of glycan degradation (by systems, signs and symptoms)" concept scheme</skos:scopeNote>
<rdf:type rdf:resource="#SemanticRelationsGGDonto"/>
<rdfs:subPropertyOf rdf:resource="http://www.w3.org/2004/02/skos/core#narrower"/>
<owl:inverseOf rdf:resource="#brCutisLaxaLSD"/>
<ggdsch:ontologyType rdf:resource="#SubOntology"/>
<ggdsch:parentOntology rdf:resource="#PhenotypeLSD"/>
</rdf:Description>

<rdf:Description rdf:about="#brCutisLaxaLSD">
<rdfs:label xml:lang="en">Broader semantic relation property for Cutis Laxa ontology</rdfs:label>
<skos:scopeNote xml:lang="en">This semantic relation is used only in "Genetic disorders of glycan degradation (by systems, signs and symptoms)" concept scheme</skos:scopeNote>
<rdf:type rdf:resource="#SemanticRelationsGGDonto"/>
<rdfs:subPropertyOf rdf:resource="http://www.w3.org/2004/02/skos/core#broader"/>
<owl:inverseOf rdf:resource="#narCutisLaxaLSD"/>
<ggdsch:ontologyType rdf:resource="#SubOntology"/>
<ggdsch:parentOntology rdf:resource="#PhenotypeLSD"/>
</rdf:Description>

<rdf:Description rdf:about="#narDeglutitionDisordLSD">
<rdfs:label xml:lang="en">Narrower semantic relation property for Deglutition Disorders ontology</rdfs:label>
<skos:scopeNote xml:lang="en">This semantic relation is used only in "Genetic disorders of glycan degradation (by systems, signs and symptoms)" concept scheme</skos:scopeNote>
<rdf:type rdf:resource="#SemanticRelationsGGDonto"/>
<rdfs:subPropertyOf rdf:resource="http://www.w3.org/2004/02/skos/core#narrower"/>
<owl:inverseOf rdf:resource="#brDeglutitionDisordLSD"/>
<ggdsch:ontologyType rdf:resource="#SubOntology"/>
<ggdsch:parentOntology rdf:resource="#PhenotypeLSD"/>
</rdf:Description>

<rdf:Description rdf:about="#brDeglutitionDisordLSD">
<rdfs:label xml:lang="en">Broader semantic relation property for Deglutition Disorders ontology</rdfs:label>
<skos:scopeNote xml:lang="en">This semantic relation is used only in "Genetic disorders of glycan degradation (by systems, signs and symptoms)" concept scheme</skos:scopeNote>
<rdf:type rdf:resource="#SemanticRelationsGGDonto"/>
<rdfs:subPropertyOf rdf:resource="http://www.w3.org/2004/02/skos/core#broader"/>
<owl:inverseOf rdf:resource="#narDeglutitionDisordLSD"/>
<ggdsch:ontologyType rdf:resource="#SubOntology"/>
<ggdsch:parentOntology rdf:resource="#PhenotypeLSD"/>
</rdf:Description>

<rdf:Description rdf:about="#narDelusionsLSD">
<rdfs:label xml:lang="en">Narrower semantic relation property for Delusions ontology</rdfs:label>
<skos:scopeNote xml:lang="en">This semantic relation is used only in "Genetic disorders of glycan degradation (by systems, signs and symptoms)" concept scheme</skos:scopeNote>
<rdf:type rdf:resource="#SemanticRelationsGGDonto"/>
<rdfs:subPropertyOf rdf:resource="http://www.w3.org/2004/02/skos/core#narrower"/>
<owl:inverseOf rdf:resource="#brDelusionsLSD"/>
<ggdsch:ontologyType rdf:resource="#SubOntology"/>
<ggdsch:parentOntology rdf:resource="#PhenotypeLSD"/>
</rdf:Description>

<rdf:Description rdf:about="#brDelusionsLSD">
<rdfs:label xml:lang="en">Broader semantic relation property for Delusions ontology</rdfs:label>
<skos:scopeNote xml:lang="en">This semantic relation is used only in "Genetic disorders of glycan degradation (by systems, signs and symptoms)" concept scheme</skos:scopeNote>
<rdf:type rdf:resource="#SemanticRelationsGGDonto"/>
<rdfs:subPropertyOf rdf:resource="http://www.w3.org/2004/02/skos/core#broader"/>
<owl:inverseOf rdf:resource="#narDelusionsLSD"/>
<ggdsch:ontologyType rdf:resource="#SubOntology"/>
<ggdsch:parentOntology rdf:resource="#PhenotypeLSD"/>
</rdf:Description>

<rdf:Description rdf:about="#narDementiaLSD">
<rdfs:label xml:lang="en">Narrower semantic relation property for Dementia ontology</rdfs:label>
<skos:scopeNote xml:lang="en">This semantic relation is used only in "Genetic disorders of glycan degradation (by systems, signs and symptoms)" concept scheme</skos:scopeNote>
<rdf:type rdf:resource="#SemanticRelationsGGDonto"/>
<rdfs:subPropertyOf rdf:resource="http://www.w3.org/2004/02/skos/core#narrower"/>
<owl:inverseOf rdf:resource="#brDementiaLSD"/>
<ggdsch:ontologyType rdf:resource="#SubOntology"/>
<ggdsch:parentOntology rdf:resource="#PhenotypeLSD"/>
</rdf:Description>

<rdf:Description rdf:about="#brDementiaLSD">
<rdfs:label xml:lang="en">Broader semantic relation property for Dementia ontology</rdfs:label>
<skos:scopeNote xml:lang="en">This semantic relation is used only in "Genetic disorders of glycan degradation (by systems, signs and symptoms)" concept scheme</skos:scopeNote>
<rdf:type rdf:resource="#SemanticRelationsGGDonto"/>
<rdfs:subPropertyOf rdf:resource="http://www.w3.org/2004/02/skos/core#broader"/>
<owl:inverseOf rdf:resource="#narDementiaLSD"/>
<ggdsch:ontologyType rdf:resource="#SubOntology"/>
<ggdsch:parentOntology rdf:resource="#PhenotypeLSD"/>
</rdf:Description>

<rdf:Description rdf:about="#narDemyelinatingDisLSD">
<rdfs:label xml:lang="en">Narrower semantic relation property for Demyelinating Diseases ontology</rdfs:label>
<skos:scopeNote xml:lang="en">This semantic relation is used only in "Genetic disorders of glycan degradation (by systems, signs and symptoms)" concept scheme</skos:scopeNote>
<rdf:type rdf:resource="#SemanticRelationsGGDonto"/>
<rdfs:subPropertyOf rdf:resource="http://www.w3.org/2004/02/skos/core#narrower"/>
<owl:inverseOf rdf:resource="#brDemyelinatingDisLSD"/>
<ggdsch:ontologyType rdf:resource="#SubOntology"/>
<ggdsch:parentOntology rdf:resource="#PhenotypeLSD"/>
</rdf:Description>

<rdf:Description rdf:about="#brDemyelinatingDisLSD">
<rdfs:label xml:lang="en">Broader semantic relation property for Demyelinating Diseases ontology</rdfs:label>
<skos:scopeNote xml:lang="en">This semantic relation is used only in "Genetic disorders of glycan degradation (by systems, signs and symptoms)" concept scheme</skos:scopeNote>
<rdf:type rdf:resource="#SemanticRelationsGGDonto"/>
<rdfs:subPropertyOf rdf:resource="http://www.w3.org/2004/02/skos/core#broader"/>
<owl:inverseOf rdf:resource="#narDemyelinatingDisLSD"/>
<ggdsch:ontologyType rdf:resource="#SubOntology"/>
<ggdsch:parentOntology rdf:resource="#PhenotypeLSD"/>
</rdf:Description>

<rdf:Description rdf:about="#narDepressionLSD">
<rdfs:label xml:lang="en">Narrower semantic relation property for Depression ontology</rdfs:label>
<skos:scopeNote xml:lang="en">This semantic relation is used only in "Genetic disorders of glycan degradation (by systems, signs and symptoms)" concept scheme</skos:scopeNote>
<rdf:type rdf:resource="#SemanticRelationsGGDonto"/>
<rdfs:subPropertyOf rdf:resource="http://www.w3.org/2004/02/skos/core#narrower"/>
<owl:inverseOf rdf:resource="#brDepressionLSD"/>
<ggdsch:ontologyType rdf:resource="#SubOntology"/>
<ggdsch:parentOntology rdf:resource="#PhenotypeLSD"/>
</rdf:Description>

<rdf:Description rdf:about="#brDepressionLSD">
<rdfs:label xml:lang="en">Broader semantic relation property for Depression ontology</rdfs:label>
<skos:scopeNote xml:lang="en">This semantic relation is used only in "Genetic disorders of glycan degradation (by systems, signs and symptoms)" concept scheme</skos:scopeNote>
<rdf:type rdf:resource="#SemanticRelationsGGDonto"/>
<rdfs:subPropertyOf rdf:resource="http://www.w3.org/2004/02/skos/core#broader"/>
<owl:inverseOf rdf:resource="#narDepressionLSD"/>
<ggdsch:ontologyType rdf:resource="#SubOntology"/>
<ggdsch:parentOntology rdf:resource="#PhenotypeLSD"/>
</rdf:Description>

<rdf:Description rdf:about="#narDevelopDisabilitiesLSD">
<rdfs:label xml:lang="en">Narrower semantic relation property for Developmental Disabilities ontology</rdfs:label>
<skos:scopeNote xml:lang="en">This semantic relation is used only in "Genetic disorders of glycan degradation (by systems, signs and symptoms)" concept scheme</skos:scopeNote>
<rdf:type rdf:resource="#SemanticRelationsGGDonto"/>
<rdfs:subPropertyOf rdf:resource="http://www.w3.org/2004/02/skos/core#narrower"/>
<owl:inverseOf rdf:resource="#brDevelopDisabilitiesLSD"/>
<ggdsch:ontologyType rdf:resource="#SubOntology"/>
<ggdsch:parentOntology rdf:resource="#PhenotypeLSD"/>
</rdf:Description>

<rdf:Description rdf:about="#brDevelopDisabilitiesLSD">
<rdfs:label xml:lang="en">Broader semantic relation property for Developmental Disabilities ontology</rdfs:label>
<skos:scopeNote xml:lang="en">This semantic relation is used only in "Genetic disorders of glycan degradation (by systems, signs and symptoms)" concept scheme</skos:scopeNote>
<rdf:type rdf:resource="#SemanticRelationsGGDonto"/>
<rdfs:subPropertyOf rdf:resource="http://www.w3.org/2004/02/skos/core#broader"/>
<owl:inverseOf rdf:resource="#narDevelopDisabilitiesLSD"/>
<ggdsch:ontologyType rdf:resource="#SubOntology"/>
<ggdsch:parentOntology rdf:resource="#PhenotypeLSD"/>
</rdf:Description>

<rdf:Description rdf:about="#narDiarrheaLSD">
<rdfs:label xml:lang="en">Narrower semantic relation property for Diarrhea ontology</rdfs:label>
<skos:scopeNote xml:lang="en">This semantic relation is used only in "Genetic disorders of glycan degradation (by systems, signs and symptoms)" concept scheme</skos:scopeNote>
<rdf:type rdf:resource="#SemanticRelationsGGDonto"/>
<rdfs:subPropertyOf rdf:resource="http://www.w3.org/2004/02/skos/core#narrower"/>
<owl:inverseOf rdf:resource="#brDiarrheaLSD"/>
<ggdsch:ontologyType rdf:resource="#SubOntology"/>
<ggdsch:parentOntology rdf:resource="#PhenotypeLSD"/>
</rdf:Description>

<rdf:Description rdf:about="#brDiarrheaLSD">
<rdfs:label xml:lang="en">Broader semantic relation property for Diarrhea ontology</rdfs:label>
<skos:scopeNote xml:lang="en">This semantic relation is used only in "Genetic disorders of glycan degradation (by systems, signs and symptoms)" concept scheme</skos:scopeNote>
<rdf:type rdf:resource="#SemanticRelationsGGDonto"/>
<rdfs:subPropertyOf rdf:resource="http://www.w3.org/2004/02/skos/core#broader"/>
<owl:inverseOf rdf:resource="#narDiarrheaLSD"/>
<ggdsch:ontologyType rdf:resource="#SubOntology"/>
<ggdsch:parentOntology rdf:resource="#PhenotypeLSD"/>
</rdf:Description>

<rdf:Description rdf:about="#narDwarfismLSD">
<rdfs:label xml:lang="en">Narrower semantic relation property for Dwarfism ontology</rdfs:label>
<skos:scopeNote xml:lang="en">This semantic relation is used only in "Genetic disorders of glycan degradation (by systems, signs and symptoms)" concept scheme</skos:scopeNote>
<rdf:type rdf:resource="#SemanticRelationsGGDonto"/>
<rdfs:subPropertyOf rdf:resource="http://www.w3.org/2004/02/skos/core#narrower"/>
<owl:inverseOf rdf:resource="#brDwarfismLSD"/>
<ggdsch:ontologyType rdf:resource="#SubOntology"/>
<ggdsch:parentOntology rdf:resource="#PhenotypeLSD"/>
</rdf:Description>

<rdf:Description rdf:about="#brDwarfismLSD">
<rdfs:label xml:lang="en">Broader semantic relation property for Dwarfism ontology</rdfs:label>
<skos:scopeNote xml:lang="en">This semantic relation is used only in "Genetic disorders of glycan degradation (by systems, signs and symptoms)" concept scheme</skos:scopeNote>
<rdf:type rdf:resource="#SemanticRelationsGGDonto"/>
<rdfs:subPropertyOf rdf:resource="http://www.w3.org/2004/02/skos/core#broader"/>
<owl:inverseOf rdf:resource="#narDwarfismLSD"/>
<ggdsch:ontologyType rdf:resource="#SubOntology"/>
<ggdsch:parentOntology rdf:resource="#PhenotypeLSD"/>
</rdf:Description>

<rdf:Description rdf:about="#narDyskinesiasMovementDisordLSD">
<rdfs:label xml:lang="en">Narrower semantic relation property for Dyskinesias (Movement Disorders) ontology</rdfs:label>
<skos:scopeNote xml:lang="en">This semantic relation is used only in "Genetic disorders of glycan degradation (by systems, signs and symptoms)" concept scheme</skos:scopeNote>
<rdf:type rdf:resource="#SemanticRelationsGGDonto"/>
<rdfs:subPropertyOf rdf:resource="http://www.w3.org/2004/02/skos/core#narrower"/>
<owl:inverseOf rdf:resource="#brDyskinesiasMovementDisordLSD"/>
<ggdsch:ontologyType rdf:resource="#SubOntology"/>
<ggdsch:parentOntology rdf:resource="#PhenotypeLSD"/>
</rdf:Description>

<rdf:Description rdf:about="#brDyskinesiasMovementDisordLSD">
<rdfs:label xml:lang="en">Broader semantic relation property for Dyskinesias (Movement Disorders) ontology</rdfs:label>
<skos:scopeNote xml:lang="en">This semantic relation is used only in "Genetic disorders of glycan degradation (by systems, signs and symptoms)" concept scheme</skos:scopeNote>
<rdf:type rdf:resource="#SemanticRelationsGGDonto"/>
<rdfs:subPropertyOf rdf:resource="http://www.w3.org/2004/02/skos/core#broader"/>
<owl:inverseOf rdf:resource="#narDyskinesiasMovementDisordLSD"/>
<ggdsch:ontologyType rdf:resource="#SubOntology"/>
<ggdsch:parentOntology rdf:resource="#PhenotypeLSD"/>
</rdf:Description>

<rdf:Description rdf:about="#narDysostosesLSD">
<rdfs:label xml:lang="en">Narrower semantic relation property for Dysostoses ontology</rdfs:label>
<skos:scopeNote xml:lang="en">This semantic relation is used only in "Genetic disorders of glycan degradation (by systems, signs and symptoms)" concept scheme</skos:scopeNote>
<rdf:type rdf:resource="#SemanticRelationsGGDonto"/>
<rdfs:subPropertyOf rdf:resource="http://www.w3.org/2004/02/skos/core#narrower"/>
<owl:inverseOf rdf:resource="#brDysostosesLSD"/>
<ggdsch:ontologyType rdf:resource="#SubOntology"/>
<ggdsch:parentOntology rdf:resource="#PhenotypeLSD"/>
</rdf:Description>

<rdf:Description rdf:about="#brDysostosesLSD">
<rdfs:label xml:lang="en">Broader semantic relation property for Dysostoses ontology</rdfs:label>
<skos:scopeNote xml:lang="en">This semantic relation is used only in "Genetic disorders of glycan degradation (by systems, signs and symptoms)" concept scheme</skos:scopeNote>
<rdf:type rdf:resource="#SemanticRelationsGGDonto"/>
<rdfs:subPropertyOf rdf:resource="http://www.w3.org/2004/02/skos/core#broader"/>
<owl:inverseOf rdf:resource="#narDysostosesLSD"/>
<ggdsch:ontologyType rdf:resource="#SubOntology"/>
<ggdsch:parentOntology rdf:resource="#PhenotypeLSD"/>
</rdf:Description>

<rdf:Description rdf:about="#narDyspneaLSD">
<rdfs:label xml:lang="en">Narrower semantic relation property for Dyspnea ontology</rdfs:label>
<skos:scopeNote xml:lang="en">This semantic relation is used only in "Genetic disorders of glycan degradation (by systems, signs and symptoms)" concept scheme</skos:scopeNote>
<rdf:type rdf:resource="#SemanticRelationsGGDonto"/>
<rdfs:subPropertyOf rdf:resource="http://www.w3.org/2004/02/skos/core#narrower"/>
<owl:inverseOf rdf:resource="#brDyspneaLSD"/>
<ggdsch:ontologyType rdf:resource="#SubOntology"/>
<ggdsch:parentOntology rdf:resource="#PhenotypeLSD"/>
</rdf:Description>

<rdf:Description rdf:about="#brDyspneaLSD">
<rdfs:label xml:lang="en">Broader semantic relation property for Dyspnea ontology</rdfs:label>
<skos:scopeNote xml:lang="en">This semantic relation is used only in "Genetic disorders of glycan degradation (by systems, signs and symptoms)" concept scheme</skos:scopeNote>
<rdf:type rdf:resource="#SemanticRelationsGGDonto"/>
<rdfs:subPropertyOf rdf:resource="http://www.w3.org/2004/02/skos/core#broader"/>
<owl:inverseOf rdf:resource="#narDyspneaLSD"/>
<ggdsch:ontologyType rdf:resource="#SubOntology"/>
<ggdsch:parentOntology rdf:resource="#PhenotypeLSD"/>
</rdf:Description>

<rdf:Description rdf:about="#narDystoniaLSD">
<rdfs:label xml:lang="en">Narrower semantic relation property for Dystonia ontology</rdfs:label>
<skos:scopeNote xml:lang="en">This semantic relation is used only in "Genetic disorders of glycan degradation (by systems, signs and symptoms)" concept scheme</skos:scopeNote>
<rdf:type rdf:resource="#SemanticRelationsGGDonto"/>
<rdfs:subPropertyOf rdf:resource="http://www.w3.org/2004/02/skos/core#narrower"/>
<owl:inverseOf rdf:resource="#brDystoniaLSD"/>
<ggdsch:ontologyType rdf:resource="#SubOntology"/>
<ggdsch:parentOntology rdf:resource="#PhenotypeLSD"/>
</rdf:Description>

<rdf:Description rdf:about="#brDystoniaLSD">
<rdfs:label xml:lang="en">Broader semantic relation property for Dystonia ontology</rdfs:label>
<skos:scopeNote xml:lang="en">This semantic relation is used only in "Genetic disorders of glycan degradation (by systems, signs and symptoms)" concept scheme</skos:scopeNote>
<rdf:type rdf:resource="#SemanticRelationsGGDonto"/>
<rdfs:subPropertyOf rdf:resource="http://www.w3.org/2004/02/skos/core#broader"/>
<owl:inverseOf rdf:resource="#narDystoniaLSD"/>
<ggdsch:ontologyType rdf:resource="#SubOntology"/>
<ggdsch:parentOntology rdf:resource="#PhenotypeLSD"/>
</rdf:Description>

<rdf:Description rdf:about="#narFeedingEatingDisordLSD">
<rdfs:label xml:lang="en">Narrower semantic relation property for Feeding and Eating Disorders of Childhood ontology</rdfs:label>
<skos:scopeNote xml:lang="en">This semantic relation is used only in "Genetic disorders of glycan degradation (by systems, signs and symptoms)" concept scheme</skos:scopeNote>
<rdf:type rdf:resource="#SemanticRelationsGGDonto"/>
<rdfs:subPropertyOf rdf:resource="http://www.w3.org/2004/02/skos/core#narrower"/>
<owl:inverseOf rdf:resource="#brFeedingEatingDisordLSD"/>
<ggdsch:ontologyType rdf:resource="#SubOntology"/>
<ggdsch:parentOntology rdf:resource="#PhenotypeLSD"/>
</rdf:Description>

<rdf:Description rdf:about="#brFeedingEatingDisordLSD">
<rdfs:label xml:lang="en">Broader semantic relation property for Feeding and Eating Disorders of Childhood ontology</rdfs:label>
<skos:scopeNote xml:lang="en">This semantic relation is used only in "Genetic disorders of glycan degradation (by systems, signs and symptoms)" concept scheme</skos:scopeNote>
<rdf:type rdf:resource="#SemanticRelationsGGDonto"/>
<rdfs:subPropertyOf rdf:resource="http://www.w3.org/2004/02/skos/core#broader"/>
<owl:inverseOf rdf:resource="#narFeedingEatingDisordLSD"/>
<ggdsch:ontologyType rdf:resource="#SubOntology"/>
<ggdsch:parentOntology rdf:resource="#PhenotypeLSD"/>
</rdf:Description>

<rdf:Description rdf:about="#narEyeAbnormLSD">
<rdfs:label xml:lang="en">Narrower semantic relation property for Eye Abnormalities ontology</rdfs:label>
<skos:scopeNote xml:lang="en">This semantic relation is used only in "Genetic disorders of glycan degradation (by systems, signs and symptoms)" concept scheme</skos:scopeNote>
<rdf:type rdf:resource="#SemanticRelationsGGDonto"/>
<rdfs:subPropertyOf rdf:resource="http://www.w3.org/2004/02/skos/core#narrower"/>
<owl:inverseOf rdf:resource="#brEyeAbnormLSD"/>
<ggdsch:ontologyType rdf:resource="#SubOntology"/>
<ggdsch:parentOntology rdf:resource="#PhenotypeLSD"/>
</rdf:Description>

<rdf:Description rdf:about="#brEyeAbnormLSD">
<rdfs:label xml:lang="en">Broader semantic relation property for Eye Abnormalities ontology</rdfs:label>
<skos:scopeNote xml:lang="en">This semantic relation is used only in "Genetic disorders of glycan degradation (by systems, signs and symptoms)" concept scheme</skos:scopeNote>
<rdf:type rdf:resource="#SemanticRelationsGGDonto"/>
<rdfs:subPropertyOf rdf:resource="http://www.w3.org/2004/02/skos/core#broader"/>
<owl:inverseOf rdf:resource="#narEyeAbnormLSD"/>
<ggdsch:ontologyType rdf:resource="#SubOntology"/>
<ggdsch:parentOntology rdf:resource="#PhenotypeLSD"/>
</rdf:Description>

<rdf:Description rdf:about="#narFacialParalysisLSD">
<rdfs:label xml:lang="en">Narrower semantic relation property for Facial Paralysis ontology</rdfs:label>
<skos:scopeNote xml:lang="en">This semantic relation is used only in "Genetic disorders of glycan degradation (by systems, signs and symptoms)" concept scheme</skos:scopeNote>
<rdf:type rdf:resource="#SemanticRelationsGGDonto"/>
<rdfs:subPropertyOf rdf:resource="http://www.w3.org/2004/02/skos/core#narrower"/>
<owl:inverseOf rdf:resource="#brFacialParalysisLSD"/>
<ggdsch:ontologyType rdf:resource="#SubOntology"/>
<ggdsch:parentOntology rdf:resource="#PhenotypeLSD"/>
</rdf:Description>

<rdf:Description rdf:about="#brFacialParalysisLSD">
<rdfs:label xml:lang="en">Broader semantic relation property for Facial Paralysis ontology</rdfs:label>
<skos:scopeNote xml:lang="en">This semantic relation is used only in "Genetic disorders of glycan degradation (by systems, signs and symptoms)" concept scheme</skos:scopeNote>
<rdf:type rdf:resource="#SemanticRelationsGGDonto"/>
<rdfs:subPropertyOf rdf:resource="http://www.w3.org/2004/02/skos/core#broader"/>
<owl:inverseOf rdf:resource="#narFacialParalysisLSD"/>
<ggdsch:ontologyType rdf:resource="#SubOntology"/>
<ggdsch:parentOntology rdf:resource="#PhenotypeLSD"/>
</rdf:Description>

<rdf:Description rdf:about="#narFasciculationLSD">
<rdfs:label xml:lang="en">Narrower semantic relation property for Fasciculation ontology</rdfs:label>
<skos:scopeNote xml:lang="en">This semantic relation is used only in "Genetic disorders of glycan degradation (by systems, signs and symptoms)" concept scheme</skos:scopeNote>
<rdf:type rdf:resource="#SemanticRelationsGGDonto"/>
<rdfs:subPropertyOf rdf:resource="http://www.w3.org/2004/02/skos/core#narrower"/>
<owl:inverseOf rdf:resource="#brFasciculationLSD"/>
<ggdsch:ontologyType rdf:resource="#SubOntology"/>
<ggdsch:parentOntology rdf:resource="#PhenotypeLSD"/>
</rdf:Description>

<rdf:Description rdf:about="#brFasciculationLSD">
<rdfs:label xml:lang="en">Broader semantic relation property for Fasciculation ontology</rdfs:label>
<skos:scopeNote xml:lang="en">This semantic relation is used only in "Genetic disorders of glycan degradation (by systems, signs and symptoms)" concept scheme</skos:scopeNote>
<rdf:type rdf:resource="#SemanticRelationsGGDonto"/>
<rdfs:subPropertyOf rdf:resource="http://www.w3.org/2004/02/skos/core#broader"/>
<owl:inverseOf rdf:resource="#narFasciculationLSD"/>
<ggdsch:ontologyType rdf:resource="#SubOntology"/>
<ggdsch:parentOntology rdf:resource="#PhenotypeLSD"/>
</rdf:Description>

<rdf:Description rdf:about="#narFeverLSD">
<rdfs:label xml:lang="en">Narrower semantic relation property for Fever ontology</rdfs:label>
<skos:scopeNote xml:lang="en">This semantic relation is used only in "Genetic disorders of glycan degradation (by systems, signs and symptoms)" concept scheme</skos:scopeNote>
<rdf:type rdf:resource="#SemanticRelationsGGDonto"/>
<rdfs:subPropertyOf rdf:resource="http://www.w3.org/2004/02/skos/core#narrower"/>
<owl:inverseOf rdf:resource="#brFeverLSD"/>
<ggdsch:ontologyType rdf:resource="#SubOntology"/>
<ggdsch:parentOntology rdf:resource="#PhenotypeLSD"/>
</rdf:Description>

<rdf:Description rdf:about="#brFeverLSD">
<rdfs:label xml:lang="en">Broader semantic relation property for Fever ontology</rdfs:label>
<skos:scopeNote xml:lang="en">This semantic relation is used only in "Genetic disorders of glycan degradation (by systems, signs and symptoms)" concept scheme</skos:scopeNote>
<rdf:type rdf:resource="#SemanticRelationsGGDonto"/>
<rdfs:subPropertyOf rdf:resource="http://www.w3.org/2004/02/skos/core#broader"/>
<owl:inverseOf rdf:resource="#narFeverLSD"/>
<ggdsch:ontologyType rdf:resource="#SubOntology"/>
<ggdsch:parentOntology rdf:resource="#PhenotypeLSD"/>
</rdf:Description>

<rdf:Description rdf:about="#narGaitDisordNeurologicLSD">
<rdfs:label xml:lang="en">Narrower semantic relation property for Gait Disorders, Neurologic ontology</rdfs:label>
<skos:scopeNote xml:lang="en">This semantic relation is used only in "Genetic disorders of glycan degradation (by systems, signs and symptoms)" concept scheme</skos:scopeNote>
<rdf:type rdf:resource="#SemanticRelationsGGDonto"/>
<rdfs:subPropertyOf rdf:resource="http://www.w3.org/2004/02/skos/core#narrower"/>
<owl:inverseOf rdf:resource="#brGaitDisordNeurologicLSD"/>
<ggdsch:ontologyType rdf:resource="#SubOntology"/>
<ggdsch:parentOntology rdf:resource="#PhenotypeLSD"/>
</rdf:Description>

<rdf:Description rdf:about="#brGaitDisordNeurologicLSD">
<rdfs:label xml:lang="en">Broader semantic relation property for Gait Disorders, Neurologic ontology</rdfs:label>
<skos:scopeNote xml:lang="en">This semantic relation is used only in "Genetic disorders of glycan degradation (by systems, signs and symptoms)" concept scheme</skos:scopeNote>
<rdf:type rdf:resource="#SemanticRelationsGGDonto"/>
<rdfs:subPropertyOf rdf:resource="http://www.w3.org/2004/02/skos/core#broader"/>
<owl:inverseOf rdf:resource="#narGaitDisordNeurologicLSD"/>
<ggdsch:ontologyType rdf:resource="#SubOntology"/>
<ggdsch:parentOntology rdf:resource="#PhenotypeLSD"/>
</rdf:Description>

<rdf:Description rdf:about="#narGastrointestinalDisLSD">
<rdfs:label xml:lang="en">Narrower semantic relation property for Gastrointestinal Diseases ontology</rdfs:label>
<skos:scopeNote xml:lang="en">This semantic relation is used only in "Genetic disorders of glycan degradation (by systems, signs and symptoms)" concept scheme</skos:scopeNote>
<rdf:type rdf:resource="#SemanticRelationsGGDonto"/>
<rdfs:subPropertyOf rdf:resource="http://www.w3.org/2004/02/skos/core#narrower"/>
<owl:inverseOf rdf:resource="#brGastrointestinalDisLSD"/>
<ggdsch:ontologyType rdf:resource="#SubOntology"/>
<ggdsch:parentOntology rdf:resource="#PhenotypeLSD"/>
</rdf:Description>

<rdf:Description rdf:about="#brGastrointestinalDisLSD">
<rdfs:label xml:lang="en">Broader semantic relation property for Gastrointestinal Diseases ontology</rdfs:label>
<skos:scopeNote xml:lang="en">This semantic relation is used only in "Genetic disorders of glycan degradation (by systems, signs and symptoms)" concept scheme</skos:scopeNote>
<rdf:type rdf:resource="#SemanticRelationsGGDonto"/>
<rdfs:subPropertyOf rdf:resource="http://www.w3.org/2004/02/skos/core#broader"/>
<owl:inverseOf rdf:resource="#narGastrointestinalDisLSD"/>
<ggdsch:ontologyType rdf:resource="#SubOntology"/>
<ggdsch:parentOntology rdf:resource="#PhenotypeLSD"/>
</rdf:Description>

<rdf:Description rdf:about="#narGingivalHyperplasiaLSD">
<rdfs:label xml:lang="en">Narrower semantic relation property for Gingival Hyperplasia ontology</rdfs:label>
<skos:scopeNote xml:lang="en">This semantic relation is used only in "Genetic disorders of glycan degradation (by systems, signs and symptoms)" concept scheme</skos:scopeNote>
<rdf:type rdf:resource="#SemanticRelationsGGDonto"/>
<rdfs:subPropertyOf rdf:resource="http://www.w3.org/2004/02/skos/core#narrower"/>
<owl:inverseOf rdf:resource="#brGingivalHyperplasiaLSD"/>
<ggdsch:ontologyType rdf:resource="#SubOntology"/>
<ggdsch:parentOntology rdf:resource="#PhenotypeLSD"/>
</rdf:Description>

<rdf:Description rdf:about="#brGingivalHyperplasiaLSD">
<rdfs:label xml:lang="en">Broader semantic relation property for Gingival Hyperplasia ontology</rdfs:label>
<skos:scopeNote xml:lang="en">This semantic relation is used only in "Genetic disorders of glycan degradation (by systems, signs and symptoms)" concept scheme</skos:scopeNote>
<rdf:type rdf:resource="#SemanticRelationsGGDonto"/>
<rdfs:subPropertyOf rdf:resource="http://www.w3.org/2004/02/skos/core#broader"/>
<owl:inverseOf rdf:resource="#narGingivalHyperplasiaLSD"/>
<ggdsch:ontologyType rdf:resource="#SubOntology"/>
<ggdsch:parentOntology rdf:resource="#PhenotypeLSD"/>
</rdf:Description>

<rdf:Description rdf:about="#narGlaucomaLSD">
<rdfs:label xml:lang="en">Narrower semantic relation property for Glaucoma ontology</rdfs:label>
<skos:scopeNote xml:lang="en">This semantic relation is used only in "Genetic disorders of glycan degradation (by systems, signs and symptoms)" concept scheme</skos:scopeNote>
<rdf:type rdf:resource="#SemanticRelationsGGDonto"/>
<rdfs:subPropertyOf rdf:resource="http://www.w3.org/2004/02/skos/core#narrower"/>
<owl:inverseOf rdf:resource="#brGlaucomaLSD"/>
<ggdsch:ontologyType rdf:resource="#SubOntology"/>
<ggdsch:parentOntology rdf:resource="#PhenotypeLSD"/>
</rdf:Description>

<rdf:Description rdf:about="#brGlaucomaLSD">
<rdfs:label xml:lang="en">Broader semantic relation property for Glaucoma ontology</rdfs:label>
<skos:scopeNote xml:lang="en">This semantic relation is used only in "Genetic disorders of glycan degradation (by systems, signs and symptoms)" concept scheme</skos:scopeNote>
<rdf:type rdf:resource="#SemanticRelationsGGDonto"/>
<rdfs:subPropertyOf rdf:resource="http://www.w3.org/2004/02/skos/core#broader"/>
<owl:inverseOf rdf:resource="#narGlaucomaLSD"/>
<ggdsch:ontologyType rdf:resource="#SubOntology"/>
<ggdsch:parentOntology rdf:resource="#PhenotypeLSD"/>
</rdf:Description>

<rdf:Description rdf:about="#narGrowthDisordLSD">
<rdfs:label xml:lang="en">Narrower semantic relation property for Growth Disorders ontology</rdfs:label>
<skos:scopeNote xml:lang="en">This semantic relation is used only in "Genetic disorders of glycan degradation (by systems, signs and symptoms)" concept scheme</skos:scopeNote>
<rdf:type rdf:resource="#SemanticRelationsGGDonto"/>
<rdfs:subPropertyOf rdf:resource="http://www.w3.org/2004/02/skos/core#narrower"/>
<owl:inverseOf rdf:resource="#brGrowthDisordLSD"/>
<ggdsch:ontologyType rdf:resource="#SubOntology"/>
<ggdsch:parentOntology rdf:resource="#PhenotypeLSD"/>
</rdf:Description>

<rdf:Description rdf:about="#brGrowthDisordLSD">
<rdfs:label xml:lang="en">Broader semantic relation property for Growth Disorders ontology</rdfs:label>
<skos:scopeNote xml:lang="en">This semantic relation is used only in "Genetic disorders of glycan degradation (by systems, signs and symptoms)" concept scheme</skos:scopeNote>
<rdf:type rdf:resource="#SemanticRelationsGGDonto"/>
<rdfs:subPropertyOf rdf:resource="http://www.w3.org/2004/02/skos/core#broader"/>
<owl:inverseOf rdf:resource="#narGrowthDisordLSD"/>
<ggdsch:ontologyType rdf:resource="#SubOntology"/>
<ggdsch:parentOntology rdf:resource="#PhenotypeLSD"/>
</rdf:Description>

<rdf:Description rdf:about="#narHallucinationsLSD">
<rdfs:label xml:lang="en">Narrower semantic relation property for Hallucinations ontology</rdfs:label>
<skos:scopeNote xml:lang="en">This semantic relation is used only in "Genetic disorders of glycan degradation (by systems, signs and symptoms)" concept scheme</skos:scopeNote>
<rdf:type rdf:resource="#SemanticRelationsGGDonto"/>
<rdfs:subPropertyOf rdf:resource="http://www.w3.org/2004/02/skos/core#narrower"/>
<owl:inverseOf rdf:resource="#brHallucinationsLSD"/>
<ggdsch:ontologyType rdf:resource="#SubOntology"/>
<ggdsch:parentOntology rdf:resource="#PhenotypeLSD"/>
</rdf:Description>

<rdf:Description rdf:about="#brHallucinationsLSD">
<rdfs:label xml:lang="en">Broader semantic relation property for Hallucinations ontology</rdfs:label>
<skos:scopeNote xml:lang="en">This semantic relation is used only in "Genetic disorders of glycan degradation (by systems, signs and symptoms)" concept scheme</skos:scopeNote>
<rdf:type rdf:resource="#SemanticRelationsGGDonto"/>
<rdfs:subPropertyOf rdf:resource="http://www.w3.org/2004/02/skos/core#broader"/>
<owl:inverseOf rdf:resource="#narHallucinationsLSD"/>
<ggdsch:ontologyType rdf:resource="#SubOntology"/>
<ggdsch:parentOntology rdf:resource="#PhenotypeLSD"/>
</rdf:Description>

<rdf:Description rdf:about="#narHearingLossNSDisLSD">
<rdfs:label xml:lang="en">Narrower semantic relation property for Hearing Loss (Nervous System Diseases) ontology</rdfs:label>
<skos:scopeNote xml:lang="en">This semantic relation is used only in "Genetic disorders of glycan degradation (by systems, signs and symptoms)" concept scheme</skos:scopeNote>
<rdf:type rdf:resource="#SemanticRelationsGGDonto"/>
<rdfs:subPropertyOf rdf:resource="http://www.w3.org/2004/02/skos/core#narrower"/>
<owl:inverseOf rdf:resource="#brHearingLossNSDisLSD"/>
<ggdsch:ontologyType rdf:resource="#SubOntology"/>
<ggdsch:parentOntology rdf:resource="#PhenotypeLSD"/>
</rdf:Description>

<rdf:Description rdf:about="#brHearingLossNSDisLSD">
<rdfs:label xml:lang="en">Broader semantic relation property for Hearing Loss (Nervous System Diseases) ontology</rdfs:label>
<skos:scopeNote xml:lang="en">This semantic relation is used only in "Genetic disorders of glycan degradation (by systems, signs and symptoms)" concept scheme</skos:scopeNote>
<rdf:type rdf:resource="#SemanticRelationsGGDonto"/>
<rdfs:subPropertyOf rdf:resource="http://www.w3.org/2004/02/skos/core#broader"/>
<owl:inverseOf rdf:resource="#narHearingLossNSDisLSD"/>
<ggdsch:ontologyType rdf:resource="#SubOntology"/>
<ggdsch:parentOntology rdf:resource="#PhenotypeLSD"/>
</rdf:Description>

<rdf:Description rdf:about="#narHearingLossEarDisLSD">
<rdfs:label xml:lang="en">Narrower semantic relation property for Hearing Loss (Ear Diseases) ontology</rdfs:label>
<skos:scopeNote xml:lang="en">This semantic relation is used only in "Genetic disorders of glycan degradation (by systems, signs and symptoms)" concept scheme</skos:scopeNote>
<rdf:type rdf:resource="#SemanticRelationsGGDonto"/>
<rdfs:subPropertyOf rdf:resource="http://www.w3.org/2004/02/skos/core#narrower"/>
<owl:inverseOf rdf:resource="#brHearingLossEarDisLSD"/>
<ggdsch:ontologyType rdf:resource="#SubOntology"/>
<ggdsch:parentOntology rdf:resource="#PhenotypeLSD"/>
</rdf:Description>

<rdf:Description rdf:about="#brHearingLossEarDisLSD">
<rdfs:label xml:lang="en">Broader semantic relation property for Hearing Loss (Ear Diseases) ontology</rdfs:label>
<skos:scopeNote xml:lang="en">This semantic relation is used only in "Genetic disorders of glycan degradation (by systems, signs and symptoms)" concept scheme</skos:scopeNote>
<rdf:type rdf:resource="#SemanticRelationsGGDonto"/>
<rdfs:subPropertyOf rdf:resource="http://www.w3.org/2004/02/skos/core#broader"/>
<owl:inverseOf rdf:resource="#narHearingLossEarDisLSD"/>
<ggdsch:ontologyType rdf:resource="#SubOntology"/>
<ggdsch:parentOntology rdf:resource="#PhenotypeLSD"/>
</rdf:Description>

<rdf:Description rdf:about="#narHeartDefectsCongenitalLSD">
<rdfs:label xml:lang="en">Narrower semantic relation property for Heart Defects, Congenital ontology</rdfs:label>
<skos:scopeNote xml:lang="en">This semantic relation is used only in "Genetic disorders of glycan degradation (by systems, signs and symptoms)" concept scheme</skos:scopeNote>
<rdf:type rdf:resource="#SemanticRelationsGGDonto"/>
<rdfs:subPropertyOf rdf:resource="http://www.w3.org/2004/02/skos/core#narrower"/>
<owl:inverseOf rdf:resource="#brHeartDefectsCongenitalLSD"/>
<ggdsch:ontologyType rdf:resource="#SubOntology"/>
<ggdsch:parentOntology rdf:resource="#PhenotypeLSD"/>
</rdf:Description>

<rdf:Description rdf:about="#brHeartDefectsCongenitalLSD">
<rdfs:label xml:lang="en">Broader semantic relation property for Heart Defects, Congenital ontology</rdfs:label>
<skos:scopeNote xml:lang="en">This semantic relation is used only in "Genetic disorders of glycan degradation (by systems, signs and symptoms)" concept scheme</skos:scopeNote>
<rdf:type rdf:resource="#SemanticRelationsGGDonto"/>
<rdfs:subPropertyOf rdf:resource="http://www.w3.org/2004/02/skos/core#broader"/>
<owl:inverseOf rdf:resource="#narHeartDefectsCongenitalLSD"/>
<ggdsch:ontologyType rdf:resource="#SubOntology"/>
<ggdsch:parentOntology rdf:resource="#PhenotypeLSD"/>
</rdf:Description>

<rdf:Description rdf:about="#narHeartDisLSD">
<rdfs:label xml:lang="en">Narrower semantic relation property for Heart Diseases ontology</rdfs:label>
<skos:scopeNote xml:lang="en">This semantic relation is used only in "Genetic disorders of glycan degradation (by systems, signs and symptoms)" concept scheme</skos:scopeNote>
<rdf:type rdf:resource="#SemanticRelationsGGDonto"/>
<rdfs:subPropertyOf rdf:resource="http://www.w3.org/2004/02/skos/core#narrower"/>
<owl:inverseOf rdf:resource="#brHeartDisLSD"/>
<ggdsch:ontologyType rdf:resource="#SubOntology"/>
<ggdsch:parentOntology rdf:resource="#PhenotypeLSD"/>
</rdf:Description>

<rdf:Description rdf:about="#brHeartDisLSD">
<rdfs:label xml:lang="en">Broader semantic relation property for Heart Diseases ontology</rdfs:label>
<skos:scopeNote xml:lang="en">This semantic relation is used only in "Genetic disorders of glycan degradation (by systems, signs and symptoms)" concept scheme</skos:scopeNote>
<rdf:type rdf:resource="#SemanticRelationsGGDonto"/>
<rdfs:subPropertyOf rdf:resource="http://www.w3.org/2004/02/skos/core#broader"/>
<owl:inverseOf rdf:resource="#narHeartDisLSD"/>
<ggdsch:ontologyType rdf:resource="#SubOntology"/>
<ggdsch:parentOntology rdf:resource="#PhenotypeLSD"/>
</rdf:Description>

<rdf:Description rdf:about="#narHeartFailureLSD">
<rdfs:label xml:lang="en">Narrower semantic relation property for Heart Failure ontology</rdfs:label>
<skos:scopeNote xml:lang="en">This semantic relation is used only in "Genetic disorders of glycan degradation (by systems, signs and symptoms)" concept scheme</skos:scopeNote>
<rdf:type rdf:resource="#SemanticRelationsGGDonto"/>
<rdfs:subPropertyOf rdf:resource="http://www.w3.org/2004/02/skos/core#narrower"/>
<owl:inverseOf rdf:resource="#brHeartFailureLSD"/>
<ggdsch:ontologyType rdf:resource="#SubOntology"/>
<ggdsch:parentOntology rdf:resource="#PhenotypeLSD"/>
</rdf:Description>

<rdf:Description rdf:about="#brHeartFailureLSD">
<rdfs:label xml:lang="en">Broader semantic relation property for Heart Failure ontology</rdfs:label>
<skos:scopeNote xml:lang="en">This semantic relation is used only in "Genetic disorders of glycan degradation (by systems, signs and symptoms)" concept scheme</skos:scopeNote>
<rdf:type rdf:resource="#SemanticRelationsGGDonto"/>
<rdfs:subPropertyOf rdf:resource="http://www.w3.org/2004/02/skos/core#broader"/>
<owl:inverseOf rdf:resource="#narHeartFailureLSD"/>
<ggdsch:ontologyType rdf:resource="#SubOntology"/>
<ggdsch:parentOntology rdf:resource="#PhenotypeLSD"/>
</rdf:Description>

<rdf:Description rdf:about="#narHeartValveDisLSD">
<rdfs:label xml:lang="en">Narrower semantic relation property for Heart Valve Diseases ontology</rdfs:label>
<skos:scopeNote xml:lang="en">This semantic relation is used only in "Genetic disorders of glycan degradation (by systems, signs and symptoms)" concept scheme</skos:scopeNote>
<rdf:type rdf:resource="#SemanticRelationsGGDonto"/>
<rdfs:subPropertyOf rdf:resource="http://www.w3.org/2004/02/skos/core#narrower"/>
<owl:inverseOf rdf:resource="#brHeartValveDisLSD"/>
<ggdsch:ontologyType rdf:resource="#SubOntology"/>
<ggdsch:parentOntology rdf:resource="#PhenotypeLSD"/>
</rdf:Description>

<rdf:Description rdf:about="#brHeartValveDisLSD">
<rdfs:label xml:lang="en">Broader semantic relation property for Heart Valve Diseases ontology</rdfs:label>
<skos:scopeNote xml:lang="en">This semantic relation is used only in "Genetic disorders of glycan degradation (by systems, signs and symptoms)" concept scheme</skos:scopeNote>
<rdf:type rdf:resource="#SemanticRelationsGGDonto"/>
<rdfs:subPropertyOf rdf:resource="http://www.w3.org/2004/02/skos/core#broader"/>
<owl:inverseOf rdf:resource="#narHeartValveDisLSD"/>
<ggdsch:ontologyType rdf:resource="#SubOntology"/>
<ggdsch:parentOntology rdf:resource="#PhenotypeLSD"/>
</rdf:Description>

<rdf:Description rdf:about="#narHemorrhagicDisordLSD">
<rdfs:label xml:lang="en">Narrower semantic relation property for Hemorrhagic Disorders ontology</rdfs:label>
<skos:scopeNote xml:lang="en">This semantic relation is used only in "Genetic disorders of glycan degradation (by systems, signs and symptoms)" concept scheme</skos:scopeNote>
<rdf:type rdf:resource="#SemanticRelationsGGDonto"/>
<rdfs:subPropertyOf rdf:resource="http://www.w3.org/2004/02/skos/core#narrower"/>
<owl:inverseOf rdf:resource="#brHemorrhagicDisordLSD"/>
<ggdsch:ontologyType rdf:resource="#SubOntology"/>
<ggdsch:parentOntology rdf:resource="#PhenotypeLSD"/>
</rdf:Description>

<rdf:Description rdf:about="#brHemorrhagicDisordLSD">
<rdfs:label xml:lang="en">Broader semantic relation property for Hemorrhagic Disorders ontology</rdfs:label>
<skos:scopeNote xml:lang="en">This semantic relation is used only in "Genetic disorders of glycan degradation (by systems, signs and symptoms)" concept scheme</skos:scopeNote>
<rdf:type rdf:resource="#SemanticRelationsGGDonto"/>
<rdfs:subPropertyOf rdf:resource="http://www.w3.org/2004/02/skos/core#broader"/>
<owl:inverseOf rdf:resource="#narHemorrhagicDisordLSD"/>
<ggdsch:ontologyType rdf:resource="#SubOntology"/>
<ggdsch:parentOntology rdf:resource="#PhenotypeLSD"/>
</rdf:Description>

<rdf:Description rdf:about="#narHepatomegalyLSD">
<rdfs:label xml:lang="en">Narrower semantic relation property for Hepatomegaly ontology</rdfs:label>
<skos:scopeNote xml:lang="en">This semantic relation is used only in "Genetic disorders of glycan degradation (by systems, signs and symptoms)" concept scheme</skos:scopeNote>
<rdf:type rdf:resource="#SemanticRelationsGGDonto"/>
<rdfs:subPropertyOf rdf:resource="http://www.w3.org/2004/02/skos/core#narrower"/>
<owl:inverseOf rdf:resource="#brHepatomegalyLSD"/>
<ggdsch:ontologyType rdf:resource="#SubOntology"/>
<ggdsch:parentOntology rdf:resource="#PhenotypeLSD"/>
</rdf:Description>

<rdf:Description rdf:about="#brHepatomegalyLSD">
<rdfs:label xml:lang="en">Broader semantic relation property for Hepatomegaly ontology</rdfs:label>
<skos:scopeNote xml:lang="en">This semantic relation is used only in "Genetic disorders of glycan degradation (by systems, signs and symptoms)" concept scheme</skos:scopeNote>
<rdf:type rdf:resource="#SemanticRelationsGGDonto"/>
<rdfs:subPropertyOf rdf:resource="http://www.w3.org/2004/02/skos/core#broader"/>
<owl:inverseOf rdf:resource="#narHepatomegalyLSD"/>
<ggdsch:ontologyType rdf:resource="#SubOntology"/>
<ggdsch:parentOntology rdf:resource="#PhenotypeLSD"/>
</rdf:Description>

<rdf:Description rdf:about="#narHerniaInguinalLSD">
<rdfs:label xml:lang="en">Narrower semantic relation property for Hernia, Inguinal ontology</rdfs:label>
<skos:scopeNote xml:lang="en">This semantic relation is used only in "Genetic disorders of glycan degradation (by systems, signs and symptoms)" concept scheme</skos:scopeNote>
<rdf:type rdf:resource="#SemanticRelationsGGDonto"/>
<rdfs:subPropertyOf rdf:resource="http://www.w3.org/2004/02/skos/core#narrower"/>
<owl:inverseOf rdf:resource="#brHerniaInguinalLSD"/>
<ggdsch:ontologyType rdf:resource="#SubOntology"/>
<ggdsch:parentOntology rdf:resource="#PhenotypeLSD"/>
</rdf:Description>

<rdf:Description rdf:about="#brHerniaInguinalLSD">
<rdfs:label xml:lang="en">Broader semantic relation property for Hernia, Inguinal ontology</rdfs:label>
<skos:scopeNote xml:lang="en">This semantic relation is used only in "Genetic disorders of glycan degradation (by systems, signs and symptoms)" concept scheme</skos:scopeNote>
<rdf:type rdf:resource="#SemanticRelationsGGDonto"/>
<rdfs:subPropertyOf rdf:resource="http://www.w3.org/2004/02/skos/core#broader"/>
<owl:inverseOf rdf:resource="#narHerniaInguinalLSD"/>
<ggdsch:ontologyType rdf:resource="#SubOntology"/>
<ggdsch:parentOntology rdf:resource="#PhenotypeLSD"/>
</rdf:Description>

<rdf:Description rdf:about="#narHerniaUmbilicalLSD">
<rdfs:label xml:lang="en">Narrower semantic relation property for Hernia, Umbilical ontology</rdfs:label>
<skos:scopeNote xml:lang="en">This semantic relation is used only in "Genetic disorders of glycan degradation (by systems, signs and symptoms)" concept scheme</skos:scopeNote>
<rdf:type rdf:resource="#SemanticRelationsGGDonto"/>
<rdfs:subPropertyOf rdf:resource="http://www.w3.org/2004/02/skos/core#narrower"/>
<owl:inverseOf rdf:resource="#brHerniaUmbilicalLSD"/>
<ggdsch:ontologyType rdf:resource="#SubOntology"/>
<ggdsch:parentOntology rdf:resource="#PhenotypeLSD"/>
</rdf:Description>

<rdf:Description rdf:about="#brHerniaUmbilicalLSD">
<rdfs:label xml:lang="en">Broader semantic relation property for Hernia, Umbilical ontology</rdfs:label>
<skos:scopeNote xml:lang="en">This semantic relation is used only in "Genetic disorders of glycan degradation (by systems, signs and symptoms)" concept scheme</skos:scopeNote>
<rdf:type rdf:resource="#SemanticRelationsGGDonto"/>
<rdfs:subPropertyOf rdf:resource="http://www.w3.org/2004/02/skos/core#broader"/>
<owl:inverseOf rdf:resource="#narHerniaUmbilicalLSD"/>
<ggdsch:ontologyType rdf:resource="#SubOntology"/>
<ggdsch:parentOntology rdf:resource="#PhenotypeLSD"/>
</rdf:Description>

<rdf:Description rdf:about="#narHipDislocationCongenitalLSD">
<rdfs:label xml:lang="en">Narrower semantic relation property for Hip Dislocation, Congenital ontology</rdfs:label>
<skos:scopeNote xml:lang="en">This semantic relation is used only in "Genetic disorders of glycan degradation (by systems, signs and symptoms)" concept scheme</skos:scopeNote>
<rdf:type rdf:resource="#SemanticRelationsGGDonto"/>
<rdfs:subPropertyOf rdf:resource="http://www.w3.org/2004/02/skos/core#narrower"/>
<owl:inverseOf rdf:resource="#brHipDislocationCongenitalLSD"/>
<ggdsch:ontologyType rdf:resource="#SubOntology"/>
<ggdsch:parentOntology rdf:resource="#PhenotypeLSD"/>
</rdf:Description>

<rdf:Description rdf:about="#brHipDislocationCongenitalLSD">
<rdfs:label xml:lang="en">Broader semantic relation property for Hip Dislocation, Congenital ontology</rdfs:label>
<skos:scopeNote xml:lang="en">This semantic relation is used only in "Genetic disorders of glycan degradation (by systems, signs and symptoms)" concept scheme</skos:scopeNote>
<rdf:type rdf:resource="#SemanticRelationsGGDonto"/>
<rdfs:subPropertyOf rdf:resource="http://www.w3.org/2004/02/skos/core#broader"/>
<owl:inverseOf rdf:resource="#narHipDislocationCongenitalLSD"/>
<ggdsch:ontologyType rdf:resource="#SubOntology"/>
<ggdsch:parentOntology rdf:resource="#PhenotypeLSD"/>
</rdf:Description>

<rdf:Description rdf:about="#narHistiocytosisLSD">
<rdfs:label xml:lang="en">Narrower semantic relation property for Histiocytosis ontology</rdfs:label>
<skos:scopeNote xml:lang="en">This semantic relation is used only in "Genetic disorders of glycan degradation (by systems, signs and symptoms)" concept scheme</skos:scopeNote>
<rdf:type rdf:resource="#SemanticRelationsGGDonto"/>
<rdfs:subPropertyOf rdf:resource="http://www.w3.org/2004/02/skos/core#narrower"/>
<owl:inverseOf rdf:resource="#brHistiocytosisLSD"/>
<ggdsch:ontologyType rdf:resource="#SubOntology"/>
<ggdsch:parentOntology rdf:resource="#PhenotypeLSD"/>
</rdf:Description>

<rdf:Description rdf:about="#brHistiocytosisLSD">
<rdfs:label xml:lang="en">Broader semantic relation property for Histiocytosis ontology</rdfs:label>
<skos:scopeNote xml:lang="en">This semantic relation is used only in "Genetic disorders of glycan degradation (by systems, signs and symptoms)" concept scheme</skos:scopeNote>
<rdf:type rdf:resource="#SemanticRelationsGGDonto"/>
<rdfs:subPropertyOf rdf:resource="http://www.w3.org/2004/02/skos/core#broader"/>
<owl:inverseOf rdf:resource="#narHistiocytosisLSD"/>
<ggdsch:ontologyType rdf:resource="#SubOntology"/>
<ggdsch:parentOntology rdf:resource="#PhenotypeLSD"/>
</rdf:Description>

<rdf:Description rdf:about="#narHoarsenessLSD">
<rdfs:label xml:lang="en">Narrower semantic relation property for Hoarseness ontology</rdfs:label>
<skos:scopeNote xml:lang="en">This semantic relation is used only in "Genetic disorders of glycan degradation (by systems, signs and symptoms)" concept scheme</skos:scopeNote>
<rdf:type rdf:resource="#SemanticRelationsGGDonto"/>
<rdfs:subPropertyOf rdf:resource="http://www.w3.org/2004/02/skos/core#narrower"/>
<owl:inverseOf rdf:resource="#brHoarsenessLSD"/>
<ggdsch:ontologyType rdf:resource="#SubOntology"/>
<ggdsch:parentOntology rdf:resource="#PhenotypeLSD"/>
</rdf:Description>

<rdf:Description rdf:about="#brHoarsenessLSD">
<rdfs:label xml:lang="en">Broader semantic relation property for Hoarseness ontology</rdfs:label>
<skos:scopeNote xml:lang="en">This semantic relation is used only in "Genetic disorders of glycan degradation (by systems, signs and symptoms)" concept scheme</skos:scopeNote>
<rdf:type rdf:resource="#SemanticRelationsGGDonto"/>
<rdfs:subPropertyOf rdf:resource="http://www.w3.org/2004/02/skos/core#broader"/>
<owl:inverseOf rdf:resource="#narHoarsenessLSD"/>
<ggdsch:ontologyType rdf:resource="#SubOntology"/>
<ggdsch:parentOntology rdf:resource="#PhenotypeLSD"/>
</rdf:Description>

<rdf:Description rdf:about="#narHydrocephalusLSD">
<rdfs:label xml:lang="en">Narrower semantic relation property for Hydrocephalus ontology</rdfs:label>
<skos:scopeNote xml:lang="en">This semantic relation is used only in "Genetic disorders of glycan degradation (by systems, signs and symptoms)" concept scheme</skos:scopeNote>
<rdf:type rdf:resource="#SemanticRelationsGGDonto"/>
<rdfs:subPropertyOf rdf:resource="http://www.w3.org/2004/02/skos/core#narrower"/>
<owl:inverseOf rdf:resource="#brHydrocephalusLSD"/>
<ggdsch:ontologyType rdf:resource="#SubOntology"/>
<ggdsch:parentOntology rdf:resource="#PhenotypeLSD"/>
</rdf:Description>

<rdf:Description rdf:about="#brHydrocephalusLSD">
<rdfs:label xml:lang="en">Broader semantic relation property for Hydrocephalus ontology</rdfs:label>
<skos:scopeNote xml:lang="en">This semantic relation is used only in "Genetic disorders of glycan degradation (by systems, signs and symptoms)" concept scheme</skos:scopeNote>
<rdf:type rdf:resource="#SemanticRelationsGGDonto"/>
<rdfs:subPropertyOf rdf:resource="http://www.w3.org/2004/02/skos/core#broader"/>
<owl:inverseOf rdf:resource="#narHydrocephalusLSD"/>
<ggdsch:ontologyType rdf:resource="#SubOntology"/>
<ggdsch:parentOntology rdf:resource="#PhenotypeLSD"/>
</rdf:Description>

<rdf:Description rdf:about="#narHydropsFetalisLSD">
<rdfs:label xml:lang="en">Narrower semantic relation property for Hydrops Fetalis ontology</rdfs:label>
<skos:scopeNote xml:lang="en">This semantic relation is used only in "Genetic disorders of glycan degradation (by systems, signs and symptoms)" concept scheme</skos:scopeNote>
<rdf:type rdf:resource="#SemanticRelationsGGDonto"/>
<rdfs:subPropertyOf rdf:resource="http://www.w3.org/2004/02/skos/core#narrower"/>
<owl:inverseOf rdf:resource="#brHydropsFetalisLSD"/>
<ggdsch:ontologyType rdf:resource="#SubOntology"/>
<ggdsch:parentOntology rdf:resource="#PhenotypeLSD"/>
</rdf:Description>

<rdf:Description rdf:about="#brHydropsFetalisLSD">
<rdfs:label xml:lang="en">Broader semantic relation property for Hydrops Fetalis ontology</rdfs:label>
<skos:scopeNote xml:lang="en">This semantic relation is used only in "Genetic disorders of glycan degradation (by systems, signs and symptoms)" concept scheme</skos:scopeNote>
<rdf:type rdf:resource="#SemanticRelationsGGDonto"/>
<rdfs:subPropertyOf rdf:resource="http://www.w3.org/2004/02/skos/core#broader"/>
<owl:inverseOf rdf:resource="#narHydropsFetalisLSD"/>
<ggdsch:ontologyType rdf:resource="#SubOntology"/>
<ggdsch:parentOntology rdf:resource="#PhenotypeLSD"/>
</rdf:Description>

<rdf:Description rdf:about="#narHypesthesiaLSD">
<rdfs:label xml:lang="en">Narrower semantic relation property for Hypesthesia ontology</rdfs:label>
<skos:scopeNote xml:lang="en">This semantic relation is used only in "Genetic disorders of glycan degradation (by systems, signs and symptoms)" concept scheme</skos:scopeNote>
<rdf:type rdf:resource="#SemanticRelationsGGDonto"/>
<rdfs:subPropertyOf rdf:resource="http://www.w3.org/2004/02/skos/core#narrower"/>
<owl:inverseOf rdf:resource="#brHypesthesiaLSD"/>
<ggdsch:ontologyType rdf:resource="#SubOntology"/>
<ggdsch:parentOntology rdf:resource="#PhenotypeLSD"/>
</rdf:Description>

<rdf:Description rdf:about="#brHypesthesiaLSD">
<rdfs:label xml:lang="en">Broader semantic relation property for Hypesthesia ontology</rdfs:label>
<skos:scopeNote xml:lang="en">This semantic relation is used only in "Genetic disorders of glycan degradation (by systems, signs and symptoms)" concept scheme</skos:scopeNote>
<rdf:type rdf:resource="#SemanticRelationsGGDonto"/>
<rdfs:subPropertyOf rdf:resource="http://www.w3.org/2004/02/skos/core#broader"/>
<owl:inverseOf rdf:resource="#narHypesthesiaLSD"/>
<ggdsch:ontologyType rdf:resource="#SubOntology"/>
<ggdsch:parentOntology rdf:resource="#PhenotypeLSD"/>
</rdf:Description>

<rdf:Description rdf:about="#narHypohidrosisLSD">
<rdfs:label xml:lang="en">Narrower semantic relation property for Hypohidrosis ontology</rdfs:label>
<skos:scopeNote xml:lang="en">This semantic relation is used only in "Genetic disorders of glycan degradation (by systems, signs and symptoms)" concept scheme</skos:scopeNote>
<rdf:type rdf:resource="#SemanticRelationsGGDonto"/>
<rdfs:subPropertyOf rdf:resource="http://www.w3.org/2004/02/skos/core#narrower"/>
<owl:inverseOf rdf:resource="#brHypohidrosisLSD"/>
<ggdsch:ontologyType rdf:resource="#SubOntology"/>
<ggdsch:parentOntology rdf:resource="#PhenotypeLSD"/>
</rdf:Description>

<rdf:Description rdf:about="#brHypohidrosisLSD">
<rdfs:label xml:lang="en">Broader semantic relation property for Hypohidrosis ontology</rdfs:label>
<skos:scopeNote xml:lang="en">This semantic relation is used only in "Genetic disorders of glycan degradation (by systems, signs and symptoms)" concept scheme</skos:scopeNote>
<rdf:type rdf:resource="#SemanticRelationsGGDonto"/>
<rdfs:subPropertyOf rdf:resource="http://www.w3.org/2004/02/skos/core#broader"/>
<owl:inverseOf rdf:resource="#narHypohidrosisLSD"/>
<ggdsch:ontologyType rdf:resource="#SubOntology"/>
<ggdsch:parentOntology rdf:resource="#PhenotypeLSD"/>
</rdf:Description>

<rdf:Description rdf:about="#narIchthyosisLSD">
<rdfs:label xml:lang="en">Narrower semantic relation property for Ichthyosis ontology</rdfs:label>
<skos:scopeNote xml:lang="en">This semantic relation is used only in "Genetic disorders of glycan degradation (by systems, signs and symptoms)" concept scheme</skos:scopeNote>
<rdf:type rdf:resource="#SemanticRelationsGGDonto"/>
<rdfs:subPropertyOf rdf:resource="http://www.w3.org/2004/02/skos/core#narrower"/>
<owl:inverseOf rdf:resource="#brIchthyosisLSD"/>
<ggdsch:ontologyType rdf:resource="#SubOntology"/>
<ggdsch:parentOntology rdf:resource="#PhenotypeLSD"/>
</rdf:Description>

<rdf:Description rdf:about="#brIchthyosisLSD">
<rdfs:label xml:lang="en">Broader semantic relation property for Ichthyosis ontology</rdfs:label>
<skos:scopeNote xml:lang="en">This semantic relation is used only in "Genetic disorders of glycan degradation (by systems, signs and symptoms)" concept scheme</skos:scopeNote>
<rdf:type rdf:resource="#SemanticRelationsGGDonto"/>
<rdfs:subPropertyOf rdf:resource="http://www.w3.org/2004/02/skos/core#broader"/>
<owl:inverseOf rdf:resource="#narIchthyosisLSD"/>
<ggdsch:ontologyType rdf:resource="#SubOntology"/>
<ggdsch:parentOntology rdf:resource="#PhenotypeLSD"/>
</rdf:Description>

<rdf:Description rdf:about="#narIntellectualDisabilityMentalDisordLSD">
<rdfs:label xml:lang="en">Narrower semantic relation property for Intellectual Disability (Mental Disorders) ontology</rdfs:label>
<skos:scopeNote xml:lang="en">This semantic relation is used only in "Genetic disorders of glycan degradation (by systems, signs and symptoms)" concept scheme</skos:scopeNote>
<rdf:type rdf:resource="#SemanticRelationsGGDonto"/>
<rdfs:subPropertyOf rdf:resource="http://www.w3.org/2004/02/skos/core#narrower"/>
<owl:inverseOf rdf:resource="#brIntellectualDisabilityMentalDisordLSD"/>
<ggdsch:ontologyType rdf:resource="#SubOntology"/>
<ggdsch:parentOntology rdf:resource="#PhenotypeLSD"/>
</rdf:Description>

<rdf:Description rdf:about="#brIntellectualDisabilityMentalDisordLSD">
<rdfs:label xml:lang="en">Broader semantic relation property for Intellectual Disability (Mental Disorders) ontology</rdfs:label>
<skos:scopeNote xml:lang="en">This semantic relation is used only in "Genetic disorders of glycan degradation (by systems, signs and symptoms)" concept scheme</skos:scopeNote>
<rdf:type rdf:resource="#SemanticRelationsGGDonto"/>
<rdfs:subPropertyOf rdf:resource="http://www.w3.org/2004/02/skos/core#broader"/>
<owl:inverseOf rdf:resource="#narIntellectualDisabilityMentalDisordLSD"/>
<ggdsch:ontologyType rdf:resource="#SubOntology"/>
<ggdsch:parentOntology rdf:resource="#PhenotypeLSD"/>
</rdf:Description>

<rdf:Description rdf:about="#narIntellectualDisabilityNSDisLSD">
<rdfs:label xml:lang="en">Narrower semantic relation property for Intellectual Disability (Nervous System Diseases) ontology</rdfs:label>
<skos:scopeNote xml:lang="en">This semantic relation is used only in "Genetic disorders of glycan degradation (by systems, signs and symptoms)" concept scheme</skos:scopeNote>
<rdf:type rdf:resource="#SemanticRelationsGGDonto"/>
<rdfs:subPropertyOf rdf:resource="http://www.w3.org/2004/02/skos/core#narrower"/>
<owl:inverseOf rdf:resource="#brIntellectualDisabilityNSDisLSD"/>
<ggdsch:ontologyType rdf:resource="#SubOntology"/>
<ggdsch:parentOntology rdf:resource="#PhenotypeLSD"/>
</rdf:Description>

<rdf:Description rdf:about="#brIntellectualDisabilityNSDisLSD">
<rdfs:label xml:lang="en">Broader semantic relation property for Intellectual Disability (Nervous System Diseases) ontology</rdfs:label>
<skos:scopeNote xml:lang="en">This semantic relation is used only in "Genetic disorders of glycan degradation (by systems, signs and symptoms)" concept scheme</skos:scopeNote>
<rdf:type rdf:resource="#SemanticRelationsGGDonto"/>
<rdfs:subPropertyOf rdf:resource="http://www.w3.org/2004/02/skos/core#broader"/>
<owl:inverseOf rdf:resource="#narIntellectualDisabilityNSDisLSD"/>
<ggdsch:ontologyType rdf:resource="#SubOntology"/>
<ggdsch:parentOntology rdf:resource="#PhenotypeLSD"/>
</rdf:Description>

<rdf:Description rdf:about="#narJaundiceLSD">
<rdfs:label xml:lang="en">Narrower semantic relation property for Jaundice ontology</rdfs:label>
<skos:scopeNote xml:lang="en">This semantic relation is used only in "Genetic disorders of glycan degradation (by systems, signs and symptoms)" concept scheme</skos:scopeNote>
<rdf:type rdf:resource="#SemanticRelationsGGDonto"/>
<rdfs:subPropertyOf rdf:resource="http://www.w3.org/2004/02/skos/core#narrower"/>
<owl:inverseOf rdf:resource="#brJaundiceLSD"/>
<ggdsch:ontologyType rdf:resource="#SubOntology"/>
<ggdsch:parentOntology rdf:resource="#PhenotypeLSD"/>
</rdf:Description>

<rdf:Description rdf:about="#brJaundiceLSD">
<rdfs:label xml:lang="en">Broader semantic relation property for Jaundice ontology</rdfs:label>
<skos:scopeNote xml:lang="en">This semantic relation is used only in "Genetic disorders of glycan degradation (by systems, signs and symptoms)" concept scheme</skos:scopeNote>
<rdf:type rdf:resource="#SemanticRelationsGGDonto"/>
<rdfs:subPropertyOf rdf:resource="http://www.w3.org/2004/02/skos/core#broader"/>
<owl:inverseOf rdf:resource="#narJaundiceLSD"/>
<ggdsch:ontologyType rdf:resource="#SubOntology"/>
<ggdsch:parentOntology rdf:resource="#PhenotypeLSD"/>
</rdf:Description>

<rdf:Description rdf:about="#narJointDisLSD">
<rdfs:label xml:lang="en">Narrower semantic relation property for Joint Diseases ontology</rdfs:label>
<skos:scopeNote xml:lang="en">This semantic relation is used only in "Genetic disorders of glycan degradation (by systems, signs and symptoms)" concept scheme</skos:scopeNote>
<rdf:type rdf:resource="#SemanticRelationsGGDonto"/>
<rdfs:subPropertyOf rdf:resource="http://www.w3.org/2004/02/skos/core#narrower"/>
<owl:inverseOf rdf:resource="#brJointDisLSD"/>
<ggdsch:ontologyType rdf:resource="#SubOntology"/>
<ggdsch:parentOntology rdf:resource="#PhenotypeLSD"/>
</rdf:Description>

<rdf:Description rdf:about="#brJointDisLSD">
<rdfs:label xml:lang="en">Broader semantic relation property for Joint Diseases ontology</rdfs:label>
<skos:scopeNote xml:lang="en">This semantic relation is used only in "Genetic disorders of glycan degradation (by systems, signs and symptoms)" concept scheme</skos:scopeNote>
<rdf:type rdf:resource="#SemanticRelationsGGDonto"/>
<rdfs:subPropertyOf rdf:resource="http://www.w3.org/2004/02/skos/core#broader"/>
<owl:inverseOf rdf:resource="#narJointDisLSD"/>
<ggdsch:ontologyType rdf:resource="#SubOntology"/>
<ggdsch:parentOntology rdf:resource="#PhenotypeLSD"/>
</rdf:Description>

<rdf:Description rdf:about="#narKidneyDisFemaleUrogenDisLSD">
<rdfs:label xml:lang="en">Narrower semantic relation property for Kidney Diseases (Female Urogenital Diseases) ontology</rdfs:label>
<skos:scopeNote xml:lang="en">This semantic relation is used only in "Genetic disorders of glycan degradation (by systems, signs and symptoms)" concept scheme</skos:scopeNote>
<rdf:type rdf:resource="#SemanticRelationsGGDonto"/>
<rdfs:subPropertyOf rdf:resource="http://www.w3.org/2004/02/skos/core#narrower"/>
<owl:inverseOf rdf:resource="#brKidneyDisFemaleUrogenDisLSD"/>
<ggdsch:ontologyType rdf:resource="#SubOntology"/>
<ggdsch:parentOntology rdf:resource="#PhenotypeLSD"/>
</rdf:Description>

<rdf:Description rdf:about="#brKidneyDisFemaleUrogenDisLSD">
<rdfs:label xml:lang="en">Broader semantic relation property for Kidney Diseases (Female Urogenital Diseases) ontology</rdfs:label>
<skos:scopeNote xml:lang="en">This semantic relation is used only in "Genetic disorders of glycan degradation (by systems, signs and symptoms)" concept scheme</skos:scopeNote>
<rdf:type rdf:resource="#SemanticRelationsGGDonto"/>
<rdfs:subPropertyOf rdf:resource="http://www.w3.org/2004/02/skos/core#broader"/>
<owl:inverseOf rdf:resource="#narKidneyDisFemaleUrogenDisLSD"/>
<ggdsch:ontologyType rdf:resource="#SubOntology"/>
<ggdsch:parentOntology rdf:resource="#PhenotypeLSD"/>
</rdf:Description>

<rdf:Description rdf:about="#narKidneyDisMaleUrogenDisLSD">
<rdfs:label xml:lang="en">Narrower semantic relation property for Kidney Diseases (Male Urogenital Diseases) ontology</rdfs:label>
<skos:scopeNote xml:lang="en">This semantic relation is used only in "Genetic disorders of glycan degradation (by systems, signs and symptoms)" concept scheme</skos:scopeNote>
<rdf:type rdf:resource="#SemanticRelationsGGDonto"/>
<rdfs:subPropertyOf rdf:resource="http://www.w3.org/2004/02/skos/core#narrower"/>
<owl:inverseOf rdf:resource="#brKidneyDisMaleUrogenDisLSD"/>
<ggdsch:ontologyType rdf:resource="#SubOntology"/>
<ggdsch:parentOntology rdf:resource="#PhenotypeLSD"/>
</rdf:Description>

<rdf:Description rdf:about="#brKidneyDisMaleUrogenDisLSD">
<rdfs:label xml:lang="en">Broader semantic relation property for Kidney Diseases (Male Urogenital Diseases) ontology</rdfs:label>
<skos:scopeNote xml:lang="en">This semantic relation is used only in "Genetic disorders of glycan degradation (by systems, signs and symptoms)" concept scheme</skos:scopeNote>
<rdf:type rdf:resource="#SemanticRelationsGGDonto"/>
<rdfs:subPropertyOf rdf:resource="http://www.w3.org/2004/02/skos/core#broader"/>
<owl:inverseOf rdf:resource="#narKidneyDisMaleUrogenDisLSD"/>
<ggdsch:ontologyType rdf:resource="#SubOntology"/>
<ggdsch:parentOntology rdf:resource="#PhenotypeLSD"/>
</rdf:Description>

<rdf:Description rdf:about="#narKyphosis">
<rdfs:label xml:lang="en">Narrower semantic relation property for Kyphosis ontology</rdfs:label>
<skos:scopeNote xml:lang="en">This semantic relation is used only in "Genetic disorders of glycan degradation (by systems, signs and symptoms)" concept scheme</skos:scopeNote>
<rdf:type rdf:resource="#SemanticRelationsGGDonto"/>
<rdfs:subPropertyOf rdf:resource="http://www.w3.org/2004/02/skos/core#narrower"/>
<owl:inverseOf rdf:resource="#brKyphosis"/>
<ggdsch:ontologyType rdf:resource="#SubOntology"/>
<ggdsch:parentOntology rdf:resource="#PhenotypeLSD"/>
</rdf:Description>

<rdf:Description rdf:about="#brKyphosis">
<rdfs:label xml:lang="en">Broader semantic relation property for Kyphosis ontology</rdfs:label>
<skos:scopeNote xml:lang="en">This semantic relation is used only in "Genetic disorders of glycan degradation (by systems, signs and symptoms)" concept scheme</skos:scopeNote>
<rdf:type rdf:resource="#SemanticRelationsGGDonto"/>
<rdfs:subPropertyOf rdf:resource="http://www.w3.org/2004/02/skos/core#broader"/>
<owl:inverseOf rdf:resource="#narKyphosis"/>
<ggdsch:ontologyType rdf:resource="#SubOntology"/>
<ggdsch:parentOntology rdf:resource="#PhenotypeLSD"/>
</rdf:Description>

<rdf:Description rdf:about="#narLabyrinthDisLSD">
<rdfs:label xml:lang="en">Narrower semantic relation property for Labyrinth Diseases ontology</rdfs:label>
<skos:scopeNote xml:lang="en">This semantic relation is used only in "Genetic disorders of glycan degradation (by systems, signs and symptoms)" concept scheme</skos:scopeNote>
<rdf:type rdf:resource="#SemanticRelationsGGDonto"/>
<rdfs:subPropertyOf rdf:resource="http://www.w3.org/2004/02/skos/core#narrower"/>
<owl:inverseOf rdf:resource="#brLabyrinthDisLSD"/>
<ggdsch:ontologyType rdf:resource="#SubOntology"/>
<ggdsch:parentOntology rdf:resource="#PhenotypeLSD"/>
</rdf:Description>

<rdf:Description rdf:about="#brLabyrinthDisLSD">
<rdfs:label xml:lang="en">Broader semantic relation property for Labyrinth Diseases ontology</rdfs:label>
<skos:scopeNote xml:lang="en">This semantic relation is used only in "Genetic disorders of glycan degradation (by systems, signs and symptoms)" concept scheme</skos:scopeNote>
<rdf:type rdf:resource="#SemanticRelationsGGDonto"/>
<rdfs:subPropertyOf rdf:resource="http://www.w3.org/2004/02/skos/core#broader"/>
<owl:inverseOf rdf:resource="#narLabyrinthDisLSD"/>
<ggdsch:ontologyType rdf:resource="#SubOntology"/>
<ggdsch:parentOntology rdf:resource="#PhenotypeLSD"/>
</rdf:Description>

<rdf:Description rdf:about="#narLearningDisordMentalDisordLSD">
<rdfs:label xml:lang="en">Narrower semantic relation property for Learning Disorders (Mental Disorders) ontology</rdfs:label>
<skos:scopeNote xml:lang="en">This semantic relation is used only in "Genetic disorders of glycan degradation (by systems, signs and symptoms)" concept scheme</skos:scopeNote>
<rdf:type rdf:resource="#SemanticRelationsGGDonto"/>
<rdfs:subPropertyOf rdf:resource="http://www.w3.org/2004/02/skos/core#narrower"/>
<owl:inverseOf rdf:resource="#brLearningDisordMentalDisordLSD"/>
<ggdsch:ontologyType rdf:resource="#SubOntology"/>
<ggdsch:parentOntology rdf:resource="#PhenotypeLSD"/>
</rdf:Description>

<rdf:Description rdf:about="#brLearningDisordMentalDisordLSD">
<rdfs:label xml:lang="en">Broader semantic relation property for Learning Disorders (Mental Disorders) ontology</rdfs:label>
<skos:scopeNote xml:lang="en">This semantic relation is used only in "Genetic disorders of glycan degradation (by systems, signs and symptoms)" concept scheme</skos:scopeNote>
<rdf:type rdf:resource="#SemanticRelationsGGDonto"/>
<rdfs:subPropertyOf rdf:resource="http://www.w3.org/2004/02/skos/core#broader"/>
<owl:inverseOf rdf:resource="#narLearningDisordMentalDisordLSD"/>
<ggdsch:ontologyType rdf:resource="#SubOntology"/>
<ggdsch:parentOntology rdf:resource="#PhenotypeLSD"/>
</rdf:Description>

<rdf:Description rdf:about="#narLearningDisordNSDisLSD">
<rdfs:label xml:lang="en">Narrower semantic relation property for Learning Disorders (Nervous System Diseases) ontology</rdfs:label>
<skos:scopeNote xml:lang="en">This semantic relation is used only in "Genetic disorders of glycan degradation (by systems, signs and symptoms)" concept scheme</skos:scopeNote>
<rdf:type rdf:resource="#SemanticRelationsGGDonto"/>
<rdfs:subPropertyOf rdf:resource="http://www.w3.org/2004/02/skos/core#narrower"/>
<owl:inverseOf rdf:resource="#brLearningDisordNSDisLSD"/>
<ggdsch:ontologyType rdf:resource="#SubOntology"/>
<ggdsch:parentOntology rdf:resource="#PhenotypeLSD"/>
</rdf:Description>

<rdf:Description rdf:about="#brLearningDisordNSDisLSD">
<rdfs:label xml:lang="en">Broader semantic relation property for Learning Disorders (Nervous System Diseases) ontology</rdfs:label>
<skos:scopeNote xml:lang="en">This semantic relation is used only in "Genetic disorders of glycan degradation (by systems, signs and symptoms)" concept scheme</skos:scopeNote>
<rdf:type rdf:resource="#SemanticRelationsGGDonto"/>
<rdfs:subPropertyOf rdf:resource="http://www.w3.org/2004/02/skos/core#broader"/>
<owl:inverseOf rdf:resource="#narLearningDisordNSDisLSD"/>
<ggdsch:ontologyType rdf:resource="#SubOntology"/>
<ggdsch:parentOntology rdf:resource="#PhenotypeLSD"/>
</rdf:Description>

<rdf:Description rdf:about="#narLimbDeformCongenitalLSD">
<rdfs:label xml:lang="en">Narrower semantic relation property for Limb Deformities, Congenital ontology</rdfs:label>
<skos:scopeNote xml:lang="en">This semantic relation is used only in "Genetic disorders of glycan degradation (by systems, signs and symptoms)" concept scheme</skos:scopeNote>
<rdf:type rdf:resource="#SemanticRelationsGGDonto"/>
<rdfs:subPropertyOf rdf:resource="http://www.w3.org/2004/02/skos/core#narrower"/>
<owl:inverseOf rdf:resource="#brLimbDeformCongenitalLSD"/>
<ggdsch:ontologyType rdf:resource="#SubOntology"/>
<ggdsch:parentOntology rdf:resource="#PhenotypeLSD"/>
</rdf:Description>

<rdf:Description rdf:about="#brLimbDeformCongenitalLSD">
<rdfs:label xml:lang="en">Broader semantic relation property for Limb Deformities, Congenital ontology</rdfs:label>
<skos:scopeNote xml:lang="en">This semantic relation is used only in "Genetic disorders of glycan degradation (by systems, signs and symptoms)" concept scheme</skos:scopeNote>
<rdf:type rdf:resource="#SemanticRelationsGGDonto"/>
<rdfs:subPropertyOf rdf:resource="http://www.w3.org/2004/02/skos/core#broader"/>
<owl:inverseOf rdf:resource="#narLimbDeformCongenitalLSD"/>
<ggdsch:ontologyType rdf:resource="#SubOntology"/>
<ggdsch:parentOntology rdf:resource="#PhenotypeLSD"/>
</rdf:Description>

<rdf:Description rdf:about="#narLiverDisLSD">
<rdfs:label xml:lang="en">Narrower semantic relation property for Liver Diseases ontology</rdfs:label>
<skos:scopeNote xml:lang="en">This semantic relation is used only in "Genetic disorders of glycan degradation (by systems, signs and symptoms)" concept scheme</skos:scopeNote>
<rdf:type rdf:resource="#SemanticRelationsGGDonto"/>
<rdfs:subPropertyOf rdf:resource="http://www.w3.org/2004/02/skos/core#narrower"/>
<owl:inverseOf rdf:resource="#brLiverDisLSD"/>
<ggdsch:ontologyType rdf:resource="#SubOntology"/>
<ggdsch:parentOntology rdf:resource="#PhenotypeLSD"/>
</rdf:Description>

<rdf:Description rdf:about="#brLiverDisLSD">
<rdfs:label xml:lang="en">Broader semantic relation property for Liver Diseases ontology</rdfs:label>
<skos:scopeNote xml:lang="en">This semantic relation is used only in "Genetic disorders of glycan degradation (by systems, signs and symptoms)" concept scheme</skos:scopeNote>
<rdf:type rdf:resource="#SemanticRelationsGGDonto"/>
<rdfs:subPropertyOf rdf:resource="http://www.w3.org/2004/02/skos/core#broader"/>
<owl:inverseOf rdf:resource="#narLiverDisLSD"/>
<ggdsch:ontologyType rdf:resource="#SubOntology"/>
<ggdsch:parentOntology rdf:resource="#PhenotypeLSD"/>
</rdf:Description>

<rdf:Description rdf:about="#narLungDisLSD">
<rdfs:label xml:lang="en">Narrower semantic relation property for Lung Diseases ontology</rdfs:label>
<skos:scopeNote xml:lang="en">This semantic relation is used only in "Genetic disorders of glycan degradation (by systems, signs and symptoms)" concept scheme</skos:scopeNote>
<rdf:type rdf:resource="#SemanticRelationsGGDonto"/>
<rdfs:subPropertyOf rdf:resource="http://www.w3.org/2004/02/skos/core#narrower"/>
<owl:inverseOf rdf:resource="#brLungDisLSD"/>
<ggdsch:ontologyType rdf:resource="#SubOntology"/>
<ggdsch:parentOntology rdf:resource="#PhenotypeLSD"/>
</rdf:Description>

<rdf:Description rdf:about="#brLungDisLSD">
<rdfs:label xml:lang="en">Broader semantic relation property for Lung Diseases ontology</rdfs:label>
<skos:scopeNote xml:lang="en">This semantic relation is used only in "Genetic disorders of glycan degradation (by systems, signs and symptoms)" concept scheme</skos:scopeNote>
<rdf:type rdf:resource="#SemanticRelationsGGDonto"/>
<rdfs:subPropertyOf rdf:resource="http://www.w3.org/2004/02/skos/core#broader"/>
<owl:inverseOf rdf:resource="#narLungDisLSD"/>
<ggdsch:ontologyType rdf:resource="#SubOntology"/>
<ggdsch:parentOntology rdf:resource="#PhenotypeLSD"/>
</rdf:Description>

<rdf:Description rdf:about="#narMacrocephalyCraniofacAbnormLSD">
<rdfs:label xml:lang="en">Narrower semantic relation property for Macrocephaly (Craniofacial Abnormalities) ontology</rdfs:label>
<skos:scopeNote xml:lang="en">This semantic relation is used only in "Genetic disorders of glycan degradation (by systems, signs and symptoms)" concept scheme</skos:scopeNote>
<rdf:type rdf:resource="#SemanticRelationsGGDonto"/>
<rdfs:subPropertyOf rdf:resource="http://www.w3.org/2004/02/skos/core#narrower"/>
<owl:inverseOf rdf:resource="#brMacrocephalyCraniofacAbnormLSD"/>
<ggdsch:ontologyType rdf:resource="#SubOntology"/>
<ggdsch:parentOntology rdf:resource="#PhenotypeLSD"/>
</rdf:Description>

<rdf:Description rdf:about="#brMacrocephalyCraniofacAbnormLSD">
<rdfs:label xml:lang="en">Broader semantic relation property for Macrocephaly (Craniofacial Abnormalities) ontology</rdfs:label>
<skos:scopeNote xml:lang="en">This semantic relation is used only in "Genetic disorders of glycan degradation (by systems, signs and symptoms)" concept scheme</skos:scopeNote>
<rdf:type rdf:resource="#SemanticRelationsGGDonto"/>
<rdfs:subPropertyOf rdf:resource="http://www.w3.org/2004/02/skos/core#broader"/>
<owl:inverseOf rdf:resource="#narMacrocephalyCraniofacAbnormLSD"/>
<ggdsch:ontologyType rdf:resource="#SubOntology"/>
<ggdsch:parentOntology rdf:resource="#PhenotypeLSD"/>
</rdf:Description>

<rdf:Description rdf:about="#narMacrocephalyNSDisLSD">
<rdfs:label xml:lang="en">Narrower semantic relation property for Macrocephaly (Nervous System Diseases) ontology</rdfs:label>
<skos:scopeNote xml:lang="en">This semantic relation is used only in "Genetic disorders of glycan degradation (by systems, signs and symptoms)" concept scheme</skos:scopeNote>
<rdf:type rdf:resource="#SemanticRelationsGGDonto"/>
<rdfs:subPropertyOf rdf:resource="http://www.w3.org/2004/02/skos/core#narrower"/>
<owl:inverseOf rdf:resource="#brMacrocephalyNSDisLSD"/>
<ggdsch:ontologyType rdf:resource="#SubOntology"/>
<ggdsch:parentOntology rdf:resource="#PhenotypeLSD"/>
</rdf:Description>

<rdf:Description rdf:about="#brMacrocephalyNSDisLSD">
<rdfs:label xml:lang="en">Broader semantic relation property for Macrocephaly (Nervous System Diseases) ontology</rdfs:label>
<skos:scopeNote xml:lang="en">This semantic relation is used only in "Genetic disorders of glycan degradation (by systems, signs and symptoms)" concept scheme</skos:scopeNote>
<rdf:type rdf:resource="#SemanticRelationsGGDonto"/>
<rdfs:subPropertyOf rdf:resource="http://www.w3.org/2004/02/skos/core#broader"/>
<owl:inverseOf rdf:resource="#narMacrocephalyNSDisLSD"/>
<ggdsch:ontologyType rdf:resource="#SubOntology"/>
<ggdsch:parentOntology rdf:resource="#PhenotypeLSD"/>
</rdf:Description>

<rdf:Description rdf:about="#narMacroglossiaLSD">
<rdfs:label xml:lang="en">Narrower semantic relation property for Macroglossia ontology</rdfs:label>
<skos:scopeNote xml:lang="en">This semantic relation is used only in "Genetic disorders of glycan degradation (by systems, signs and symptoms)" concept scheme</skos:scopeNote>
<rdf:type rdf:resource="#SemanticRelationsGGDonto"/>
<rdfs:subPropertyOf rdf:resource="http://www.w3.org/2004/02/skos/core#narrower"/>
<owl:inverseOf rdf:resource="#brMacroglossiaLSD"/>
<ggdsch:ontologyType rdf:resource="#SubOntology"/>
<ggdsch:parentOntology rdf:resource="#PhenotypeLSD"/>
</rdf:Description>

<rdf:Description rdf:about="#brMacroglossiaLSD">
<rdfs:label xml:lang="en">Broader semantic relation property for Macroglossia ontology</rdfs:label>
<skos:scopeNote xml:lang="en">This semantic relation is used only in "Genetic disorders of glycan degradation (by systems, signs and symptoms)" concept scheme</skos:scopeNote>
<rdf:type rdf:resource="#SemanticRelationsGGDonto"/>
<rdfs:subPropertyOf rdf:resource="http://www.w3.org/2004/02/skos/core#broader"/>
<owl:inverseOf rdf:resource="#narMacroglossiaLSD"/>
<ggdsch:ontologyType rdf:resource="#SubOntology"/>
<ggdsch:parentOntology rdf:resource="#PhenotypeLSD"/>
</rdf:Description>

<rdf:Description rdf:about="#narMaxillofacialAbnormCraniofacAbnormLSD">
<rdfs:label xml:lang="en">Narrower semantic relation property for Maxillofacial Abnormalities (Craniofacial Abnormalities) ontology</rdfs:label>
<skos:scopeNote xml:lang="en">This semantic relation is used only in "Genetic disorders of glycan degradation (by systems, signs and symptoms)" concept scheme</skos:scopeNote>
<rdf:type rdf:resource="#SemanticRelationsGGDonto"/>
<rdfs:subPropertyOf rdf:resource="http://www.w3.org/2004/02/skos/core#narrower"/>
<owl:inverseOf rdf:resource="#brMaxillofacialAbnormCraniofacAbnormLSD"/>
<ggdsch:ontologyType rdf:resource="#SubOntology"/>
<ggdsch:parentOntology rdf:resource="#PhenotypeLSD"/>
</rdf:Description>

<rdf:Description rdf:about="#brMaxillofacialAbnormCraniofacAbnormLSD">
<rdfs:label xml:lang="en">Broader semantic relation property for Maxillofacial Abnormalities (Craniofacial Abnormalities) ontology</rdfs:label>
<skos:scopeNote xml:lang="en">This semantic relation is used only in "Genetic disorders of glycan degradation (by systems, signs and symptoms)" concept scheme</skos:scopeNote>
<rdf:type rdf:resource="#SemanticRelationsGGDonto"/>
<rdfs:subPropertyOf rdf:resource="http://www.w3.org/2004/02/skos/core#broader"/>
<owl:inverseOf rdf:resource="#narMaxillofacialAbnormCraniofacAbnormLSD"/>
<ggdsch:ontologyType rdf:resource="#SubOntology"/>
<ggdsch:parentOntology rdf:resource="#PhenotypeLSD"/>
</rdf:Description>

<rdf:Description rdf:about="#narMaxillofacialAbnormStomatognDisLSD">
<rdfs:label xml:lang="en">Narrower semantic relation property for Maxillofacial Abnormalities (Stomatognathic Diseases) ontology</rdfs:label>
<skos:scopeNote xml:lang="en">This semantic relation is used only in "Genetic disorders of glycan degradation (by systems, signs and symptoms)" concept scheme</skos:scopeNote>
<rdf:type rdf:resource="#SemanticRelationsGGDonto"/>
<rdfs:subPropertyOf rdf:resource="http://www.w3.org/2004/02/skos/core#narrower"/>
<owl:inverseOf rdf:resource="#brMaxillofacialAbnormStomatognDisLSD"/>
<ggdsch:ontologyType rdf:resource="#SubOntology"/>
<ggdsch:parentOntology rdf:resource="#PhenotypeLSD"/>
</rdf:Description>

<rdf:Description rdf:about="#brMaxillofacialAbnormStomatognDisLSD">
<rdfs:label xml:lang="en">Broader semantic relation property for Maxillofacial Abnormalities (Stomatognathic Diseases) ontology</rdfs:label>
<skos:scopeNote xml:lang="en">This semantic relation is used only in "Genetic disorders of glycan degradation (by systems, signs and symptoms)" concept scheme</skos:scopeNote>
<rdf:type rdf:resource="#SemanticRelationsGGDonto"/>
<rdfs:subPropertyOf rdf:resource="http://www.w3.org/2004/02/skos/core#broader"/>
<owl:inverseOf rdf:resource="#narMaxillofacialAbnormStomatognDisLSD"/>
<ggdsch:ontologyType rdf:resource="#SubOntology"/>
<ggdsch:parentOntology rdf:resource="#PhenotypeLSD"/>
</rdf:Description>

<rdf:Description rdf:about="#narMentalDisordChildhoodLSD">
<rdfs:label xml:lang="en">Narrower semantic relation property for Mental Disorders Diagnosed in Childhood ontology</rdfs:label>
<skos:scopeNote xml:lang="en">This semantic relation is used only in "Genetic disorders of glycan degradation (by systems, signs and symptoms)" concept scheme</skos:scopeNote>
<rdf:type rdf:resource="#SemanticRelationsGGDonto"/>
<rdfs:subPropertyOf rdf:resource="http://www.w3.org/2004/02/skos/core#narrower"/>
<owl:inverseOf rdf:resource="#brMentalDisordChildhoodLSD"/>
<ggdsch:ontologyType rdf:resource="#SubOntology"/>
<ggdsch:parentOntology rdf:resource="#PhenotypeLSD"/>
</rdf:Description>

<rdf:Description rdf:about="#brMentalDisordChildhoodLSD">
<rdfs:label xml:lang="en">Broader semantic relation property for Mental Disorders Diagnosed in Childhood ontology</rdfs:label>
<skos:scopeNote xml:lang="en">This semantic relation is used only in "Genetic disorders of glycan degradation (by systems, signs and symptoms)" concept scheme</skos:scopeNote>
<rdf:type rdf:resource="#SemanticRelationsGGDonto"/>
<rdfs:subPropertyOf rdf:resource="http://www.w3.org/2004/02/skos/core#broader"/>
<owl:inverseOf rdf:resource="#narMentalDisordChildhoodLSD"/>
<ggdsch:ontologyType rdf:resource="#SubOntology"/>
<ggdsch:parentOntology rdf:resource="#PhenotypeLSD"/>
</rdf:Description>

<rdf:Description rdf:about="#narMentalRetardXLinkLSD">
<rdfs:label xml:lang="en">Narrower semantic relation property for Mental Retardation, X-Linked ontology</rdfs:label>
<skos:scopeNote xml:lang="en">This semantic relation is used only in "Genetic disorders of glycan degradation (by systems, signs and symptoms)" concept scheme</skos:scopeNote>
<rdf:type rdf:resource="#SemanticRelationsGGDonto"/>
<rdfs:subPropertyOf rdf:resource="http://www.w3.org/2004/02/skos/core#narrower"/>
<owl:inverseOf rdf:resource="#brMentalRetardXLinkLSD"/>
<ggdsch:ontologyType rdf:resource="#SubOntology"/>
<ggdsch:parentOntology rdf:resource="#PhenotypeLSD"/>
</rdf:Description>

<rdf:Description rdf:about="#brMentalRetardXLinkLSD">
<rdfs:label xml:lang="en">Broader semantic relation property for Mental Retardation, X-Linked ontology</rdfs:label>
<skos:scopeNote xml:lang="en">This semantic relation is used only in "Genetic disorders of glycan degradation (by systems, signs and symptoms)" concept scheme</skos:scopeNote>
<rdf:type rdf:resource="#SemanticRelationsGGDonto"/>
<rdfs:subPropertyOf rdf:resource="http://www.w3.org/2004/02/skos/core#broader"/>
<owl:inverseOf rdf:resource="#narMentalRetardXLinkLSD"/>
<ggdsch:ontologyType rdf:resource="#SubOntology"/>
<ggdsch:parentOntology rdf:resource="#PhenotypeLSD"/>
</rdf:Description>

<rdf:Description rdf:about="#narMicrocephalyCraniofacAbnormLSD">
<rdfs:label xml:lang="en">Narrower semantic relation property for Microcephaly (Craniofacial Abnormalities) ontology</rdfs:label>
<skos:scopeNote xml:lang="en">This semantic relation is used only in "Genetic disorders of glycan degradation (by systems, signs and symptoms)" concept scheme</skos:scopeNote>
<rdf:type rdf:resource="#SemanticRelationsGGDonto"/>
<rdfs:subPropertyOf rdf:resource="http://www.w3.org/2004/02/skos/core#narrower"/>
<owl:inverseOf rdf:resource="#brMicrocephalyCraniofacAbnormLSD"/>
<ggdsch:ontologyType rdf:resource="#SubOntology"/>
<ggdsch:parentOntology rdf:resource="#PhenotypeLSD"/>
</rdf:Description>

<rdf:Description rdf:about="#brMicrocephalyCraniofacAbnormLSD">
<rdfs:label xml:lang="en">Broader semantic relation property for Microcephaly (Craniofacial Abnormalities) ontology</rdfs:label>
<skos:scopeNote xml:lang="en">This semantic relation is used only in "Genetic disorders of glycan degradation (by systems, signs and symptoms)" concept scheme</skos:scopeNote>
<rdf:type rdf:resource="#SemanticRelationsGGDonto"/>
<rdfs:subPropertyOf rdf:resource="http://www.w3.org/2004/02/skos/core#broader"/>
<owl:inverseOf rdf:resource="#narMicrocephalyCraniofacAbnormLSD"/>
<ggdsch:ontologyType rdf:resource="#SubOntology"/>
<ggdsch:parentOntology rdf:resource="#PhenotypeLSD"/>
</rdf:Description>

<rdf:Description rdf:about="#narMicrocephalyNSDisLSD">
<rdfs:label xml:lang="en">Narrower semantic relation property for Microcephaly (Nervous System Diseases) ontology</rdfs:label>
<skos:scopeNote xml:lang="en">This semantic relation is used only in "Genetic disorders of glycan degradation (by systems, signs and symptoms)" concept scheme</skos:scopeNote>
<rdf:type rdf:resource="#SemanticRelationsGGDonto"/>
<rdfs:subPropertyOf rdf:resource="http://www.w3.org/2004/02/skos/core#narrower"/>
<owl:inverseOf rdf:resource="#brMicrocephalyNSDisLSD"/>
<ggdsch:ontologyType rdf:resource="#SubOntology"/>
<ggdsch:parentOntology rdf:resource="#PhenotypeLSD"/>
</rdf:Description>

<rdf:Description rdf:about="#brMicrocephalyNSDisLSD">
<rdfs:label xml:lang="en">Broader semantic relation property for Microcephaly (Nervous System Diseases) ontology</rdfs:label>
<skos:scopeNote xml:lang="en">This semantic relation is used only in "Genetic disorders of glycan degradation (by systems, signs and symptoms)" concept scheme</skos:scopeNote>
<rdf:type rdf:resource="#SemanticRelationsGGDonto"/>
<rdfs:subPropertyOf rdf:resource="http://www.w3.org/2004/02/skos/core#broader"/>
<owl:inverseOf rdf:resource="#narMicrocephalyNSDisLSD"/>
<ggdsch:ontologyType rdf:resource="#SubOntology"/>
<ggdsch:parentOntology rdf:resource="#PhenotypeLSD"/>
</rdf:Description>

<rdf:Description rdf:about="#narMobilityLimitationLSD">
<rdfs:label xml:lang="en">Narrower semantic relation property for Mobility Limitation ontology</rdfs:label>
<skos:scopeNote xml:lang="en">This semantic relation is used only in "Genetic disorders of glycan degradation (by systems, signs and symptoms)" concept scheme</skos:scopeNote>
<rdf:type rdf:resource="#SemanticRelationsGGDonto"/>
<rdfs:subPropertyOf rdf:resource="http://www.w3.org/2004/02/skos/core#narrower"/>
<owl:inverseOf rdf:resource="#brMobilityLimitationLSD"/>
<ggdsch:ontologyType rdf:resource="#SubOntology"/>
<ggdsch:parentOntology rdf:resource="#PhenotypeLSD"/>
</rdf:Description>

<rdf:Description rdf:about="#brMobilityLimitationLSD">
<rdfs:label xml:lang="en">Broader semantic relation property for Mobility Limitation ontology</rdfs:label>
<skos:scopeNote xml:lang="en">This semantic relation is used only in "Genetic disorders of glycan degradation (by systems, signs and symptoms)" concept scheme</skos:scopeNote>
<rdf:type rdf:resource="#SemanticRelationsGGDonto"/>
<rdfs:subPropertyOf rdf:resource="http://www.w3.org/2004/02/skos/core#broader"/>
<owl:inverseOf rdf:resource="#narMobilityLimitationLSD"/>
<ggdsch:ontologyType rdf:resource="#SubOntology"/>
<ggdsch:parentOntology rdf:resource="#PhenotypeLSD"/>
</rdf:Description>

<rdf:Description rdf:about="#narMotorSkillsDisordLSD">
<rdfs:label xml:lang="en">Narrower semantic relation property for Motor Skills Disorders ontology</rdfs:label>
<skos:scopeNote xml:lang="en">This semantic relation is used only in "Genetic disorders of glycan degradation (by systems, signs and symptoms)" concept scheme</skos:scopeNote>
<rdf:type rdf:resource="#SemanticRelationsGGDonto"/>
<rdfs:subPropertyOf rdf:resource="http://www.w3.org/2004/02/skos/core#narrower"/>
<owl:inverseOf rdf:resource="#brMotorSkillsDisordLSD"/>
<ggdsch:ontologyType rdf:resource="#SubOntology"/>
<ggdsch:parentOntology rdf:resource="#PhenotypeLSD"/>
</rdf:Description>

<rdf:Description rdf:about="#brMotorSkillsDisordLSD">
<rdfs:label xml:lang="en">Broader semantic relation property for Motor Skills Disorders ontology</rdfs:label>
<skos:scopeNote xml:lang="en">This semantic relation is used only in "Genetic disorders of glycan degradation (by systems, signs and symptoms)" concept scheme</skos:scopeNote>
<rdf:type rdf:resource="#SemanticRelationsGGDonto"/>
<rdfs:subPropertyOf rdf:resource="http://www.w3.org/2004/02/skos/core#broader"/>
<owl:inverseOf rdf:resource="#narMotorSkillsDisordLSD"/>
<ggdsch:ontologyType rdf:resource="#SubOntology"/>
<ggdsch:parentOntology rdf:resource="#PhenotypeLSD"/>
</rdf:Description>

<rdf:Description rdf:about="#narMucinosesLSD">
<rdfs:label xml:lang="en">Narrower semantic relation property for Mucinoses ontology</rdfs:label>
<skos:scopeNote xml:lang="en">This semantic relation is used only in "Genetic disorders of glycan degradation (by systems, signs and symptoms)" concept scheme</skos:scopeNote>
<rdf:type rdf:resource="#SemanticRelationsGGDonto"/>
<rdfs:subPropertyOf rdf:resource="http://www.w3.org/2004/02/skos/core#narrower"/>
<owl:inverseOf rdf:resource="#brMucinosesLSD"/>
<ggdsch:ontologyType rdf:resource="#SubOntology"/>
<ggdsch:parentOntology rdf:resource="#PhenotypeLSD"/>
</rdf:Description>

<rdf:Description rdf:about="#brMucinosesLSD">
<rdfs:label xml:lang="en">Broader semantic relation property for Mucinoses ontology</rdfs:label>
<skos:scopeNote xml:lang="en">This semantic relation is used only in "Genetic disorders of glycan degradation (by systems, signs and symptoms)" concept scheme</skos:scopeNote>
<rdf:type rdf:resource="#SemanticRelationsGGDonto"/>
<rdfs:subPropertyOf rdf:resource="http://www.w3.org/2004/02/skos/core#broader"/>
<owl:inverseOf rdf:resource="#narMucinosesLSD"/>
<ggdsch:ontologyType rdf:resource="#SubOntology"/>
<ggdsch:parentOntology rdf:resource="#PhenotypeLSD"/>
</rdf:Description>

<rdf:Description rdf:about="#narMucolipidosisBoneDisLSD">
<rdfs:label xml:lang="en">Narrower semantic relation property for Mucolipidosis (Bone Diseases, Metabolic) ontology</rdfs:label>
<skos:scopeNote xml:lang="en">This semantic relation is used only in "Genetic disorders of glycan degradation (by systems, signs and symptoms)" concept scheme</skos:scopeNote>
<rdf:type rdf:resource="#SemanticRelationsGGDonto"/>
<rdfs:subPropertyOf rdf:resource="http://www.w3.org/2004/02/skos/core#narrower"/>
<owl:inverseOf rdf:resource="#brMucolipidosisBoneDisLSD"/>
<ggdsch:ontologyType rdf:resource="#SubOntology"/>
<ggdsch:parentOntology rdf:resource="#PhenotypeLSD"/>
</rdf:Description>

<rdf:Description rdf:about="#brMucolipidosisBoneDisLSD">
<rdfs:label xml:lang="en">Broader semantic relation property for Mucolipidosis (Bone Diseases, Metabolic) ontology</rdfs:label>
<skos:scopeNote xml:lang="en">This semantic relation is used only in "Genetic disorders of glycan degradation (by systems, signs and symptoms)" concept scheme</skos:scopeNote>
<rdf:type rdf:resource="#SemanticRelationsGGDonto"/>
<rdfs:subPropertyOf rdf:resource="http://www.w3.org/2004/02/skos/core#broader"/>
<owl:inverseOf rdf:resource="#narMucolipidosisBoneDisLSD"/>
<ggdsch:ontologyType rdf:resource="#SubOntology"/>
<ggdsch:parentOntology rdf:resource="#PhenotypeLSD"/>
</rdf:Description>

<rdf:Description rdf:about="#narMuscleHypotoniaLSD">
<rdfs:label xml:lang="en">Narrower semantic relation property for Muscle Hypotonia ontology</rdfs:label>
<skos:scopeNote xml:lang="en">This semantic relation is used only in "Genetic disorders of glycan degradation (by systems, signs and symptoms)" concept scheme</skos:scopeNote>
<rdf:type rdf:resource="#SemanticRelationsGGDonto"/>
<rdfs:subPropertyOf rdf:resource="http://www.w3.org/2004/02/skos/core#narrower"/>
<owl:inverseOf rdf:resource="#brMuscleHypotoniaLSD"/>
<ggdsch:ontologyType rdf:resource="#SubOntology"/>
<ggdsch:parentOntology rdf:resource="#PhenotypeLSD"/>
</rdf:Description>

<rdf:Description rdf:about="#brMuscleHypotoniaLSD">
<rdfs:label xml:lang="en">Broader semantic relation property for Muscle Hypotonia ontology</rdfs:label>
<skos:scopeNote xml:lang="en">This semantic relation is used only in "Genetic disorders of glycan degradation (by systems, signs and symptoms)" concept scheme</skos:scopeNote>
<rdf:type rdf:resource="#SemanticRelationsGGDonto"/>
<rdfs:subPropertyOf rdf:resource="http://www.w3.org/2004/02/skos/core#broader"/>
<owl:inverseOf rdf:resource="#narMuscleHypotoniaLSD"/>
<ggdsch:ontologyType rdf:resource="#SubOntology"/>
<ggdsch:parentOntology rdf:resource="#PhenotypeLSD"/>
</rdf:Description>

<rdf:Description rdf:about="#narMuscleRigidityMusculoskeletDisLSD">
<rdfs:label xml:lang="en">Narrower semantic relation property for Muscle Rigidity (Musculoskeletal Diseases) ontology</rdfs:label>
<skos:scopeNote xml:lang="en">This semantic relation is used only in "Genetic disorders of glycan degradation (by systems, signs and symptoms)" concept scheme</skos:scopeNote>
<rdf:type rdf:resource="#SemanticRelationsGGDonto"/>
<rdfs:subPropertyOf rdf:resource="http://www.w3.org/2004/02/skos/core#narrower"/>
<owl:inverseOf rdf:resource="#brMuscleRigidityMusculoskeletDisLSD"/>
<ggdsch:ontologyType rdf:resource="#SubOntology"/>
<ggdsch:parentOntology rdf:resource="#PhenotypeLSD"/>
</rdf:Description>

<rdf:Description rdf:about="#brMuscleRigidityMusculoskeletDisLSD">
<rdfs:label xml:lang="en">Broader semantic relation property for Muscle Rigidity (Musculoskeletal Diseases) ontology</rdfs:label>
<skos:scopeNote xml:lang="en">This semantic relation is used only in "Genetic disorders of glycan degradation (by systems, signs and symptoms)" concept scheme</skos:scopeNote>
<rdf:type rdf:resource="#SemanticRelationsGGDonto"/>
<rdfs:subPropertyOf rdf:resource="http://www.w3.org/2004/02/skos/core#broader"/>
<owl:inverseOf rdf:resource="#narMuscleRigidityMusculoskeletDisLSD"/>
<ggdsch:ontologyType rdf:resource="#SubOntology"/>
<ggdsch:parentOntology rdf:resource="#PhenotypeLSD"/>
</rdf:Description>

<rdf:Description rdf:about="#narMuscleRigidityNSDisLSD">
<rdfs:label xml:lang="en">Narrower semantic relation property for Muscle Rigidity (Nervous System Diseases) ontology</rdfs:label>
<skos:scopeNote xml:lang="en">This semantic relation is used only in "Genetic disorders of glycan degradation (by systems, signs and symptoms)" concept scheme</skos:scopeNote>
<rdf:type rdf:resource="#SemanticRelationsGGDonto"/>
<rdfs:subPropertyOf rdf:resource="http://www.w3.org/2004/02/skos/core#narrower"/>
<owl:inverseOf rdf:resource="#brMuscleRigidityNSDisLSD"/>
<ggdsch:ontologyType rdf:resource="#SubOntology"/>
<ggdsch:parentOntology rdf:resource="#PhenotypeLSD"/>
</rdf:Description>

<rdf:Description rdf:about="#brMuscleRigidityNSDisLSD">
<rdfs:label xml:lang="en">Broader semantic relation property for Muscle Rigidity (Nervous System Diseases) ontology</rdfs:label>
<skos:scopeNote xml:lang="en">This semantic relation is used only in "Genetic disorders of glycan degradation (by systems, signs and symptoms)" concept scheme</skos:scopeNote>
<rdf:type rdf:resource="#SemanticRelationsGGDonto"/>
<rdfs:subPropertyOf rdf:resource="http://www.w3.org/2004/02/skos/core#broader"/>
<owl:inverseOf rdf:resource="#narMuscleRigidityNSDisLSD"/>
<ggdsch:ontologyType rdf:resource="#SubOntology"/>
<ggdsch:parentOntology rdf:resource="#PhenotypeLSD"/>
</rdf:Description>

<rdf:Description rdf:about="#narMuscleSpasticityMusculoskeletDisLSD">
<rdfs:label xml:lang="en">Narrower semantic relation property for Muscle Spasticity (Musculoskeletal Diseases) ontology</rdfs:label>
<skos:scopeNote xml:lang="en">This semantic relation is used only in "Genetic disorders of glycan degradation (by systems, signs and symptoms)" concept scheme</skos:scopeNote>
<rdf:type rdf:resource="#SemanticRelationsGGDonto"/>
<rdfs:subPropertyOf rdf:resource="http://www.w3.org/2004/02/skos/core#narrower"/>
<owl:inverseOf rdf:resource="#brMuscleSpasticityMusculoskeletDisLSD"/>
<ggdsch:ontologyType rdf:resource="#SubOntology"/>
<ggdsch:parentOntology rdf:resource="#PhenotypeLSD"/>
</rdf:Description>

<rdf:Description rdf:about="#brMuscleSpasticityMusculoskeletDisLSD">
<rdfs:label xml:lang="en">Broader semantic relation property for Muscle Spasticity (Musculoskeletal Diseases) ontology</rdfs:label>
<skos:scopeNote xml:lang="en">This semantic relation is used only in "Genetic disorders of glycan degradation (by systems, signs and symptoms)" concept scheme</skos:scopeNote>
<rdf:type rdf:resource="#SemanticRelationsGGDonto"/>
<rdfs:subPropertyOf rdf:resource="http://www.w3.org/2004/02/skos/core#broader"/>
<owl:inverseOf rdf:resource="#narMuscleSpasticityMusculoskeletDisLSD"/>
<ggdsch:ontologyType rdf:resource="#SubOntology"/>
<ggdsch:parentOntology rdf:resource="#PhenotypeLSD"/>
</rdf:Description>

<rdf:Description rdf:about="#narMuscleSpasticityNSDisLSD">
<rdfs:label xml:lang="en">Narrower semantic relation property for Muscle Spasticity (Nervous System Diseases) ontology</rdfs:label>
<skos:scopeNote xml:lang="en">This semantic relation is used only in "Genetic disorders of glycan degradation (by systems, signs and symptoms)" concept scheme</skos:scopeNote>
<rdf:type rdf:resource="#SemanticRelationsGGDonto"/>
<rdfs:subPropertyOf rdf:resource="http://www.w3.org/2004/02/skos/core#narrower"/>
<owl:inverseOf rdf:resource="#brMuscleSpasticityNSDisLSD"/>
<ggdsch:ontologyType rdf:resource="#SubOntology"/>
<ggdsch:parentOntology rdf:resource="#PhenotypeLSD"/>
</rdf:Description>

<rdf:Description rdf:about="#brMuscleSpasticityNSDisLSD">
<rdfs:label xml:lang="en">Broader semantic relation property for Muscle Spasticity (Nervous System Diseases) ontology</rdfs:label>
<skos:scopeNote xml:lang="en">This semantic relation is used only in "Genetic disorders of glycan degradation (by systems, signs and symptoms)" concept scheme</skos:scopeNote>
<rdf:type rdf:resource="#SemanticRelationsGGDonto"/>
<rdfs:subPropertyOf rdf:resource="http://www.w3.org/2004/02/skos/core#broader"/>
<owl:inverseOf rdf:resource="#narMuscleSpasticityNSDisLSD"/>
<ggdsch:ontologyType rdf:resource="#SubOntology"/>
<ggdsch:parentOntology rdf:resource="#PhenotypeLSD"/>
</rdf:Description>

<rdf:Description rdf:about="#narMuscleWeaknessMusculoskeletDisLSD">
<rdfs:label xml:lang="en">Narrower semantic relation property for Muscle Weakness (Musculoskeletal Diseases) ontology</rdfs:label>
<skos:scopeNote xml:lang="en">This semantic relation is used only in "Genetic disorders of glycan degradation (by systems, signs and symptoms)" concept scheme</skos:scopeNote>
<rdf:type rdf:resource="#SemanticRelationsGGDonto"/>
<rdfs:subPropertyOf rdf:resource="http://www.w3.org/2004/02/skos/core#narrower"/>
<owl:inverseOf rdf:resource="#brMuscleWeaknessMusculoskeletDisLSD"/>
<ggdsch:ontologyType rdf:resource="#SubOntology"/>
<ggdsch:parentOntology rdf:resource="#PhenotypeLSD"/>
</rdf:Description>

<rdf:Description rdf:about="#brMuscleWeaknessMusculoskeletDisLSD">
<rdfs:label xml:lang="en">Broader semantic relation property for Muscle Weakness (Musculoskeletal Diseases) ontology</rdfs:label>
<skos:scopeNote xml:lang="en">This semantic relation is used only in "Genetic disorders of glycan degradation (by systems, signs and symptoms)" concept scheme</skos:scopeNote>
<rdf:type rdf:resource="#SemanticRelationsGGDonto"/>
<rdfs:subPropertyOf rdf:resource="http://www.w3.org/2004/02/skos/core#broader"/>
<owl:inverseOf rdf:resource="#narMuscleWeaknessMusculoskeletDisLSD"/>
<ggdsch:ontologyType rdf:resource="#SubOntology"/>
<ggdsch:parentOntology rdf:resource="#PhenotypeLSD"/>
</rdf:Description>

<rdf:Description rdf:about="#narMuscularAtrophyLSD">
<rdfs:label xml:lang="en">Narrower semantic relation property for Muscular Atrophy ontology</rdfs:label>
<skos:scopeNote xml:lang="en">This semantic relation is used only in "Genetic disorders of glycan degradation (by systems, signs and symptoms)" concept scheme</skos:scopeNote>
<rdf:type rdf:resource="#SemanticRelationsGGDonto"/>
<rdfs:subPropertyOf rdf:resource="http://www.w3.org/2004/02/skos/core#narrower"/>
<owl:inverseOf rdf:resource="#brMuscularAtrophyLSD"/>
<ggdsch:ontologyType rdf:resource="#SubOntology"/>
<ggdsch:parentOntology rdf:resource="#PhenotypeLSD"/>
</rdf:Description>

<rdf:Description rdf:about="#brMuscularAtrophyLSD">
<rdfs:label xml:lang="en">Broader semantic relation property for Muscular Atrophy ontology</rdfs:label>
<skos:scopeNote xml:lang="en">This semantic relation is used only in "Genetic disorders of glycan degradation (by systems, signs and symptoms)" concept scheme</skos:scopeNote>
<rdf:type rdf:resource="#SemanticRelationsGGDonto"/>
<rdfs:subPropertyOf rdf:resource="http://www.w3.org/2004/02/skos/core#broader"/>
<owl:inverseOf rdf:resource="#narMuscularAtrophyLSD"/>
<ggdsch:ontologyType rdf:resource="#SubOntology"/>
<ggdsch:parentOntology rdf:resource="#PhenotypeLSD"/>
</rdf:Description>

<rdf:Description rdf:about="#narMuscleWeaknessNSDisLSD">
<rdfs:label xml:lang="en">Narrower semantic relation property for Muscle Weakness (Nervous System Diseases) ontology</rdfs:label>
<skos:scopeNote xml:lang="en">This semantic relation is used only in "Genetic disorders of glycan degradation (by systems, signs and symptoms)" concept scheme</skos:scopeNote>
<rdf:type rdf:resource="#SemanticRelationsGGDonto"/>
<rdfs:subPropertyOf rdf:resource="http://www.w3.org/2004/02/skos/core#narrower"/>
<owl:inverseOf rdf:resource="#brMuscleWeaknessNSDisLSD"/>
<ggdsch:ontologyType rdf:resource="#SubOntology"/>
<ggdsch:parentOntology rdf:resource="#PhenotypeLSD"/>
</rdf:Description>

<rdf:Description rdf:about="#brMuscleWeaknessNSDisLSD">
<rdfs:label xml:lang="en">Broader semantic relation property for Muscle Weakness (Nervous System Diseases) ontology</rdfs:label>
<skos:scopeNote xml:lang="en">This semantic relation is used only in "Genetic disorders of glycan degradation (by systems, signs and symptoms)" concept scheme</skos:scopeNote>
<rdf:type rdf:resource="#SemanticRelationsGGDonto"/>
<rdfs:subPropertyOf rdf:resource="http://www.w3.org/2004/02/skos/core#broader"/>
<owl:inverseOf rdf:resource="#narMuscleWeaknessNSDisLSD"/>
<ggdsch:ontologyType rdf:resource="#SubOntology"/>
<ggdsch:parentOntology rdf:resource="#PhenotypeLSD"/>
</rdf:Description>

<rdf:Description rdf:about="#narMusculoskeletalAbnormLSD">
<rdfs:label xml:lang="en">Narrower semantic relation property for Musculoskeletal Abnormalities ontology</rdfs:label>
<skos:scopeNote xml:lang="en">This semantic relation is used only in "Genetic disorders of glycan degradation (by systems, signs and symptoms)" concept scheme</skos:scopeNote>
<rdf:type rdf:resource="#SemanticRelationsGGDonto"/>
<rdfs:subPropertyOf rdf:resource="http://www.w3.org/2004/02/skos/core#narrower"/>
<owl:inverseOf rdf:resource="#brMusculoskeletalAbnormLSD"/>
<ggdsch:ontologyType rdf:resource="#SubOntology"/>
<ggdsch:parentOntology rdf:resource="#PhenotypeLSD"/>
</rdf:Description>

<rdf:Description rdf:about="#brMusculoskeletalAbnormLSD">
<rdfs:label xml:lang="en">Broader semantic relation property for Musculoskeletal Abnormalities ontology</rdfs:label>
<skos:scopeNote xml:lang="en">This semantic relation is used only in "Genetic disorders of glycan degradation (by systems, signs and symptoms)" concept scheme</skos:scopeNote>
<rdf:type rdf:resource="#SemanticRelationsGGDonto"/>
<rdfs:subPropertyOf rdf:resource="http://www.w3.org/2004/02/skos/core#broader"/>
<owl:inverseOf rdf:resource="#narMusculoskeletalAbnormLSD"/>
<ggdsch:ontologyType rdf:resource="#SubOntology"/>
<ggdsch:parentOntology rdf:resource="#PhenotypeLSD"/>
</rdf:Description>

<rdf:Description rdf:about="#narMusculoskeletalPainLSD">
<rdfs:label xml:lang="en">Narrower semantic relation property for Musculoskeletal Pain ontology</rdfs:label>
<skos:scopeNote xml:lang="en">This semantic relation is used only in "Genetic disorders of glycan degradation (by systems, signs and symptoms)" concept scheme</skos:scopeNote>
<rdf:type rdf:resource="#SemanticRelationsGGDonto"/>
<rdfs:subPropertyOf rdf:resource="http://www.w3.org/2004/02/skos/core#narrower"/>
<owl:inverseOf rdf:resource="#brMusculoskeletalPainLSD"/>
<ggdsch:ontologyType rdf:resource="#SubOntology"/>
<ggdsch:parentOntology rdf:resource="#PhenotypeLSD"/>
</rdf:Description>

<rdf:Description rdf:about="#brMusculoskeletalPainLSD">
<rdfs:label xml:lang="en">Broader semantic relation property for Musculoskeletal Pain ontology</rdfs:label>
<skos:scopeNote xml:lang="en">This semantic relation is used only in "Genetic disorders of glycan degradation (by systems, signs and symptoms)" concept scheme</skos:scopeNote>
<rdf:type rdf:resource="#SemanticRelationsGGDonto"/>
<rdfs:subPropertyOf rdf:resource="http://www.w3.org/2004/02/skos/core#broader"/>
<owl:inverseOf rdf:resource="#narMusculoskeletalPainLSD"/>
<ggdsch:ontologyType rdf:resource="#SubOntology"/>
<ggdsch:parentOntology rdf:resource="#PhenotypeLSD"/>
</rdf:Description>

<rdf:Description rdf:about="#narMyocardialInfarctHeartDisLSD">
<rdfs:label xml:lang="en">Narrower semantic relation property for Myocardial Infarction (Heart Diseases) ontology</rdfs:label>
<skos:scopeNote xml:lang="en">This semantic relation is used only in "Genetic disorders of glycan degradation (by systems, signs and symptoms)" concept scheme</skos:scopeNote>
<rdf:type rdf:resource="#SemanticRelationsGGDonto"/>
<rdfs:subPropertyOf rdf:resource="http://www.w3.org/2004/02/skos/core#narrower"/>
<owl:inverseOf rdf:resource="#brMyocardialInfarctHeartDisLSD"/>
<ggdsch:ontologyType rdf:resource="#SubOntology"/>
<ggdsch:parentOntology rdf:resource="#PhenotypeLSD"/>
</rdf:Description>

<rdf:Description rdf:about="#brMyocardialInfarctHeartDisLSD">
<rdfs:label xml:lang="en">Broader semantic relation property for Myocardial Infarction (Heart Diseases) ontology</rdfs:label>
<skos:scopeNote xml:lang="en">This semantic relation is used only in "Genetic disorders of glycan degradation (by systems, signs and symptoms)" concept scheme</skos:scopeNote>
<rdf:type rdf:resource="#SemanticRelationsGGDonto"/>
<rdfs:subPropertyOf rdf:resource="http://www.w3.org/2004/02/skos/core#broader"/>
<owl:inverseOf rdf:resource="#narMyocardialInfarctHeartDisLSD"/>
<ggdsch:ontologyType rdf:resource="#SubOntology"/>
<ggdsch:parentOntology rdf:resource="#PhenotypeLSD"/>
</rdf:Description>

<rdf:Description rdf:about="#narMyocardialInfarctVascularDisLSD">
<rdfs:label xml:lang="en">Narrower semantic relation property for Myocardial Infarction (Vascular Diseases) ontology</rdfs:label>
<skos:scopeNote xml:lang="en">This semantic relation is used only in "Genetic disorders of glycan degradation (by systems, signs and symptoms)" concept scheme</skos:scopeNote>
<rdf:type rdf:resource="#SemanticRelationsGGDonto"/>
<rdfs:subPropertyOf rdf:resource="http://www.w3.org/2004/02/skos/core#narrower"/>
<owl:inverseOf rdf:resource="#brMyocardialInfarctVascularDisLSD"/>
<ggdsch:ontologyType rdf:resource="#SubOntology"/>
<ggdsch:parentOntology rdf:resource="#PhenotypeLSD"/>
</rdf:Description>

<rdf:Description rdf:about="#brMyocardialInfarctVascularDisLSD">
<rdfs:label xml:lang="en">Broader semantic relation property for Myocardial Infarction (Vascular Diseases) ontology</rdfs:label>
<skos:scopeNote xml:lang="en">This semantic relation is used only in "Genetic disorders of glycan degradation (by systems, signs and symptoms)" concept scheme</skos:scopeNote>
<rdf:type rdf:resource="#SemanticRelationsGGDonto"/>
<rdfs:subPropertyOf rdf:resource="http://www.w3.org/2004/02/skos/core#broader"/>
<owl:inverseOf rdf:resource="#narMyocardialInfarctVascularDisLSD"/>
<ggdsch:ontologyType rdf:resource="#SubOntology"/>
<ggdsch:parentOntology rdf:resource="#PhenotypeLSD"/>
</rdf:Description>

<rdf:Description rdf:about="#narMyoclonusLSD">
<rdfs:label xml:lang="en">Narrower semantic relation property for Myoclonus ontology</rdfs:label>
<skos:scopeNote xml:lang="en">This semantic relation is used only in "Genetic disorders of glycan degradation (by systems, signs and symptoms)" concept scheme</skos:scopeNote>
<rdf:type rdf:resource="#SemanticRelationsGGDonto"/>
<rdfs:subPropertyOf rdf:resource="http://www.w3.org/2004/02/skos/core#narrower"/>
<owl:inverseOf rdf:resource="#brMyoclonusLSD"/>
<ggdsch:ontologyType rdf:resource="#SubOntology"/>
<ggdsch:parentOntology rdf:resource="#PhenotypeLSD"/>
</rdf:Description>

<rdf:Description rdf:about="#brMyoclonusLSD">
<rdfs:label xml:lang="en">Broader semantic relation property for Myoclonus ontology</rdfs:label>
<skos:scopeNote xml:lang="en">This semantic relation is used only in "Genetic disorders of glycan degradation (by systems, signs and symptoms)" concept scheme</skos:scopeNote>
<rdf:type rdf:resource="#SemanticRelationsGGDonto"/>
<rdfs:subPropertyOf rdf:resource="http://www.w3.org/2004/02/skos/core#broader"/>
<owl:inverseOf rdf:resource="#narMyoclonusLSD"/>
<ggdsch:ontologyType rdf:resource="#SubOntology"/>
<ggdsch:parentOntology rdf:resource="#PhenotypeLSD"/>
</rdf:Description>

<rdf:Description rdf:about="#narHeredodegenerativeDisordNSysLSD">
<rdfs:label xml:lang="en">Narrower semantic relation property for Heredodegenerative Disorders (Nervous System) ontology</rdfs:label>
<skos:scopeNote xml:lang="en">This semantic relation is used only in "Genetic disorders of glycan degradation (by systems, signs and symptoms)" concept scheme</skos:scopeNote>
<rdf:type rdf:resource="#SemanticRelationsGGDonto"/>
<rdfs:subPropertyOf rdf:resource="http://www.w3.org/2004/02/skos/core#narrower"/>
<owl:inverseOf rdf:resource="#brHeredodegenerativeDisordNSysLSD"/>
<ggdsch:ontologyType rdf:resource="#SubOntology"/>
<ggdsch:parentOntology rdf:resource="#PhenotypeLSD"/>
</rdf:Description>

<rdf:Description rdf:about="#brHeredodegenerativeDisordNSysLSD">
<rdfs:label xml:lang="en">Broader semantic relation property for Heredodegenerative Disorders (Nervous System) ontology</rdfs:label>
<skos:scopeNote xml:lang="en">This semantic relation is used only in "Genetic disorders of glycan degradation (by systems, signs and symptoms)" concept scheme</skos:scopeNote>
<rdf:type rdf:resource="#SemanticRelationsGGDonto"/>
<rdfs:subPropertyOf rdf:resource="http://www.w3.org/2004/02/skos/core#broader"/>
<owl:inverseOf rdf:resource="#narHeredodegenerativeDisordNSysLSD"/>
<ggdsch:ontologyType rdf:resource="#SubOntology"/>
<ggdsch:parentOntology rdf:resource="#PhenotypeLSD"/>
</rdf:Description>

<rdf:Description rdf:about="#narOcularMotilDisordCNSDisLSD">
<rdfs:label xml:lang="en">Narrower semantic relation property for Ocular Motility Disorders (Central Nervous System Diseases) ontology</rdfs:label>
<skos:scopeNote xml:lang="en">This semantic relation is used only in "Genetic disorders of glycan degradation (by systems, signs and symptoms)" concept scheme</skos:scopeNote>
<rdf:type rdf:resource="#SemanticRelationsGGDonto"/>
<rdfs:subPropertyOf rdf:resource="http://www.w3.org/2004/02/skos/core#narrower"/>
<owl:inverseOf rdf:resource="#brOcularMotilDisordCNSDisLSD"/>
<ggdsch:ontologyType rdf:resource="#SubOntology"/>
<ggdsch:parentOntology rdf:resource="#PhenotypeLSD"/>
</rdf:Description>

<rdf:Description rdf:about="#brOcularMotilDisordCNSDisLSD">
<rdfs:label xml:lang="en">Broader semantic relation property for Ocular Motility Disorders (Central Nervous System Diseases) ontology</rdfs:label>
<skos:scopeNote xml:lang="en">This semantic relation is used only in "Genetic disorders of glycan degradation (by systems, signs and symptoms)" concept scheme</skos:scopeNote>
<rdf:type rdf:resource="#SemanticRelationsGGDonto"/>
<rdfs:subPropertyOf rdf:resource="http://www.w3.org/2004/02/skos/core#broader"/>
<owl:inverseOf rdf:resource="#narOcularMotilDisordCNSDisLSD"/>
<ggdsch:ontologyType rdf:resource="#SubOntology"/>
<ggdsch:parentOntology rdf:resource="#PhenotypeLSD"/>
</rdf:Description>

<rdf:Description rdf:about="#narOcularMotilDisordCranialNerveDisLSD">
<rdfs:label xml:lang="en">Narrower semantic relation property for Ocular Motility Disorders (Cranial Nerve Diseases) ontology</rdfs:label>
<skos:scopeNote xml:lang="en">This semantic relation is used only in "Genetic disorders of glycan degradation (by systems, signs and symptoms)" concept scheme</skos:scopeNote>
<rdf:type rdf:resource="#SemanticRelationsGGDonto"/>
<rdfs:subPropertyOf rdf:resource="http://www.w3.org/2004/02/skos/core#narrower"/>
<owl:inverseOf rdf:resource="#brOcularMotilDisordCranialNerveDisLSD"/>
<ggdsch:ontologyType rdf:resource="#SubOntology"/>
<ggdsch:parentOntology rdf:resource="#PhenotypeLSD"/>
</rdf:Description>

<rdf:Description rdf:about="#brOcularMotilDisordCranialNerveDisLSD">
<rdfs:label xml:lang="en">Broader semantic relation property for Ocular Motility Disorders (Cranial Nerve Diseases) ontology</rdfs:label>
<skos:scopeNote xml:lang="en">This semantic relation is used only in "Genetic disorders of glycan degradation (by systems, signs and symptoms)" concept scheme</skos:scopeNote>
<rdf:type rdf:resource="#SemanticRelationsGGDonto"/>
<rdfs:subPropertyOf rdf:resource="http://www.w3.org/2004/02/skos/core#broader"/>
<owl:inverseOf rdf:resource="#narOcularMotilDisordCranialNerveDisLSD"/>
<ggdsch:ontologyType rdf:resource="#SubOntology"/>
<ggdsch:parentOntology rdf:resource="#PhenotypeLSD"/>
</rdf:Description>

<rdf:Description rdf:about="#narOcularMotilDisordEyeDisLSD">
<rdfs:label xml:lang="en">Narrower semantic relation property for Ocular Motility Disorders (Eye Diseases) ontology</rdfs:label>
<skos:scopeNote xml:lang="en">This semantic relation is used only in "Genetic disorders of glycan degradation (by systems, signs and symptoms)" concept scheme</skos:scopeNote>
<rdf:type rdf:resource="#SemanticRelationsGGDonto"/>
<rdfs:subPropertyOf rdf:resource="http://www.w3.org/2004/02/skos/core#narrower"/>
<owl:inverseOf rdf:resource="#brOcularMotilDisordEyeDisLSD"/>
<ggdsch:ontologyType rdf:resource="#SubOntology"/>
<ggdsch:parentOntology rdf:resource="#PhenotypeLSD"/>
</rdf:Description>

<rdf:Description rdf:about="#brOcularMotilDisordEyeDisLSD">
<rdfs:label xml:lang="en">Broader semantic relation property for Ocular Motility Disorders (Eye Diseases) ontology</rdfs:label>
<skos:scopeNote xml:lang="en">This semantic relation is used only in "Genetic disorders of glycan degradation (by systems, signs and symptoms)" concept scheme</skos:scopeNote>
<rdf:type rdf:resource="#SemanticRelationsGGDonto"/>
<rdfs:subPropertyOf rdf:resource="http://www.w3.org/2004/02/skos/core#broader"/>
<owl:inverseOf rdf:resource="#narOcularMotilDisordEyeDisLSD"/>
<ggdsch:ontologyType rdf:resource="#SubOntology"/>
<ggdsch:parentOntology rdf:resource="#PhenotypeLSD"/>
</rdf:Description>

<rdf:Description rdf:about="#narOsteoporosisLSD">
<rdfs:label xml:lang="en">Narrower semantic relation property for Osteoporosis ontology</rdfs:label>
<skos:scopeNote xml:lang="en">This semantic relation is used only in "Genetic disorders of glycan degradation (by systems, signs and symptoms)" concept scheme</skos:scopeNote>
<rdf:type rdf:resource="#SemanticRelationsGGDonto"/>
<rdfs:subPropertyOf rdf:resource="http://www.w3.org/2004/02/skos/core#narrower"/>
<owl:inverseOf rdf:resource="#brOsteoporosisLSD"/>
<ggdsch:ontologyType rdf:resource="#SubOntology"/>
<ggdsch:parentOntology rdf:resource="#PhenotypeLSD"/>
</rdf:Description>

<rdf:Description rdf:about="#brOsteoporosisLSD">
<rdfs:label xml:lang="en">Broader semantic relation property for Osteoporosis ontology</rdfs:label>
<skos:scopeNote xml:lang="en">This semantic relation is used only in "Genetic disorders of glycan degradation (by systems, signs and symptoms)" concept scheme</skos:scopeNote>
<rdf:type rdf:resource="#SemanticRelationsGGDonto"/>
<rdfs:subPropertyOf rdf:resource="http://www.w3.org/2004/02/skos/core#broader"/>
<owl:inverseOf rdf:resource="#narOsteoporosisLSD"/>
<ggdsch:ontologyType rdf:resource="#SubOntology"/>
<ggdsch:parentOntology rdf:resource="#PhenotypeLSD"/>
</rdf:Description>

<rdf:Description rdf:about="#narOtitisLSD">
<rdfs:label xml:lang="en">Narrower semantic relation property for Otitis ontology</rdfs:label>
<skos:scopeNote xml:lang="en">This semantic relation is used only in "Genetic disorders of glycan degradation (by systems, signs and symptoms)" concept scheme</skos:scopeNote>
<rdf:type rdf:resource="#SemanticRelationsGGDonto"/>
<rdfs:subPropertyOf rdf:resource="http://www.w3.org/2004/02/skos/core#narrower"/>
<owl:inverseOf rdf:resource="#brOtitisLSD"/>
<ggdsch:ontologyType rdf:resource="#SubOntology"/>
<ggdsch:parentOntology rdf:resource="#PhenotypeLSD"/>
</rdf:Description>

<rdf:Description rdf:about="#brOtitisLSD">
<rdfs:label xml:lang="en">Broader semantic relation property for Otitis ontology</rdfs:label>
<skos:scopeNote xml:lang="en">This semantic relation is used only in "Genetic disorders of glycan degradation (by systems, signs and symptoms)" concept scheme</skos:scopeNote>
<rdf:type rdf:resource="#SemanticRelationsGGDonto"/>
<rdfs:subPropertyOf rdf:resource="http://www.w3.org/2004/02/skos/core#broader"/>
<owl:inverseOf rdf:resource="#narOtitisLSD"/>
<ggdsch:ontologyType rdf:resource="#SubOntology"/>
<ggdsch:parentOntology rdf:resource="#PhenotypeLSD"/>
</rdf:Description>

<rdf:Description rdf:about="#narParalysisLSD">
<rdfs:label xml:lang="en">Narrower semantic relation property for Paralysis ontology</rdfs:label>
<skos:scopeNote xml:lang="en">This semantic relation is used only in "Genetic disorders of glycan degradation (by systems, signs and symptoms)" concept scheme</skos:scopeNote>
<rdf:type rdf:resource="#SemanticRelationsGGDonto"/>
<rdfs:subPropertyOf rdf:resource="http://www.w3.org/2004/02/skos/core#narrower"/>
<owl:inverseOf rdf:resource="#brParalysisLSD"/>
<ggdsch:ontologyType rdf:resource="#SubOntology"/>
<ggdsch:parentOntology rdf:resource="#PhenotypeLSD"/>
</rdf:Description>

<rdf:Description rdf:about="#brParalysisLSD">
<rdfs:label xml:lang="en">Broader semantic relation property for Paralysis ontology</rdfs:label>
<skos:scopeNote xml:lang="en">This semantic relation is used only in "Genetic disorders of glycan degradation (by systems, signs and symptoms)" concept scheme</skos:scopeNote>
<rdf:type rdf:resource="#SemanticRelationsGGDonto"/>
<rdfs:subPropertyOf rdf:resource="http://www.w3.org/2004/02/skos/core#broader"/>
<owl:inverseOf rdf:resource="#narParalysisLSD"/>
<ggdsch:ontologyType rdf:resource="#SubOntology"/>
<ggdsch:parentOntology rdf:resource="#PhenotypeLSD"/>
</rdf:Description>

<rdf:Description rdf:about="#narParaparesisSpasticLSD">
<rdfs:label xml:lang="en">Narrower semantic relation property for Paraparesis, Spastic ontology</rdfs:label>
<skos:scopeNote xml:lang="en">This semantic relation is used only in "Genetic disorders of glycan degradation (by systems, signs and symptoms)" concept scheme</skos:scopeNote>
<rdf:type rdf:resource="#SemanticRelationsGGDonto"/>
<rdfs:subPropertyOf rdf:resource="http://www.w3.org/2004/02/skos/core#narrower"/>
<owl:inverseOf rdf:resource="#brParaparesisSpasticLSD"/>
<ggdsch:ontologyType rdf:resource="#SubOntology"/>
<ggdsch:parentOntology rdf:resource="#PhenotypeLSD"/>
</rdf:Description>

<rdf:Description rdf:about="#brParaparesisSpasticLSD">
<rdfs:label xml:lang="en">Broader semantic relation property for Paraparesis, Spastic ontology</rdfs:label>
<skos:scopeNote xml:lang="en">This semantic relation is used only in "Genetic disorders of glycan degradation (by systems, signs and symptoms)" concept scheme</skos:scopeNote>
<rdf:type rdf:resource="#SemanticRelationsGGDonto"/>
<rdfs:subPropertyOf rdf:resource="http://www.w3.org/2004/02/skos/core#broader"/>
<owl:inverseOf rdf:resource="#narParaparesisSpasticLSD"/>
<ggdsch:ontologyType rdf:resource="#SubOntology"/>
<ggdsch:parentOntology rdf:resource="#PhenotypeLSD"/>
</rdf:Description>

<rdf:Description rdf:about="#narParesthesiaLSD">
<rdfs:label xml:lang="en">Narrower semantic relation property for Paresthesia ontology</rdfs:label>
<skos:scopeNote xml:lang="en">This semantic relation is used only in "Genetic disorders of glycan degradation (by systems, signs and symptoms)" concept scheme</skos:scopeNote>
<rdf:type rdf:resource="#SemanticRelationsGGDonto"/>
<rdfs:subPropertyOf rdf:resource="http://www.w3.org/2004/02/skos/core#narrower"/>
<owl:inverseOf rdf:resource="#brParesthesiaLSD"/>
<ggdsch:ontologyType rdf:resource="#SubOntology"/>
<ggdsch:parentOntology rdf:resource="#PhenotypeLSD"/>
</rdf:Description>

<rdf:Description rdf:about="#brParesthesiaLSD">
<rdfs:label xml:lang="en">Broader semantic relation property for Paresthesia ontology</rdfs:label>
<skos:scopeNote xml:lang="en">This semantic relation is used only in "Genetic disorders of glycan degradation (by systems, signs and symptoms)" concept scheme</skos:scopeNote>
<rdf:type rdf:resource="#SemanticRelationsGGDonto"/>
<rdfs:subPropertyOf rdf:resource="http://www.w3.org/2004/02/skos/core#broader"/>
<owl:inverseOf rdf:resource="#narParesthesiaLSD"/>
<ggdsch:ontologyType rdf:resource="#SubOntology"/>
<ggdsch:parentOntology rdf:resource="#PhenotypeLSD"/>
</rdf:Description>

<rdf:Description rdf:about="#narPeripheralNSDisLSD">
<rdfs:label xml:lang="en">Narrower semantic relation property for Peripheral Nervous System Diseases ontology</rdfs:label>
<skos:scopeNote xml:lang="en">This semantic relation is used only in "Genetic disorders of glycan degradation (by systems, signs and symptoms)" concept scheme</skos:scopeNote>
<rdf:type rdf:resource="#SemanticRelationsGGDonto"/>
<rdfs:subPropertyOf rdf:resource="http://www.w3.org/2004/02/skos/core#narrower"/>
<owl:inverseOf rdf:resource="#brPeripheralNSDisLSD"/>
<ggdsch:ontologyType rdf:resource="#SubOntology"/>
<ggdsch:parentOntology rdf:resource="#PhenotypeLSD"/>
</rdf:Description>

<rdf:Description rdf:about="#brPeripheralNSDisLSD">
<rdfs:label xml:lang="en">Broader semantic relation property for Peripheral Nervous System Diseases ontology</rdfs:label>
<skos:scopeNote xml:lang="en">This semantic relation is used only in "Genetic disorders of glycan degradation (by systems, signs and symptoms)" concept scheme</skos:scopeNote>
<rdf:type rdf:resource="#SemanticRelationsGGDonto"/>
<rdfs:subPropertyOf rdf:resource="http://www.w3.org/2004/02/skos/core#broader"/>
<owl:inverseOf rdf:resource="#narPeripheralNSDisLSD"/>
<ggdsch:ontologyType rdf:resource="#SubOntology"/>
<ggdsch:parentOntology rdf:resource="#PhenotypeLSD"/>
</rdf:Description>

<rdf:Description rdf:about="#narPeripheralVascularDisLSD">
<rdfs:label xml:lang="en">Narrower semantic relation property for Peripheral Vascular Diseases ontology</rdfs:label>
<skos:scopeNote xml:lang="en">This semantic relation is used only in "Genetic disorders of glycan degradation (by systems, signs and symptoms)" concept scheme</skos:scopeNote>
<rdf:type rdf:resource="#SemanticRelationsGGDonto"/>
<rdfs:subPropertyOf rdf:resource="http://www.w3.org/2004/02/skos/core#narrower"/>
<owl:inverseOf rdf:resource="#brPeripheralVascularDisLSD"/>
<ggdsch:ontologyType rdf:resource="#SubOntology"/>
<ggdsch:parentOntology rdf:resource="#PhenotypeLSD"/>
</rdf:Description>

<rdf:Description rdf:about="#brPeripheralVascularDisLSD">
<rdfs:label xml:lang="en">Broader semantic relation property for Peripheral Vascular Diseases ontology</rdfs:label>
<skos:scopeNote xml:lang="en">This semantic relation is used only in "Genetic disorders of glycan degradation (by systems, signs and symptoms)" concept scheme</skos:scopeNote>
<rdf:type rdf:resource="#SemanticRelationsGGDonto"/>
<rdfs:subPropertyOf rdf:resource="http://www.w3.org/2004/02/skos/core#broader"/>
<owl:inverseOf rdf:resource="#narPeripheralVascularDisLSD"/>
<ggdsch:ontologyType rdf:resource="#SubOntology"/>
<ggdsch:parentOntology rdf:resource="#PhenotypeLSD"/>
</rdf:Description>

<rdf:Description rdf:about="#narRenalInsufficiencyFemaleLSD">
<rdfs:label xml:lang="en">Narrower semantic relation property for Renal Insufficiency (Female Urogenital Diseases) ontology</rdfs:label>
<skos:scopeNote xml:lang="en">This semantic relation is used only in "Genetic disorders of glycan degradation (by systems, signs and symptoms)" concept scheme</skos:scopeNote>
<rdf:type rdf:resource="#SemanticRelationsGGDonto"/>
<rdfs:subPropertyOf rdf:resource="http://www.w3.org/2004/02/skos/core#narrower"/>
<owl:inverseOf rdf:resource="#brRenalInsufficiencyFemaleLSD"/>
<ggdsch:ontologyType rdf:resource="#SubOntology"/>
<ggdsch:parentOntology rdf:resource="#PhenotypeLSD"/>
</rdf:Description>

<rdf:Description rdf:about="#brRenalInsufficiencyFemaleLSD">
<rdfs:label xml:lang="en">Broader semantic relation property for Renal Insufficiency (Female Urogenital Diseases) ontology</rdfs:label>
<skos:scopeNote xml:lang="en">This semantic relation is used only in "Genetic disorders of glycan degradation (by systems, signs and symptoms)" concept scheme</skos:scopeNote>
<rdf:type rdf:resource="#SemanticRelationsGGDonto"/>
<rdfs:subPropertyOf rdf:resource="http://www.w3.org/2004/02/skos/core#broader"/>
<owl:inverseOf rdf:resource="#narRenalInsufficiencyFemaleLSD"/>
<ggdsch:ontologyType rdf:resource="#SubOntology"/>
<ggdsch:parentOntology rdf:resource="#PhenotypeLSD"/>
</rdf:Description>

<rdf:Description rdf:about="#narRenalInsufficiencyMaleLSD">
<rdfs:label xml:lang="en">Narrower semantic relation property for Renal Insufficiency (Male Urogenital Diseases) ontology</rdfs:label>
<skos:scopeNote xml:lang="en">This semantic relation is used only in "Genetic disorders of glycan degradation (by systems, signs and symptoms)" concept scheme</skos:scopeNote>
<rdf:type rdf:resource="#SemanticRelationsGGDonto"/>
<rdfs:subPropertyOf rdf:resource="http://www.w3.org/2004/02/skos/core#narrower"/>
<owl:inverseOf rdf:resource="#brRenalInsufficiencyMaleLSD"/>
<ggdsch:ontologyType rdf:resource="#SubOntology"/>
<ggdsch:parentOntology rdf:resource="#PhenotypeLSD"/>
</rdf:Description>

<rdf:Description rdf:about="#brRenalInsufficiencyMaleLSD">
<rdfs:label xml:lang="en">Broader semantic relation property for Renal Insufficiency (Male Urogenital Diseases) ontology</rdfs:label>
<skos:scopeNote xml:lang="en">This semantic relation is used only in "Genetic disorders of glycan degradation (by systems, signs and symptoms)" concept scheme</skos:scopeNote>
<rdf:type rdf:resource="#SemanticRelationsGGDonto"/>
<rdfs:subPropertyOf rdf:resource="http://www.w3.org/2004/02/skos/core#broader"/>
<owl:inverseOf rdf:resource="#narRenalInsufficiencyMaleLSD"/>
<ggdsch:ontologyType rdf:resource="#SubOntology"/>
<ggdsch:parentOntology rdf:resource="#PhenotypeLSD"/>
</rdf:Description>

<rdf:Description rdf:about="#narRespiratoryInsufficiencyLSD">
<rdfs:label xml:lang="en">Narrower semantic relation property for Respiratory Insufficiency ontology</rdfs:label>
<skos:scopeNote xml:lang="en">This semantic relation is used only in "Genetic disorders of glycan degradation (by systems, signs and symptoms)" concept scheme</skos:scopeNote>
<rdf:type rdf:resource="#SemanticRelationsGGDonto"/>
<rdfs:subPropertyOf rdf:resource="http://www.w3.org/2004/02/skos/core#narrower"/>
<owl:inverseOf rdf:resource="#brRespiratoryInsufficiencyLSD"/>
<ggdsch:ontologyType rdf:resource="#SubOntology"/>
<ggdsch:parentOntology rdf:resource="#PhenotypeLSD"/>
</rdf:Description>

<rdf:Description rdf:about="#brRespiratoryInsufficiencyLSD">
<rdfs:label xml:lang="en">Broader semantic relation property for Respiratory Insufficiency ontology</rdfs:label>
<skos:scopeNote xml:lang="en">This semantic relation is used only in "Genetic disorders of glycan degradation (by systems, signs and symptoms)" concept scheme</skos:scopeNote>
<rdf:type rdf:resource="#SemanticRelationsGGDonto"/>
<rdfs:subPropertyOf rdf:resource="http://www.w3.org/2004/02/skos/core#broader"/>
<owl:inverseOf rdf:resource="#narRespiratoryInsufficiencyLSD"/>
<ggdsch:ontologyType rdf:resource="#SubOntology"/>
<ggdsch:parentOntology rdf:resource="#PhenotypeLSD"/>
</rdf:Description>

<rdf:Description rdf:about="#narRespiratoryTractInfectLSD">
<rdfs:label xml:lang="en">Narrower semantic relation property for Respiratory Tract Infections ontology</rdfs:label>
<skos:scopeNote xml:lang="en">This semantic relation is used only in "Genetic disorders of glycan degradation (by systems, signs and symptoms)" concept scheme</skos:scopeNote>
<rdf:type rdf:resource="#SemanticRelationsGGDonto"/>
<rdfs:subPropertyOf rdf:resource="http://www.w3.org/2004/02/skos/core#narrower"/>
<owl:inverseOf rdf:resource="#brRespiratoryTractInfectLSD"/>
<ggdsch:ontologyType rdf:resource="#SubOntology"/>
<ggdsch:parentOntology rdf:resource="#PhenotypeLSD"/>
</rdf:Description>

<rdf:Description rdf:about="#brRespiratoryTractInfectLSD">
<rdfs:label xml:lang="en">Broader semantic relation property for Respiratory Tract Infections ontology</rdfs:label>
<skos:scopeNote xml:lang="en">This semantic relation is used only in "Genetic disorders of glycan degradation (by systems, signs and symptoms)" concept scheme</skos:scopeNote>
<rdf:type rdf:resource="#SemanticRelationsGGDonto"/>
<rdfs:subPropertyOf rdf:resource="http://www.w3.org/2004/02/skos/core#broader"/>
<owl:inverseOf rdf:resource="#narRespiratoryTractInfectLSD"/>
<ggdsch:ontologyType rdf:resource="#SubOntology"/>
<ggdsch:parentOntology rdf:resource="#PhenotypeLSD"/>
</rdf:Description>

<rdf:Description rdf:about="#narRetinalDegenerLSD">
<rdfs:label xml:lang="en">Narrower semantic relation property for Retinal Degeneration ontology</rdfs:label>
<skos:scopeNote xml:lang="en">This semantic relation is used only in "Genetic disorders of glycan degradation (by systems, signs and symptoms)" concept scheme</skos:scopeNote>
<rdf:type rdf:resource="#SemanticRelationsGGDonto"/>
<rdfs:subPropertyOf rdf:resource="http://www.w3.org/2004/02/skos/core#narrower"/>
<owl:inverseOf rdf:resource="#brRetinalDegenerLSD"/>
<ggdsch:ontologyType rdf:resource="#SubOntology"/>
<ggdsch:parentOntology rdf:resource="#PhenotypeLSD"/>
</rdf:Description>

<rdf:Description rdf:about="#brRetinalDegenerLSD">
<rdfs:label xml:lang="en">Broader semantic relation property for Retinal Degeneration ontology</rdfs:label>
<skos:scopeNote xml:lang="en">This semantic relation is used only in "Genetic disorders of glycan degradation (by systems, signs and symptoms)" concept scheme</skos:scopeNote>
<rdf:type rdf:resource="#SemanticRelationsGGDonto"/>
<rdfs:subPropertyOf rdf:resource="http://www.w3.org/2004/02/skos/core#broader"/>
<owl:inverseOf rdf:resource="#narRetinalDegenerLSD"/>
<ggdsch:ontologyType rdf:resource="#SubOntology"/>
<ggdsch:parentOntology rdf:resource="#PhenotypeLSD"/>
</rdf:Description>

<rdf:Description rdf:about="#narSeizuresLSD">
<rdfs:label xml:lang="en">Narrower semantic relation property for Seizures ontology</rdfs:label>
<skos:scopeNote xml:lang="en">This semantic relation is used only in "Genetic disorders of glycan degradation (by systems, signs and symptoms)" concept scheme</skos:scopeNote>
<rdf:type rdf:resource="#SemanticRelationsGGDonto"/>
<rdfs:subPropertyOf rdf:resource="http://www.w3.org/2004/02/skos/core#narrower"/>
<owl:inverseOf rdf:resource="#brSeizuresLSD"/>
<ggdsch:ontologyType rdf:resource="#SubOntology"/>
<ggdsch:parentOntology rdf:resource="#PhenotypeLSD"/>
</rdf:Description>

<rdf:Description rdf:about="#brSeizuresLSD">
<rdfs:label xml:lang="en">Broader semantic relation property for Seizures ontology</rdfs:label>
<skos:scopeNote xml:lang="en">This semantic relation is used only in "Genetic disorders of glycan degradation (by systems, signs and symptoms)" concept scheme</skos:scopeNote>
<rdf:type rdf:resource="#SemanticRelationsGGDonto"/>
<rdfs:subPropertyOf rdf:resource="http://www.w3.org/2004/02/skos/core#broader"/>
<owl:inverseOf rdf:resource="#narSeizuresLSD"/>
<ggdsch:ontologyType rdf:resource="#SubOntology"/>
<ggdsch:parentOntology rdf:resource="#PhenotypeLSD"/>
</rdf:Description>

<rdf:Description rdf:about="#narSkinAbnormLSD">
<rdfs:label xml:lang="en">Narrower semantic relation property for Skin Abnormalities ontology</rdfs:label>
<skos:scopeNote xml:lang="en">This semantic relation is used only in "Genetic disorders of glycan degradation (by systems, signs and symptoms)" concept scheme</skos:scopeNote>
<rdf:type rdf:resource="#SemanticRelationsGGDonto"/>
<rdfs:subPropertyOf rdf:resource="http://www.w3.org/2004/02/skos/core#narrower"/>
<owl:inverseOf rdf:resource="#brSkinAbnormLSD"/>
<ggdsch:ontologyType rdf:resource="#SubOntology"/>
<ggdsch:parentOntology rdf:resource="#PhenotypeLSD"/>
</rdf:Description>

<rdf:Description rdf:about="#brSkinAbnormLSD">
<rdfs:label xml:lang="en">Broader semantic relation property for Skin Abnormalities ontology</rdfs:label>
<skos:scopeNote xml:lang="en">This semantic relation is used only in "Genetic disorders of glycan degradation (by systems, signs and symptoms)" concept scheme</skos:scopeNote>
<rdf:type rdf:resource="#SemanticRelationsGGDonto"/>
<rdfs:subPropertyOf rdf:resource="http://www.w3.org/2004/02/skos/core#broader"/>
<owl:inverseOf rdf:resource="#narSkinAbnormLSD"/>
<ggdsch:ontologyType rdf:resource="#SubOntology"/>
<ggdsch:parentOntology rdf:resource="#PhenotypeLSD"/>
</rdf:Description>

<rdf:Description rdf:about="#narSkinDisLSD">
<rdfs:label xml:lang="en">Narrower semantic relation property for Skin Diseases ontology</rdfs:label>
<skos:scopeNote xml:lang="en">This semantic relation is used only in "Genetic disorders of glycan degradation (by systems, signs and symptoms)" concept scheme</skos:scopeNote>
<rdf:type rdf:resource="#SemanticRelationsGGDonto"/>
<rdfs:subPropertyOf rdf:resource="http://www.w3.org/2004/02/skos/core#narrower"/>
<owl:inverseOf rdf:resource="#brSkinDisLSD"/>
<ggdsch:ontologyType rdf:resource="#SubOntology"/>
<ggdsch:parentOntology rdf:resource="#PhenotypeLSD"/>
</rdf:Description>

<rdf:Description rdf:about="#brSkinDisLSD">
<rdfs:label xml:lang="en">Broader semantic relation property for Skin Diseases ontology</rdfs:label>
<skos:scopeNote xml:lang="en">This semantic relation is used only in "Genetic disorders of glycan degradation (by systems, signs and symptoms)" concept scheme</skos:scopeNote>
<rdf:type rdf:resource="#SemanticRelationsGGDonto"/>
<rdfs:subPropertyOf rdf:resource="http://www.w3.org/2004/02/skos/core#broader"/>
<owl:inverseOf rdf:resource="#narSkinDisLSD"/>
<ggdsch:ontologyType rdf:resource="#SubOntology"/>
<ggdsch:parentOntology rdf:resource="#PhenotypeLSD"/>
</rdf:Description>

<rdf:Description rdf:about="#narSleepApneaObstructLSD">
<rdfs:label xml:lang="en">Narrower semantic relation property for Sleep Apnea, Obstructive ontology</rdfs:label>
<skos:scopeNote xml:lang="en">This semantic relation is used only in "Genetic disorders of glycan degradation (by systems, signs and symptoms)" concept scheme</skos:scopeNote>
<rdf:type rdf:resource="#SemanticRelationsGGDonto"/>
<rdfs:subPropertyOf rdf:resource="http://www.w3.org/2004/02/skos/core#narrower"/>
<owl:inverseOf rdf:resource="#brSleepApneaObstructLSD"/>
<ggdsch:ontologyType rdf:resource="#SubOntology"/>
<ggdsch:parentOntology rdf:resource="#PhenotypeLSD"/>
</rdf:Description>

<rdf:Description rdf:about="#brSleepApneaObstructLSD">
<rdfs:label xml:lang="en">Broader semantic relation property for Sleep Apnea, Obstructive ontology</rdfs:label>
<skos:scopeNote xml:lang="en">This semantic relation is used only in "Genetic disorders of glycan degradation (by systems, signs and symptoms)" concept scheme</skos:scopeNote>
<rdf:type rdf:resource="#SemanticRelationsGGDonto"/>
<rdfs:subPropertyOf rdf:resource="http://www.w3.org/2004/02/skos/core#broader"/>
<owl:inverseOf rdf:resource="#narSleepApneaObstructLSD"/>
<ggdsch:ontologyType rdf:resource="#SubOntology"/>
<ggdsch:parentOntology rdf:resource="#PhenotypeLSD"/>
</rdf:Description>

<rdf:Description rdf:about="#narSleepDisordNSDisLSD">
<rdfs:label xml:lang="en">Narrower semantic relation property for Sleep Disorders (Nervous System Diseases) ontology</rdfs:label>
<skos:scopeNote xml:lang="en">This semantic relation is used only in "Genetic disorders of glycan degradation (by systems, signs and symptoms)" concept scheme</skos:scopeNote>
<rdf:type rdf:resource="#SemanticRelationsGGDonto"/>
<rdfs:subPropertyOf rdf:resource="http://www.w3.org/2004/02/skos/core#narrower"/>
<owl:inverseOf rdf:resource="#brSleepDisordNSDisLSD"/>
<ggdsch:ontologyType rdf:resource="#SubOntology"/>
<ggdsch:parentOntology rdf:resource="#PhenotypeLSD"/>
</rdf:Description>

<rdf:Description rdf:about="#brSleepDisordNSDisLSD">
<rdfs:label xml:lang="en">Broader semantic relation property for Sleep Disorders (Nervous System Diseases) ontology</rdfs:label>
<skos:scopeNote xml:lang="en">This semantic relation is used only in "Genetic disorders of glycan degradation (by systems, signs and symptoms)" concept scheme</skos:scopeNote>
<rdf:type rdf:resource="#SemanticRelationsGGDonto"/>
<rdfs:subPropertyOf rdf:resource="http://www.w3.org/2004/02/skos/core#broader"/>
<owl:inverseOf rdf:resource="#narSleepDisordNSDisLSD"/>
<ggdsch:ontologyType rdf:resource="#SubOntology"/>
<ggdsch:parentOntology rdf:resource="#PhenotypeLSD"/>
</rdf:Description>

<rdf:Description rdf:about="#narSleepDisordSignSymptLSD">
<rdfs:label xml:lang="en">Narrower semantic relation property for Sleep Disorders (Signs and Symptoms) ontology</rdfs:label>
<skos:scopeNote xml:lang="en">This semantic relation is used only in "Genetic disorders of glycan degradation (by systems, signs and symptoms)" concept scheme</skos:scopeNote>
<rdf:type rdf:resource="#SemanticRelationsGGDonto"/>
<rdfs:subPropertyOf rdf:resource="http://www.w3.org/2004/02/skos/core#narrower"/>
<owl:inverseOf rdf:resource="#brSleepDisordSignSymptLSD"/>
<ggdsch:ontologyType rdf:resource="#SubOntology"/>
<ggdsch:parentOntology rdf:resource="#PhenotypeLSD"/>
</rdf:Description>

<rdf:Description rdf:about="#brSleepDisordSignSymptLSD">
<rdfs:label xml:lang="en">Broader semantic relation property for Sleep Disorders (Signs and Symptoms) ontology</rdfs:label>
<skos:scopeNote xml:lang="en">This semantic relation is used only in "Genetic disorders of glycan degradation (by systems, signs and symptoms)" concept scheme</skos:scopeNote>
<rdf:type rdf:resource="#SemanticRelationsGGDonto"/>
<rdfs:subPropertyOf rdf:resource="http://www.w3.org/2004/02/skos/core#broader"/>
<owl:inverseOf rdf:resource="#narSleepDisordSignSymptLSD"/>
<ggdsch:ontologyType rdf:resource="#SubOntology"/>
<ggdsch:parentOntology rdf:resource="#PhenotypeLSD"/>
</rdf:Description>

<rdf:Description rdf:about="#narSpeechDisordLSD">
<rdfs:label xml:lang="en">Narrower semantic relation property for Speech Disorders ontology</rdfs:label>
<skos:scopeNote xml:lang="en">This semantic relation is used only in "Genetic disorders of glycan degradation (by systems, signs and symptoms)" concept scheme</skos:scopeNote>
<rdf:type rdf:resource="#SemanticRelationsGGDonto"/>
<rdfs:subPropertyOf rdf:resource="http://www.w3.org/2004/02/skos/core#narrower"/>
<owl:inverseOf rdf:resource="#brSpeechDisordLSD"/>
<ggdsch:ontologyType rdf:resource="#SubOntology"/>
<ggdsch:parentOntology rdf:resource="#PhenotypeLSD"/>
</rdf:Description>

<rdf:Description rdf:about="#brSpeechDisordLSD">
<rdfs:label xml:lang="en">Broader semantic relation property for Speech Disorders ontology</rdfs:label>
<skos:scopeNote xml:lang="en">This semantic relation is used only in "Genetic disorders of glycan degradation (by systems, signs and symptoms)" concept scheme</skos:scopeNote>
<rdf:type rdf:resource="#SemanticRelationsGGDonto"/>
<rdfs:subPropertyOf rdf:resource="http://www.w3.org/2004/02/skos/core#broader"/>
<owl:inverseOf rdf:resource="#narSpeechDisordLSD"/>
<ggdsch:ontologyType rdf:resource="#SubOntology"/>
<ggdsch:parentOntology rdf:resource="#PhenotypeLSD"/>
</rdf:Description>

<rdf:Description rdf:about="#narSpinalCordCompressLSD">
<rdfs:label xml:lang="en">Narrower semantic relation property for Spinal Cord Compression ontology</rdfs:label>
<skos:scopeNote xml:lang="en">This semantic relation is used only in "Genetic disorders of glycan degradation (by systems, signs and symptoms)" concept scheme</skos:scopeNote>
<rdf:type rdf:resource="#SemanticRelationsGGDonto"/>
<rdfs:subPropertyOf rdf:resource="http://www.w3.org/2004/02/skos/core#narrower"/>
<owl:inverseOf rdf:resource="#brSpinalCordCompressLSD"/>
<ggdsch:ontologyType rdf:resource="#SubOntology"/>
<ggdsch:parentOntology rdf:resource="#PhenotypeLSD"/>
</rdf:Description>

<rdf:Description rdf:about="#brSpinalCordCompressLSD">
<rdfs:label xml:lang="en">Broader semantic relation property for Spinal Cord Compression ontology</rdfs:label>
<skos:scopeNote xml:lang="en">This semantic relation is used only in "Genetic disorders of glycan degradation (by systems, signs and symptoms)" concept scheme</skos:scopeNote>
<rdf:type rdf:resource="#SemanticRelationsGGDonto"/>
<rdfs:subPropertyOf rdf:resource="http://www.w3.org/2004/02/skos/core#broader"/>
<owl:inverseOf rdf:resource="#narSpinalCordCompressLSD"/>
<ggdsch:ontologyType rdf:resource="#SubOntology"/>
<ggdsch:parentOntology rdf:resource="#PhenotypeLSD"/>
</rdf:Description>

<rdf:Description rdf:about="#narSpinalDisLSD">
<rdfs:label xml:lang="en">Narrower semantic relation property for Spinal Diseases ontology</rdfs:label>
<skos:scopeNote xml:lang="en">This semantic relation is used only in "Genetic disorders of glycan degradation (by systems, signs and symptoms)" concept scheme</skos:scopeNote>
<rdf:type rdf:resource="#SemanticRelationsGGDonto"/>
<rdfs:subPropertyOf rdf:resource="http://www.w3.org/2004/02/skos/core#narrower"/>
<owl:inverseOf rdf:resource="#brSpinalDisLSD"/>
<ggdsch:ontologyType rdf:resource="#SubOntology"/>
<ggdsch:parentOntology rdf:resource="#PhenotypeLSD"/>
</rdf:Description>

<rdf:Description rdf:about="#brSpinalDisLSD">
<rdfs:label xml:lang="en">Broader semantic relation property for Spinal Diseases ontology</rdfs:label>
<skos:scopeNote xml:lang="en">This semantic relation is used only in "Genetic disorders of glycan degradation (by systems, signs and symptoms)" concept scheme</skos:scopeNote>
<rdf:type rdf:resource="#SemanticRelationsGGDonto"/>
<rdfs:subPropertyOf rdf:resource="http://www.w3.org/2004/02/skos/core#broader"/>
<owl:inverseOf rdf:resource="#narSpinalDisLSD"/>
<ggdsch:ontologyType rdf:resource="#SubOntology"/>
<ggdsch:parentOntology rdf:resource="#PhenotypeLSD"/>
</rdf:Description>

<rdf:Description rdf:about="#narSpinalStenosisLSD">
<rdfs:label xml:lang="en">Narrower semantic relation property for Spinal Stenosis ontology</rdfs:label>
<skos:scopeNote xml:lang="en">This semantic relation is used only in "Genetic disorders of glycan degradation (by systems, signs and symptoms)" concept scheme</skos:scopeNote>
<rdf:type rdf:resource="#SemanticRelationsGGDonto"/>
<rdfs:subPropertyOf rdf:resource="http://www.w3.org/2004/02/skos/core#narrower"/>
<owl:inverseOf rdf:resource="#brSpinalStenosisLSD"/>
<ggdsch:ontologyType rdf:resource="#SubOntology"/>
<ggdsch:parentOntology rdf:resource="#PhenotypeLSD"/>
</rdf:Description>

<rdf:Description rdf:about="#brSpinalStenosisLSD">
<rdfs:label xml:lang="en">Broader semantic relation property for Spinal Stenosis ontology</rdfs:label>
<skos:scopeNote xml:lang="en">This semantic relation is used only in "Genetic disorders of glycan degradation (by systems, signs and symptoms)" concept scheme</skos:scopeNote>
<rdf:type rdf:resource="#SemanticRelationsGGDonto"/>
<rdfs:subPropertyOf rdf:resource="http://www.w3.org/2004/02/skos/core#broader"/>
<owl:inverseOf rdf:resource="#narSpinalStenosisLSD"/>
<ggdsch:ontologyType rdf:resource="#SubOntology"/>
<ggdsch:parentOntology rdf:resource="#PhenotypeLSD"/>
</rdf:Description>

<rdf:Description rdf:about="#narSplenicDisLSD">
<rdfs:label xml:lang="en">Narrower semantic relation property for Splenic Diseases ontology</rdfs:label>
<skos:scopeNote xml:lang="en">This semantic relation is used only in "Genetic disorders of glycan degradation (by systems, signs and symptoms)" concept scheme</skos:scopeNote>
<rdf:type rdf:resource="#SemanticRelationsGGDonto"/>
<rdfs:subPropertyOf rdf:resource="http://www.w3.org/2004/02/skos/core#narrower"/>
<owl:inverseOf rdf:resource="#brSplenicDisLSD"/>
<ggdsch:ontologyType rdf:resource="#SubOntology"/>
<ggdsch:parentOntology rdf:resource="#PhenotypeLSD"/>
</rdf:Description>

<rdf:Description rdf:about="#brSplenicDisLSD">
<rdfs:label xml:lang="en">Broader semantic relation property for Splenic Diseases ontology</rdfs:label>
<skos:scopeNote xml:lang="en">This semantic relation is used only in "Genetic disorders of glycan degradation (by systems, signs and symptoms)" concept scheme</skos:scopeNote>
<rdf:type rdf:resource="#SemanticRelationsGGDonto"/>
<rdfs:subPropertyOf rdf:resource="http://www.w3.org/2004/02/skos/core#broader"/>
<owl:inverseOf rdf:resource="#narSplenicDisLSD"/>
<ggdsch:ontologyType rdf:resource="#SubOntology"/>
<ggdsch:parentOntology rdf:resource="#PhenotypeLSD"/>
</rdf:Description>

<rdf:Description rdf:about="#narStrokeBrainDisLSD">
<rdfs:label xml:lang="en">Narrower semantic relation property for Stroke (Brain Diseases) ontology</rdfs:label>
<skos:scopeNote xml:lang="en">This semantic relation is used only in "Genetic disorders of glycan degradation (by systems, signs and symptoms)" concept scheme</skos:scopeNote>
<rdf:type rdf:resource="#SemanticRelationsGGDonto"/>
<rdfs:subPropertyOf rdf:resource="http://www.w3.org/2004/02/skos/core#narrower"/>
<owl:inverseOf rdf:resource="#brStrokeBrainDisLSD"/>
<ggdsch:ontologyType rdf:resource="#SubOntology"/>
<ggdsch:parentOntology rdf:resource="#PhenotypeLSD"/>
</rdf:Description>

<rdf:Description rdf:about="#brStrokeBrainDisLSD">
<rdfs:label xml:lang="en">Broader semantic relation property for Stroke (Brain Diseases) ontology</rdfs:label>
<skos:scopeNote xml:lang="en">This semantic relation is used only in "Genetic disorders of glycan degradation (by systems, signs and symptoms)" concept scheme</skos:scopeNote>
<rdf:type rdf:resource="#SemanticRelationsGGDonto"/>
<rdfs:subPropertyOf rdf:resource="http://www.w3.org/2004/02/skos/core#broader"/>
<owl:inverseOf rdf:resource="#narStrokeBrainDisLSD"/>
<ggdsch:ontologyType rdf:resource="#SubOntology"/>
<ggdsch:parentOntology rdf:resource="#PhenotypeLSD"/>
</rdf:Description>

<rdf:Description rdf:about="#narStrokeVascularDisLSD">
<rdfs:label xml:lang="en">Narrower semantic relation property for Stroke (Vascular Diseases) ontology</rdfs:label>
<skos:scopeNote xml:lang="en">This semantic relation is used only in "Genetic disorders of glycan degradation (by systems, signs and symptoms)" concept scheme</skos:scopeNote>
<rdf:type rdf:resource="#SemanticRelationsGGDonto"/>
<rdfs:subPropertyOf rdf:resource="http://www.w3.org/2004/02/skos/core#narrower"/>
<owl:inverseOf rdf:resource="#brStrokeVascularDisLSD"/>
<ggdsch:ontologyType rdf:resource="#SubOntology"/>
<ggdsch:parentOntology rdf:resource="#PhenotypeLSD"/>
</rdf:Description>

<rdf:Description rdf:about="#brStrokeVascularDisLSD">
<rdfs:label xml:lang="en">Broader semantic relation property for Stroke (Vascular Diseases) ontology</rdfs:label>
<skos:scopeNote xml:lang="en">This semantic relation is used only in "Genetic disorders of glycan degradation (by systems, signs and symptoms)" concept scheme</skos:scopeNote>
<rdf:type rdf:resource="#SemanticRelationsGGDonto"/>
<rdfs:subPropertyOf rdf:resource="http://www.w3.org/2004/02/skos/core#broader"/>
<owl:inverseOf rdf:resource="#narStrokeVascularDisLSD"/>
<ggdsch:ontologyType rdf:resource="#SubOntology"/>
<ggdsch:parentOntology rdf:resource="#PhenotypeLSD"/>
</rdf:Description>

<rdf:Description rdf:about="#narThrombocytopeniaLSD">
<rdfs:label xml:lang="en">Narrower semantic relation property for Thrombocytopenia ontology</rdfs:label>
<skos:scopeNote xml:lang="en">This semantic relation is used only in "Genetic disorders of glycan degradation (by systems, signs and symptoms)" concept scheme</skos:scopeNote>
<rdf:type rdf:resource="#SemanticRelationsGGDonto"/>
<rdfs:subPropertyOf rdf:resource="http://www.w3.org/2004/02/skos/core#narrower"/>
<owl:inverseOf rdf:resource="#brThrombocytopeniaLSD"/>
<ggdsch:ontologyType rdf:resource="#SubOntology"/>
<ggdsch:parentOntology rdf:resource="#PhenotypeLSD"/>
</rdf:Description>

<rdf:Description rdf:about="#brThrombocytopeniaLSD">
<rdfs:label xml:lang="en">Broader semantic relation property for Thrombocytopenia ontology</rdfs:label>
<skos:scopeNote xml:lang="en">This semantic relation is used only in "Genetic disorders of glycan degradation (by systems, signs and symptoms)" concept scheme</skos:scopeNote>
<rdf:type rdf:resource="#SemanticRelationsGGDonto"/>
<rdfs:subPropertyOf rdf:resource="http://www.w3.org/2004/02/skos/core#broader"/>
<owl:inverseOf rdf:resource="#narThrombocytopeniaLSD"/>
<ggdsch:ontologyType rdf:resource="#SubOntology"/>
<ggdsch:parentOntology rdf:resource="#PhenotypeLSD"/>
</rdf:Description>

<rdf:Description rdf:about="#narTinnitusEarDisLSD">
<rdfs:label xml:lang="en">Narrower semantic relation property for Tinnitus (Ear Diseases) ontology</rdfs:label>
<skos:scopeNote xml:lang="en">This semantic relation is used only in "Genetic disorders of glycan degradation (by systems, signs and symptoms)" concept scheme</skos:scopeNote>
<rdf:type rdf:resource="#SemanticRelationsGGDonto"/>
<rdfs:subPropertyOf rdf:resource="http://www.w3.org/2004/02/skos/core#narrower"/>
<owl:inverseOf rdf:resource="#brTinnitusEarDisLSD"/>
<ggdsch:ontologyType rdf:resource="#SubOntology"/>
<ggdsch:parentOntology rdf:resource="#PhenotypeLSD"/>
</rdf:Description>

<rdf:Description rdf:about="#brTinnitusEarDisLSD">
<rdfs:label xml:lang="en">Broader semantic relation property for Tinnitus (Ear Diseases) ontology</rdfs:label>
<skos:scopeNote xml:lang="en">This semantic relation is used only in "Genetic disorders of glycan degradation (by systems, signs and symptoms)" concept scheme</skos:scopeNote>
<rdf:type rdf:resource="#SemanticRelationsGGDonto"/>
<rdfs:subPropertyOf rdf:resource="http://www.w3.org/2004/02/skos/core#broader"/>
<owl:inverseOf rdf:resource="#narTinnitusEarDisLSD"/>
<ggdsch:ontologyType rdf:resource="#SubOntology"/>
<ggdsch:parentOntology rdf:resource="#PhenotypeLSD"/>
</rdf:Description>

<rdf:Description rdf:about="#narTinnitusNSDisLSD">
<rdfs:label xml:lang="en">Narrower semantic relation property for Tinnitus (Nervous System Diseases) ontology</rdfs:label>
<skos:scopeNote xml:lang="en">This semantic relation is used only in "Genetic disorders of glycan degradation (by systems, signs and symptoms)" concept scheme</skos:scopeNote>
<rdf:type rdf:resource="#SemanticRelationsGGDonto"/>
<rdfs:subPropertyOf rdf:resource="http://www.w3.org/2004/02/skos/core#narrower"/>
<owl:inverseOf rdf:resource="#brTinnitusNSDisLSD"/>
<ggdsch:ontologyType rdf:resource="#SubOntology"/>
<ggdsch:parentOntology rdf:resource="#PhenotypeLSD"/>
</rdf:Description>

<rdf:Description rdf:about="#brTinnitusNSDisLSD">
<rdfs:label xml:lang="en">Broader semantic relation property for Tinnitus (Nervous System Diseases) ontology</rdfs:label>
<skos:scopeNote xml:lang="en">This semantic relation is used only in "Genetic disorders of glycan degradation (by systems, signs and symptoms)" concept scheme</skos:scopeNote>
<rdf:type rdf:resource="#SemanticRelationsGGDonto"/>
<rdfs:subPropertyOf rdf:resource="http://www.w3.org/2004/02/skos/core#broader"/>
<owl:inverseOf rdf:resource="#narTinnitusNSDisLSD"/>
<ggdsch:ontologyType rdf:resource="#SubOntology"/>
<ggdsch:parentOntology rdf:resource="#PhenotypeLSD"/>
</rdf:Description>

<rdf:Description rdf:about="#narTremorLSD">
<rdfs:label xml:lang="en">Narrower semantic relation property for Tremor ontology</rdfs:label>
<skos:scopeNote xml:lang="en">This semantic relation is used only in "Genetic disorders of glycan degradation (by systems, signs and symptoms)" concept scheme</skos:scopeNote>
<rdf:type rdf:resource="#SemanticRelationsGGDonto"/>
<rdfs:subPropertyOf rdf:resource="http://www.w3.org/2004/02/skos/core#narrower"/>
<owl:inverseOf rdf:resource="#brTremorLSD"/>
<ggdsch:ontologyType rdf:resource="#SubOntology"/>
<ggdsch:parentOntology rdf:resource="#PhenotypeLSD"/>
</rdf:Description>

<rdf:Description rdf:about="#brTremorLSD">
<rdfs:label xml:lang="en">Broader semantic relation property for Tremor ontology</rdfs:label>
<skos:scopeNote xml:lang="en">This semantic relation is used only in "Genetic disorders of glycan degradation (by systems, signs and symptoms)" concept scheme</skos:scopeNote>
<rdf:type rdf:resource="#SemanticRelationsGGDonto"/>
<rdfs:subPropertyOf rdf:resource="http://www.w3.org/2004/02/skos/core#broader"/>
<owl:inverseOf rdf:resource="#narTremorLSD"/>
<ggdsch:ontologyType rdf:resource="#SubOntology"/>
<ggdsch:parentOntology rdf:resource="#PhenotypeLSD"/>
</rdf:Description>

<rdf:Description rdf:about="#narUrinaryIncontinenceLSD">
<rdfs:label xml:lang="en">Narrower semantic relation property for Urinary Incontinence ontology</rdfs:label>
<skos:scopeNote xml:lang="en">This semantic relation is used only in "Genetic disorders of glycan degradation (by systems, signs and symptoms)" concept scheme</skos:scopeNote>
<rdf:type rdf:resource="#SemanticRelationsGGDonto"/>
<rdfs:subPropertyOf rdf:resource="http://www.w3.org/2004/02/skos/core#narrower"/>
<owl:inverseOf rdf:resource="#brUrinaryIncontinenceLSD"/>
<ggdsch:ontologyType rdf:resource="#SubOntology"/>
<ggdsch:parentOntology rdf:resource="#PhenotypeLSD"/>
</rdf:Description>

<rdf:Description rdf:about="#brUrinaryIncontinenceLSD">
<rdfs:label xml:lang="en">Broader semantic relation property for Urinary Incontinence ontology</rdfs:label>
<skos:scopeNote xml:lang="en">This semantic relation is used only in "Genetic disorders of glycan degradation (by systems, signs and symptoms)" concept scheme</skos:scopeNote>
<rdf:type rdf:resource="#SemanticRelationsGGDonto"/>
<rdfs:subPropertyOf rdf:resource="http://www.w3.org/2004/02/skos/core#broader"/>
<owl:inverseOf rdf:resource="#narUrinaryIncontinenceLSD"/>
<ggdsch:ontologyType rdf:resource="#SubOntology"/>
<ggdsch:parentOntology rdf:resource="#PhenotypeLSD"/>
</rdf:Description>

<rdf:Description rdf:about="#narVisionLowLSD">
<rdfs:label xml:lang="en">Narrower semantic relation property for Vision, Low ontology</rdfs:label>
<skos:scopeNote xml:lang="en">This semantic relation is used only in "Genetic disorders of glycan degradation (by systems, signs and symptoms)" concept scheme</skos:scopeNote>
<rdf:type rdf:resource="#SemanticRelationsGGDonto"/>
<rdfs:subPropertyOf rdf:resource="http://www.w3.org/2004/02/skos/core#narrower"/>
<owl:inverseOf rdf:resource="#brVisionLowLSD"/>
<ggdsch:ontologyType rdf:resource="#SubOntology"/>
<ggdsch:parentOntology rdf:resource="#PhenotypeLSD"/>
</rdf:Description>

<rdf:Description rdf:about="#brVisionLowLSD">
<rdfs:label xml:lang="en">Broader semantic relation property for Vision, Low ontology</rdfs:label>
<skos:scopeNote xml:lang="en">This semantic relation is used only in "Genetic disorders of glycan degradation (by systems, signs and symptoms)" concept scheme</skos:scopeNote>
<rdf:type rdf:resource="#SemanticRelationsGGDonto"/>
<rdfs:subPropertyOf rdf:resource="http://www.w3.org/2004/02/skos/core#broader"/>
<owl:inverseOf rdf:resource="#narVisionLowLSD"/>
<ggdsch:ontologyType rdf:resource="#SubOntology"/>
<ggdsch:parentOntology rdf:resource="#PhenotypeLSD"/>
</rdf:Description>

<rdf:Description rdf:about="#narVomitingLSD">
<rdfs:label xml:lang="en">Narrower semantic relation property for Vomiting ontology</rdfs:label>
<skos:scopeNote xml:lang="en">This semantic relation is used only in "Genetic disorders of glycan degradation (by systems, signs and symptoms)" concept scheme</skos:scopeNote>
<rdf:type rdf:resource="#SemanticRelationsGGDonto"/>
<rdfs:subPropertyOf rdf:resource="http://www.w3.org/2004/02/skos/core#narrower"/>
<owl:inverseOf rdf:resource="#brVomitingLSD"/>
<ggdsch:ontologyType rdf:resource="#SubOntology"/>
<ggdsch:parentOntology rdf:resource="#PhenotypeLSD"/>
</rdf:Description>

<rdf:Description rdf:about="#brVomitingLSD">
<rdfs:label xml:lang="en">Broader semantic relation property for Vomiting ontology</rdfs:label>
<skos:scopeNote xml:lang="en">This semantic relation is used only in "Genetic disorders of glycan degradation (by systems, signs and symptoms)" concept scheme</skos:scopeNote>
<rdf:type rdf:resource="#SemanticRelationsGGDonto"/>
<rdfs:subPropertyOf rdf:resource="http://www.w3.org/2004/02/skos/core#broader"/>
<owl:inverseOf rdf:resource="#narVomitingLSD"/>
<ggdsch:ontologyType rdf:resource="#SubOntology"/>
<ggdsch:parentOntology rdf:resource="#PhenotypeLSD"/>
</rdf:Description>

<rdf:Description rdf:about="#narMuscularDystrophMuscularDisGD">
<rdfs:label xml:lang="en">Narrower semantic relation property for Muscular Dystrophies (Muscular Diseases) ontology</rdfs:label>
<skos:scopeNote xml:lang="en">This semantic relation is used only in "Genetic disorders of glycan synthesis (by systems, signs and symptoms)" concept scheme</skos:scopeNote>
<rdf:type rdf:resource="#SemanticRelationsGGDonto"/>
<rdfs:subPropertyOf rdf:resource="http://www.w3.org/2004/02/skos/core#narrower"/>
<owl:inverseOf rdf:resource="#brMuscularDystrophMuscularDisGD"/>
<ggdsch:ontologyType rdf:resource="#SubOntology"/>
<ggdsch:parentOntology rdf:resource="#PhenotypeGD"/>
</rdf:Description>

<rdf:Description rdf:about="#brMuscularDystrophMuscularDisGD">
<rdfs:label xml:lang="en">Broader semantic relation property for Muscular Dystrophies (Muscular Diseases) ontology</rdfs:label>
<skos:scopeNote xml:lang="en">This semantic relation is used only in "Genetic disorders of glycan synthesis (by systems, signs and symptoms)" concept scheme</skos:scopeNote>
<rdf:type rdf:resource="#SemanticRelationsGGDonto"/>
<rdfs:subPropertyOf rdf:resource="http://www.w3.org/2004/02/skos/core#broader"/>
<owl:inverseOf rdf:resource="#narMuscularDystrophMuscularDisGD"/>
<ggdsch:ontologyType rdf:resource="#SubOntology"/>
<ggdsch:parentOntology rdf:resource="#PhenotypeGD"/>
</rdf:Description>

<rdf:Description rdf:about="#narMusculoskeletalAbnormGD">
<rdfs:label xml:lang="en">Narrower semantic relation property for Musculoskeletal Abnormalities ontology</rdfs:label>
<skos:scopeNote xml:lang="en">This semantic relation is used only in "Genetic disorders of glycan synthesis (by systems, signs and symptoms)" concept scheme</skos:scopeNote>
<rdf:type rdf:resource="#SemanticRelationsGGDonto"/>
<rdfs:subPropertyOf rdf:resource="http://www.w3.org/2004/02/skos/core#narrower"/>
<owl:inverseOf rdf:resource="#brMusculoskeletalAbnormGD"/>
<ggdsch:ontologyType rdf:resource="#SubOntology"/>
<ggdsch:parentOntology rdf:resource="#PhenotypeGD"/>
</rdf:Description>

<rdf:Description rdf:about="#brMusculoskeletalAbnormGD">
<rdfs:label xml:lang="en">Broader semantic relation property for Musculoskeletal Abnormalities ontology</rdfs:label>
<skos:scopeNote xml:lang="en">This semantic relation is used only in "Genetic disorders of glycan synthesis (by systems, signs and symptoms)" concept scheme</skos:scopeNote>
<rdf:type rdf:resource="#SemanticRelationsGGDonto"/>
<rdfs:subPropertyOf rdf:resource="http://www.w3.org/2004/02/skos/core#broader"/>
<owl:inverseOf rdf:resource="#narMusculoskeletalAbnormGD"/>
<ggdsch:ontologyType rdf:resource="#SubOntology"/>
<ggdsch:parentOntology rdf:resource="#PhenotypeGD"/>
</rdf:Description>

<rdf:Description rdf:about="#narArthrogryposisGD">
<rdfs:label xml:lang="en">Narrower semantic relation property for Arthrogryposis ontology</rdfs:label>
<skos:scopeNote xml:lang="en">This semantic relation is used only in "Genetic disorders of glycan synthesis (by systems, signs and symptoms)" concept scheme</skos:scopeNote>
<rdf:type rdf:resource="#SemanticRelationsGGDonto"/>
<rdfs:subPropertyOf rdf:resource="http://www.w3.org/2004/02/skos/core#narrower"/>
<owl:inverseOf rdf:resource="#brArthrogryposisGD"/>
<ggdsch:ontologyType rdf:resource="#SubOntology"/>
<ggdsch:parentOntology rdf:resource="#PhenotypeGD"/>
</rdf:Description>

<rdf:Description rdf:about="#brArthrogryposisGD">
<rdfs:label xml:lang="en">Broader semantic relation property for Arthrogryposis ontology</rdfs:label>
<skos:scopeNote xml:lang="en">This semantic relation is used only in "Genetic disorders of glycan synthesis (by systems, signs and symptoms)" concept scheme</skos:scopeNote>
<rdf:type rdf:resource="#SemanticRelationsGGDonto"/>
<rdfs:subPropertyOf rdf:resource="http://www.w3.org/2004/02/skos/core#broader"/>
<owl:inverseOf rdf:resource="#narArthrogryposisGD"/>
<ggdsch:ontologyType rdf:resource="#SubOntology"/>
<ggdsch:parentOntology rdf:resource="#PhenotypeGD"/>
</rdf:Description>

<rdf:Description rdf:about="#narCraniofacialAbnormGD">
<rdfs:label xml:lang="en">Narrower semantic relation property for Craniofacial Abnormalities ontology</rdfs:label>
<skos:scopeNote xml:lang="en">This semantic relation is used only in "Genetic disorders of glycan synthesis (by systems, signs and symptoms)" concept scheme</skos:scopeNote>
<rdf:type rdf:resource="#SemanticRelationsGGDonto"/>
<rdfs:subPropertyOf rdf:resource="http://www.w3.org/2004/02/skos/core#narrower"/>
<owl:inverseOf rdf:resource="#brCraniofacialAbnormGD"/>
<ggdsch:ontologyType rdf:resource="#SubOntology"/>
<ggdsch:parentOntology rdf:resource="#PhenotypeGD"/>
</rdf:Description>

<rdf:Description rdf:about="#brCraniofacialAbnormGD">
<rdfs:label xml:lang="en">Broader semantic relation property for Craniofacial Abnormalities ontology</rdfs:label>
<skos:scopeNote xml:lang="en">This semantic relation is used only in "Genetic disorders of glycan synthesis (by systems, signs and symptoms)" concept scheme</skos:scopeNote>
<rdf:type rdf:resource="#SemanticRelationsGGDonto"/>
<rdfs:subPropertyOf rdf:resource="http://www.w3.org/2004/02/skos/core#broader"/>
<owl:inverseOf rdf:resource="#narCraniofacialAbnormGD"/>
<ggdsch:ontologyType rdf:resource="#SubOntology"/>
<ggdsch:parentOntology rdf:resource="#PhenotypeGD"/>
</rdf:Description>

<rdf:Description rdf:about="#narHypertelorismGD">
<rdfs:label xml:lang="en">Narrower semantic relation property for Hypertelorism ontology</rdfs:label>
<skos:scopeNote xml:lang="en">This semantic relation is used only in "Genetic disorders of glycan synthesis (by systems, signs and symptoms)" concept scheme</skos:scopeNote>
<rdf:type rdf:resource="#SemanticRelationsGGDonto"/>
<rdfs:subPropertyOf rdf:resource="http://www.w3.org/2004/02/skos/core#narrower"/>
<owl:inverseOf rdf:resource="#brHypertelorismGD"/>
<ggdsch:ontologyType rdf:resource="#SubOntology"/>
<ggdsch:parentOntology rdf:resource="#PhenotypeGD"/>
</rdf:Description>

<rdf:Description rdf:about="#brHypertelorismGD">
<rdfs:label xml:lang="en">Broader semantic relation property for Hypertelorism ontology</rdfs:label>
<skos:scopeNote xml:lang="en">This semantic relation is used only in "Genetic disorders of glycan synthesis (by systems, signs and symptoms)" concept scheme</skos:scopeNote>
<rdf:type rdf:resource="#SemanticRelationsGGDonto"/>
<rdfs:subPropertyOf rdf:resource="http://www.w3.org/2004/02/skos/core#broader"/>
<owl:inverseOf rdf:resource="#narHypertelorismGD"/>
<ggdsch:ontologyType rdf:resource="#SubOntology"/>
<ggdsch:parentOntology rdf:resource="#PhenotypeGD"/>
</rdf:Description>

<rdf:Description rdf:about="#narMacrocephalyMusculoskeletalAbnormGD">
<rdfs:label xml:lang="en">Narrower semantic relation property for Macrocephaly (Musculoskeletal Abnormalities) ontology</rdfs:label>
<skos:scopeNote xml:lang="en">This semantic relation is used only in "Genetic disorders of glycan synthesis (by systems, signs and symptoms)" concept scheme</skos:scopeNote>
<rdf:type rdf:resource="#SemanticRelationsGGDonto"/>
<rdfs:subPropertyOf rdf:resource="http://www.w3.org/2004/02/skos/core#narrower"/>
<owl:inverseOf rdf:resource="#brMacrocephalyMusculoskeletalAbnormGD"/>
<ggdsch:ontologyType rdf:resource="#SubOntology"/>
<ggdsch:parentOntology rdf:resource="#PhenotypeGD"/>
</rdf:Description>

<rdf:Description rdf:about="#brMacrocephalyMusculoskeletalAbnormGD">
<rdfs:label xml:lang="en">Broader semantic relation property for Macrocephaly (Musculoskeletal Abnormalities) ontology</rdfs:label>
<skos:scopeNote xml:lang="en">This semantic relation is used only in "Genetic disorders of glycan synthesis (by systems, signs and symptoms)" concept scheme</skos:scopeNote>
<rdf:type rdf:resource="#SemanticRelationsGGDonto"/>
<rdfs:subPropertyOf rdf:resource="http://www.w3.org/2004/02/skos/core#broader"/>
<owl:inverseOf rdf:resource="#narMacrocephalyMusculoskeletalAbnormGD"/>
<ggdsch:ontologyType rdf:resource="#SubOntology"/>
<ggdsch:parentOntology rdf:resource="#PhenotypeGD"/>
</rdf:Description>

<rdf:Description rdf:about="#narMaxillofacialAbnormMusculoskeletalAbnormGD">
<rdfs:label xml:lang="en">Narrower semantic relation property for Maxillofacial Abnormalities (Musculoskeletal Abnormalities) ontology</rdfs:label>
<skos:scopeNote xml:lang="en">This semantic relation is used only in "Genetic disorders of glycan synthesis (by systems, signs and symptoms)" concept scheme</skos:scopeNote>
<rdf:type rdf:resource="#SemanticRelationsGGDonto"/>
<rdfs:subPropertyOf rdf:resource="http://www.w3.org/2004/02/skos/core#narrower"/>
<owl:inverseOf rdf:resource="#brMaxillofacialAbnormMusculoskeletalAbnormGD"/>
<ggdsch:ontologyType rdf:resource="#SubOntology"/>
<ggdsch:parentOntology rdf:resource="#PhenotypeGD"/>
</rdf:Description>

<rdf:Description rdf:about="#brMaxillofacialAbnormMusculoskeletalAbnormGD">
<rdfs:label xml:lang="en">Broader semantic relation property for Maxillofacial Abnormalities (Musculoskeletal Abnormalities) ontology</rdfs:label>
<skos:scopeNote xml:lang="en">This semantic relation is used only in "Genetic disorders of glycan synthesis (by systems, signs and symptoms)" concept scheme</skos:scopeNote>
<rdf:type rdf:resource="#SemanticRelationsGGDonto"/>
<rdfs:subPropertyOf rdf:resource="http://www.w3.org/2004/02/skos/core#broader"/>
<owl:inverseOf rdf:resource="#narMaxillofacialAbnormMusculoskeletalAbnormGD"/>
<ggdsch:ontologyType rdf:resource="#SubOntology"/>
<ggdsch:parentOntology rdf:resource="#PhenotypeGD"/>
</rdf:Description>

<rdf:Description rdf:about="#narCleftPalateMusculoskeletalAbnormGD">
<rdfs:label xml:lang="en">Narrower semantic relation property for Cleft Palate (Musculoskeletal Abnormalities) ontology</rdfs:label>
<skos:scopeNote xml:lang="en">This semantic relation is used only in "Genetic disorders of glycan synthesis (by systems, signs and symptoms)" concept scheme</skos:scopeNote>
<rdf:type rdf:resource="#SemanticRelationsGGDonto"/>
<rdfs:subPropertyOf rdf:resource="http://www.w3.org/2004/02/skos/core#narrower"/>
<owl:inverseOf rdf:resource="#brCleftPalateMusculoskeletalAbnormGD"/>
<ggdsch:ontologyType rdf:resource="#SubOntology"/>
<ggdsch:parentOntology rdf:resource="#PhenotypeGD"/>
</rdf:Description>

<rdf:Description rdf:about="#brCleftPalateMusculoskeletalAbnormGD">
<rdfs:label xml:lang="en">Broader semantic relation property for Cleft Palate (Musculoskeletal Abnormalities) ontology</rdfs:label>
<skos:scopeNote xml:lang="en">This semantic relation is used only in "Genetic disorders of glycan synthesis (by systems, signs and symptoms)" concept scheme</skos:scopeNote>
<rdf:type rdf:resource="#SemanticRelationsGGDonto"/>
<rdfs:subPropertyOf rdf:resource="http://www.w3.org/2004/02/skos/core#broader"/>
<owl:inverseOf rdf:resource="#narCleftPalateMusculoskeletalAbnormGD"/>
<ggdsch:ontologyType rdf:resource="#SubOntology"/>
<ggdsch:parentOntology rdf:resource="#PhenotypeGD"/>
</rdf:Description>

<rdf:Description rdf:about="#narMicrognathismMusculoskeletalAbnormGD">
<rdfs:label xml:lang="en">Narrower semantic relation property for Micrognathism (Musculoskeletal Abnormalities) ontology</rdfs:label>
<skos:scopeNote xml:lang="en">This semantic relation is used only in "Genetic disorders of glycan synthesis (by systems, signs and symptoms)" concept scheme</skos:scopeNote>
<rdf:type rdf:resource="#SemanticRelationsGGDonto"/>
<rdfs:subPropertyOf rdf:resource="http://www.w3.org/2004/02/skos/core#narrower"/>
<owl:inverseOf rdf:resource="#brMicrognathismMusculoskeletalAbnormGD"/>
<ggdsch:ontologyType rdf:resource="#SubOntology"/>
<ggdsch:parentOntology rdf:resource="#PhenotypeGD"/>
</rdf:Description>

<rdf:Description rdf:about="#brMicrognathismMusculoskeletalAbnormGD">
<rdfs:label xml:lang="en">Broader semantic relation property for Micrognathism (Musculoskeletal Abnormalities) ontology</rdfs:label>
<skos:scopeNote xml:lang="en">This semantic relation is used only in "Genetic disorders of glycan synthesis (by systems, signs and symptoms)" concept scheme</skos:scopeNote>
<rdf:type rdf:resource="#SemanticRelationsGGDonto"/>
<rdfs:subPropertyOf rdf:resource="http://www.w3.org/2004/02/skos/core#broader"/>
<owl:inverseOf rdf:resource="#narMicrognathismMusculoskeletalAbnormGD"/>
<ggdsch:ontologyType rdf:resource="#SubOntology"/>
<ggdsch:parentOntology rdf:resource="#PhenotypeGD"/>
</rdf:Description>

<rdf:Description rdf:about="#narMicrocephalyMusculoskeletalAbnormGD">
<rdfs:label xml:lang="en">Narrower semantic relation property for Microcephaly (Musculoskeletal Abnormalities) ontology</rdfs:label>
<skos:scopeNote xml:lang="en">This semantic relation is used only in "Genetic disorders of glycan synthesis (by systems, signs and symptoms)" concept scheme</skos:scopeNote>
<rdf:type rdf:resource="#SemanticRelationsGGDonto"/>
<rdfs:subPropertyOf rdf:resource="http://www.w3.org/2004/02/skos/core#narrower"/>
<owl:inverseOf rdf:resource="#brMicrocephalyMusculoskeletalAbnormGD"/>
<ggdsch:ontologyType rdf:resource="#SubOntology"/>
<ggdsch:parentOntology rdf:resource="#PhenotypeGD"/>
</rdf:Description>

<rdf:Description rdf:about="#brMicrocephalyMusculoskeletalAbnormGD">
<rdfs:label xml:lang="en">Broader semantic relation property for Microcephaly (Musculoskeletal Abnormalities) ontology</rdfs:label>
<skos:scopeNote xml:lang="en">This semantic relation is used only in "Genetic disorders of glycan synthesis (by systems, signs and symptoms)" concept scheme</skos:scopeNote>
<rdf:type rdf:resource="#SemanticRelationsGGDonto"/>
<rdfs:subPropertyOf rdf:resource="http://www.w3.org/2004/02/skos/core#broader"/>
<owl:inverseOf rdf:resource="#narMicrocephalyMusculoskeletalAbnormGD"/>
<ggdsch:ontologyType rdf:resource="#SubOntology"/>
<ggdsch:parentOntology rdf:resource="#PhenotypeGD"/>
</rdf:Description>

<rdf:Description rdf:about="#narHipDislocationCongenitalGD">
<rdfs:label xml:lang="en">Narrower semantic relation property for Hip Dislocation, Congenital ontology</rdfs:label>
<skos:scopeNote xml:lang="en">This semantic relation is used only in "Genetic disorders of glycan synthesis (by systems, signs and symptoms)" concept scheme</skos:scopeNote>
<rdf:type rdf:resource="#SemanticRelationsGGDonto"/>
<rdfs:subPropertyOf rdf:resource="http://www.w3.org/2004/02/skos/core#narrower"/>
<owl:inverseOf rdf:resource="#brHipDislocationCongenitalGD"/>
<ggdsch:ontologyType rdf:resource="#SubOntology"/>
<ggdsch:parentOntology rdf:resource="#PhenotypeGD"/>
</rdf:Description>

<rdf:Description rdf:about="#brHipDislocationCongenitalGD">
<rdfs:label xml:lang="en">Broader semantic relation property for Hip Dislocation, Congenital ontology</rdfs:label>
<skos:scopeNote xml:lang="en">This semantic relation is used only in "Genetic disorders of glycan synthesis (by systems, signs and symptoms)" concept scheme</skos:scopeNote>
<rdf:type rdf:resource="#SemanticRelationsGGDonto"/>
<rdfs:subPropertyOf rdf:resource="http://www.w3.org/2004/02/skos/core#broader"/>
<owl:inverseOf rdf:resource="#narHipDislocationCongenitalGD"/>
<ggdsch:ontologyType rdf:resource="#SubOntology"/>
<ggdsch:parentOntology rdf:resource="#PhenotypeGD"/>
</rdf:Description>

<rdf:Description rdf:about="#narLimbDeformCongenitalGD">
<rdfs:label xml:lang="en">Narrower semantic relation property for Limb Deformities, Congenital ontology</rdfs:label>
<skos:scopeNote xml:lang="en">This semantic relation is used only in "Genetic disorders of glycan synthesis (by systems, signs and symptoms)" concept scheme</skos:scopeNote>
<rdf:type rdf:resource="#SemanticRelationsGGDonto"/>
<rdfs:subPropertyOf rdf:resource="http://www.w3.org/2004/02/skos/core#narrower"/>
<owl:inverseOf rdf:resource="#brLimbDeformCongenitalGD"/>
<ggdsch:ontologyType rdf:resource="#SubOntology"/>
<ggdsch:parentOntology rdf:resource="#PhenotypeGD"/>
</rdf:Description>

<rdf:Description rdf:about="#brLimbDeformCongenitalGD">
<rdfs:label xml:lang="en">Broader semantic relation property for Limb Deformities, Congenital ontology</rdfs:label>
<skos:scopeNote xml:lang="en">This semantic relation is used only in "Genetic disorders of glycan synthesis (by systems, signs and symptoms)" concept scheme</skos:scopeNote>
<rdf:type rdf:resource="#SemanticRelationsGGDonto"/>
<rdfs:subPropertyOf rdf:resource="http://www.w3.org/2004/02/skos/core#broader"/>
<owl:inverseOf rdf:resource="#narLimbDeformCongenitalGD"/>
<ggdsch:ontologyType rdf:resource="#SubOntology"/>
<ggdsch:parentOntology rdf:resource="#PhenotypeGD"/>
</rdf:Description>

<rdf:Description rdf:about="#narBrachydactylyGD">
<rdfs:label xml:lang="en">Narrower semantic relation property for Brachydactyly ontology</rdfs:label>
<skos:scopeNote xml:lang="en">This semantic relation is used only in "Genetic disorders of glycan synthesis (by systems, signs and symptoms)" concept scheme</skos:scopeNote>
<rdf:type rdf:resource="#SemanticRelationsGGDonto"/>
<rdfs:subPropertyOf rdf:resource="http://www.w3.org/2004/02/skos/core#narrower"/>
<owl:inverseOf rdf:resource="#brBrachydactylyGD"/>
<ggdsch:ontologyType rdf:resource="#SubOntology"/>
<ggdsch:parentOntology rdf:resource="#PhenotypeGD"/>
</rdf:Description>

<rdf:Description rdf:about="#brBrachydactylyGD">
<rdfs:label xml:lang="en">Broader semantic relation property for Brachydactyly ontology</rdfs:label>
<skos:scopeNote xml:lang="en">This semantic relation is used only in "Genetic disorders of glycan synthesis (by systems, signs and symptoms)" concept scheme</skos:scopeNote>
<rdf:type rdf:resource="#SemanticRelationsGGDonto"/>
<rdfs:subPropertyOf rdf:resource="http://www.w3.org/2004/02/skos/core#broader"/>
<owl:inverseOf rdf:resource="#narBrachydactylyGD"/>
<ggdsch:ontologyType rdf:resource="#SubOntology"/>
<ggdsch:parentOntology rdf:resource="#PhenotypeGD"/>
</rdf:Description>

<rdf:Description rdf:about="#narLowerExtremityDeformCongGD">
<rdfs:label xml:lang="en">Narrower semantic relation property for Lower Extremity Deformities, Congenital ontology</rdfs:label>
<skos:scopeNote xml:lang="en">This semantic relation is used only in "Genetic disorders of glycan synthesis (by systems, signs and symptoms)" concept scheme</skos:scopeNote>
<rdf:type rdf:resource="#SemanticRelationsGGDonto"/>
<rdfs:subPropertyOf rdf:resource="http://www.w3.org/2004/02/skos/core#narrower"/>
<owl:inverseOf rdf:resource="#brLowerExtremityDeformCongGD"/>
<ggdsch:ontologyType rdf:resource="#SubOntology"/>
<ggdsch:parentOntology rdf:resource="#PhenotypeGD"/>
</rdf:Description>

<rdf:Description rdf:about="#brLowerExtremityDeformCongGD">
<rdfs:label xml:lang="en">Broader semantic relation property for Lower Extremity Deformities, Congenital ontology</rdfs:label>
<skos:scopeNote xml:lang="en">This semantic relation is used only in "Genetic disorders of glycan synthesis (by systems, signs and symptoms)" concept scheme</skos:scopeNote>
<rdf:type rdf:resource="#SemanticRelationsGGDonto"/>
<rdfs:subPropertyOf rdf:resource="http://www.w3.org/2004/02/skos/core#broader"/>
<owl:inverseOf rdf:resource="#narLowerExtremityDeformCongGD"/>
<ggdsch:ontologyType rdf:resource="#SubOntology"/>
<ggdsch:parentOntology rdf:resource="#PhenotypeGD"/>
</rdf:Description>

<rdf:Description rdf:about="#narFootDeformCongenitalGD">
<rdfs:label xml:lang="en">Narrower semantic relation property for Foot Deformities, Congenital ontology</rdfs:label>
<skos:scopeNote xml:lang="en">This semantic relation is used only in "Genetic disorders of glycan synthesis (by systems, signs and symptoms)" concept scheme</skos:scopeNote>
<rdf:type rdf:resource="#SemanticRelationsGGDonto"/>
<rdfs:subPropertyOf rdf:resource="http://www.w3.org/2004/02/skos/core#narrower"/>
<owl:inverseOf rdf:resource="#brFootDeformCongenitalGD"/>
<ggdsch:ontologyType rdf:resource="#SubOntology"/>
<ggdsch:parentOntology rdf:resource="#PhenotypeGD"/>
</rdf:Description>

<rdf:Description rdf:about="#brFootDeformCongenitalGD">
<rdfs:label xml:lang="en">Broader semantic relation property for Foot Deformities, Congenital ontology</rdfs:label>
<skos:scopeNote xml:lang="en">This semantic relation is used only in "Genetic disorders of glycan synthesis (by systems, signs and symptoms)" concept scheme</skos:scopeNote>
<rdf:type rdf:resource="#SemanticRelationsGGDonto"/>
<rdfs:subPropertyOf rdf:resource="http://www.w3.org/2004/02/skos/core#broader"/>
<owl:inverseOf rdf:resource="#narFootDeformCongenitalGD"/>
<ggdsch:ontologyType rdf:resource="#SubOntology"/>
<ggdsch:parentOntology rdf:resource="#PhenotypeGD"/>
</rdf:Description>

<rdf:Description rdf:about="#narClubfootGD">
<rdfs:label xml:lang="en">Narrower semantic relation property for Clubfoot ontology</rdfs:label>
<skos:scopeNote xml:lang="en">This semantic relation is used only in "Genetic disorders of glycan synthesis (by systems, signs and symptoms)" concept scheme</skos:scopeNote>
<rdf:type rdf:resource="#SemanticRelationsGGDonto"/>
<rdfs:subPropertyOf rdf:resource="http://www.w3.org/2004/02/skos/core#narrower"/>
<owl:inverseOf rdf:resource="#brClubfootGD"/>
<ggdsch:ontologyType rdf:resource="#SubOntology"/>
<ggdsch:parentOntology rdf:resource="#PhenotypeGD"/>
</rdf:Description>

<rdf:Description rdf:about="#brClubfootGD">
<rdfs:label xml:lang="en">Broader semantic relation property for Clubfoot ontology</rdfs:label>
<skos:scopeNote xml:lang="en">This semantic relation is used only in "Genetic disorders of glycan synthesis (by systems, signs and symptoms)" concept scheme</skos:scopeNote>
<rdf:type rdf:resource="#SemanticRelationsGGDonto"/>
<rdfs:subPropertyOf rdf:resource="http://www.w3.org/2004/02/skos/core#broader"/>
<owl:inverseOf rdf:resource="#narClubfootGD"/>
<ggdsch:ontologyType rdf:resource="#SubOntology"/>
<ggdsch:parentOntology rdf:resource="#PhenotypeGD"/>
</rdf:Description>

<rdf:Description rdf:about="#narUpperExtremityDeformCongGD">
<rdfs:label xml:lang="en">Narrower semantic relation property for Upper Extremity Deformities, Congenital ontology</rdfs:label>
<skos:scopeNote xml:lang="en">This semantic relation is used only in "Genetic disorders of glycan synthesis (by systems, signs and symptoms)" concept scheme</skos:scopeNote>
<rdf:type rdf:resource="#SemanticRelationsGGDonto"/>
<rdfs:subPropertyOf rdf:resource="http://www.w3.org/2004/02/skos/core#narrower"/>
<owl:inverseOf rdf:resource="#brUpperExtremityDeformCongGD"/>
<ggdsch:ontologyType rdf:resource="#SubOntology"/>
<ggdsch:parentOntology rdf:resource="#PhenotypeGD"/>
</rdf:Description>

<rdf:Description rdf:about="#brUpperExtremityDeformCongGD">
<rdfs:label xml:lang="en">Broader semantic relation property for Upper Extremity Deformities, Congenital ontology</rdfs:label>
<skos:scopeNote xml:lang="en">This semantic relation is used only in "Genetic disorders of glycan synthesis (by systems, signs and symptoms)" concept scheme</skos:scopeNote>
<rdf:type rdf:resource="#SemanticRelationsGGDonto"/>
<rdfs:subPropertyOf rdf:resource="http://www.w3.org/2004/02/skos/core#broader"/>
<owl:inverseOf rdf:resource="#narUpperExtremityDeformCongGD"/>
<ggdsch:ontologyType rdf:resource="#SubOntology"/>
<ggdsch:parentOntology rdf:resource="#PhenotypeGD"/>
</rdf:Description>

<rdf:Description rdf:about="#narHandDeformCongenitalGD">
<rdfs:label xml:lang="en">Narrower semantic relation property for Hand Deformities, Congenital ontology</rdfs:label>
<skos:scopeNote xml:lang="en">This semantic relation is used only in "Genetic disorders of glycan synthesis (by systems, signs and symptoms)" concept scheme</skos:scopeNote>
<rdf:type rdf:resource="#SemanticRelationsGGDonto"/>
<rdfs:subPropertyOf rdf:resource="http://www.w3.org/2004/02/skos/core#narrower"/>
<owl:inverseOf rdf:resource="#brHandDeformCongenitalGD"/>
<ggdsch:ontologyType rdf:resource="#SubOntology"/>
<ggdsch:parentOntology rdf:resource="#PhenotypeGD"/>
</rdf:Description>

<rdf:Description rdf:about="#brHandDeformCongenitalGD">
<rdfs:label xml:lang="en">Broader semantic relation property for Hand Deformities, Congenital ontology</rdfs:label>
<skos:scopeNote xml:lang="en">This semantic relation is used only in "Genetic disorders of glycan synthesis (by systems, signs and symptoms)" concept scheme</skos:scopeNote>
<rdf:type rdf:resource="#SemanticRelationsGGDonto"/>
<rdfs:subPropertyOf rdf:resource="http://www.w3.org/2004/02/skos/core#broader"/>
<owl:inverseOf rdf:resource="#narHandDeformCongenitalGD"/>
<ggdsch:ontologyType rdf:resource="#SubOntology"/>
<ggdsch:parentOntology rdf:resource="#PhenotypeGD"/>
</rdf:Description>

<rdf:Description rdf:about="#narExostosesMultiHeredNeoplasHistologicGD">
<rdfs:label xml:lang="en">Narrower semantic relation property for Exostoses, Multiple Hereditary (Neoplasms by Histologic Type) ontology</rdfs:label>
<skos:scopeNote xml:lang="en">This semantic relation is used only in "Genetic disorders of glycan synthesis (by systems, signs and symptoms)" concept scheme</skos:scopeNote>
<rdf:type rdf:resource="#SemanticRelationsGGDonto"/>
<rdfs:subPropertyOf rdf:resource="http://www.w3.org/2004/02/skos/core#narrower"/>
<owl:inverseOf rdf:resource="#brExostosesMultiHeredNeoplasHistologicGD"/>
<ggdsch:ontologyType rdf:resource="#SubOntology"/>
<ggdsch:parentOntology rdf:resource="#PhenotypeGD"/>
</rdf:Description>

<rdf:Description rdf:about="#brExostosesMultiHeredNeoplasHistologicGD">
<rdfs:label xml:lang="en">Broader semantic relation property for Exostoses, Multiple Hereditary (Neoplasms by Histologic Type) ontology</rdfs:label>
<skos:scopeNote xml:lang="en">This semantic relation is used only in "Genetic disorders of glycan synthesis (by systems, signs and symptoms)" concept scheme</skos:scopeNote>
<rdf:type rdf:resource="#SemanticRelationsGGDonto"/>
<rdfs:subPropertyOf rdf:resource="http://www.w3.org/2004/02/skos/core#broader"/>
<owl:inverseOf rdf:resource="#narExostosesMultiHeredNeoplasHistologicGD"/>
<ggdsch:ontologyType rdf:resource="#SubOntology"/>
<ggdsch:parentOntology rdf:resource="#PhenotypeGD"/>
</rdf:Description>

<rdf:Description rdf:about="#narExostosesMultiHeredNeoplasSyndromeHeredGD">
<rdfs:label xml:lang="en">Narrower semantic relation property for Exostoses, Multiple Hereditary (Neoplastic Syndromes, Hereditary) ontology</rdfs:label>
<skos:scopeNote xml:lang="en">This semantic relation is used only in "Genetic disorders of glycan synthesis (by systems, signs and symptoms)" concept scheme</skos:scopeNote>
<rdf:type rdf:resource="#SemanticRelationsGGDonto"/>
<rdfs:subPropertyOf rdf:resource="http://www.w3.org/2004/02/skos/core#narrower"/>
<owl:inverseOf rdf:resource="#brExostosesMultiHeredNeoplasSyndromeHeredGD"/>
<ggdsch:ontologyType rdf:resource="#SubOntology"/>
<ggdsch:parentOntology rdf:resource="#PhenotypeGD"/>
</rdf:Description>

<rdf:Description rdf:about="#brExostosesMultiHeredNeoplasSyndromeHeredGD">
<rdfs:label xml:lang="en">Broader semantic relation property for Exostoses, Multiple Hereditary (Neoplastic Syndromes, Hereditary) ontology</rdfs:label>
<skos:scopeNote xml:lang="en">This semantic relation is used only in "Genetic disorders of glycan synthesis (by systems, signs and symptoms)" concept scheme</skos:scopeNote>
<rdf:type rdf:resource="#SemanticRelationsGGDonto"/>
<rdfs:subPropertyOf rdf:resource="http://www.w3.org/2004/02/skos/core#broader"/>
<owl:inverseOf rdf:resource="#narExostosesMultiHeredNeoplasSyndromeHeredGD"/>
<ggdsch:ontologyType rdf:resource="#SubOntology"/>
<ggdsch:parentOntology rdf:resource="#PhenotypeGD"/>
</rdf:Description>

<rdf:Description rdf:about="#narCerebellarDisGD">
<rdfs:label xml:lang="en">Narrower semantic relation property for Cerebellar Diseases ontology</rdfs:label>
<skos:scopeNote xml:lang="en">This semantic relation is used only in "Genetic disorders of glycan synthesis (by systems, signs and symptoms)" concept scheme</skos:scopeNote>
<rdf:type rdf:resource="#SemanticRelationsGGDonto"/>
<rdfs:subPropertyOf rdf:resource="http://www.w3.org/2004/02/skos/core#narrower"/>
<owl:inverseOf rdf:resource="#brCerebellarDisGD"/>
<ggdsch:ontologyType rdf:resource="#SubOntology"/>
<ggdsch:parentOntology rdf:resource="#PhenotypeGD"/>
</rdf:Description>

<rdf:Description rdf:about="#brCerebellarDisGD">
<rdfs:label xml:lang="en">Broader semantic relation property for Cerebellar Diseases ontology</rdfs:label>
<skos:scopeNote xml:lang="en">This semantic relation is used only in "Genetic disorders of glycan synthesis (by systems, signs and symptoms)" concept scheme</skos:scopeNote>
<rdf:type rdf:resource="#SemanticRelationsGGDonto"/>
<rdfs:subPropertyOf rdf:resource="http://www.w3.org/2004/02/skos/core#broader"/>
<owl:inverseOf rdf:resource="#narCerebellarDisGD"/>
<ggdsch:ontologyType rdf:resource="#SubOntology"/>
<ggdsch:parentOntology rdf:resource="#PhenotypeGD"/>
</rdf:Description>

<rdf:Description rdf:about="#narCerebrovascularDisordBrainDisGD">
<rdfs:label xml:lang="en">Narrower semantic relation property for Cerebrovascular Disorders (Brain Diseases) ontology</rdfs:label>
<skos:scopeNote xml:lang="en">This semantic relation is used only in "Genetic disorders of glycan synthesis (by systems, signs and symptoms)" concept scheme</skos:scopeNote>
<rdf:type rdf:resource="#SemanticRelationsGGDonto"/>
<rdfs:subPropertyOf rdf:resource="http://www.w3.org/2004/02/skos/core#narrower"/>
<owl:inverseOf rdf:resource="#brCerebrovascularDisordBrainDisGD"/>
<ggdsch:ontologyType rdf:resource="#SubOntology"/>
<ggdsch:parentOntology rdf:resource="#PhenotypeGD"/>
</rdf:Description>

<rdf:Description rdf:about="#brCerebrovascularDisordBrainDisGD">
<rdfs:label xml:lang="en">Broader semantic relation property for Cerebrovascular Disorders (Brain Diseases) ontology</rdfs:label>
<skos:scopeNote xml:lang="en">This semantic relation is used only in "Genetic disorders of glycan synthesis (by systems, signs and symptoms)" concept scheme</skos:scopeNote>
<rdf:type rdf:resource="#SemanticRelationsGGDonto"/>
<rdfs:subPropertyOf rdf:resource="http://www.w3.org/2004/02/skos/core#broader"/>
<owl:inverseOf rdf:resource="#narCerebrovascularDisordBrainDisGD"/>
<ggdsch:ontologyType rdf:resource="#SubOntology"/>
<ggdsch:parentOntology rdf:resource="#PhenotypeGD"/>
</rdf:Description>

<rdf:Description rdf:about="#narEpilepsyGD">
<rdfs:label xml:lang="en">Narrower semantic relation property for Epilepsy ontology</rdfs:label>
<skos:scopeNote xml:lang="en">This semantic relation is used only in "Genetic disorders of glycan synthesis (by systems, signs and symptoms)" concept scheme</skos:scopeNote>
<rdf:type rdf:resource="#SemanticRelationsGGDonto"/>
<rdfs:subPropertyOf rdf:resource="http://www.w3.org/2004/02/skos/core#narrower"/>
<owl:inverseOf rdf:resource="#brEpilepsyGD"/>
<ggdsch:ontologyType rdf:resource="#SubOntology"/>
<ggdsch:parentOntology rdf:resource="#PhenotypeGD"/>
</rdf:Description>

<rdf:Description rdf:about="#brEpilepsyGD">
<rdfs:label xml:lang="en">Broader semantic relation property for Epilepsy ontology</rdfs:label>
<skos:scopeNote xml:lang="en">This semantic relation is used only in "Genetic disorders of glycan synthesis (by systems, signs and symptoms)" concept scheme</skos:scopeNote>
<rdf:type rdf:resource="#SemanticRelationsGGDonto"/>
<rdfs:subPropertyOf rdf:resource="http://www.w3.org/2004/02/skos/core#broader"/>
<owl:inverseOf rdf:resource="#narEpilepsyGD"/>
<ggdsch:ontologyType rdf:resource="#SubOntology"/>
<ggdsch:parentOntology rdf:resource="#PhenotypeGD"/>
</rdf:Description>

<rdf:Description rdf:about="#narEpilepsiesMyoclonicGD">
<rdfs:label xml:lang="en">Narrower semantic relation property for Epilepsies, Myoclonic ontology</rdfs:label>
<skos:scopeNote xml:lang="en">This semantic relation is used only in "Genetic disorders of glycan synthesis (by systems, signs and symptoms)" concept scheme</skos:scopeNote>
<rdf:type rdf:resource="#SemanticRelationsGGDonto"/>
<rdfs:subPropertyOf rdf:resource="http://www.w3.org/2004/02/skos/core#narrower"/>
<owl:inverseOf rdf:resource="#brEpilepsiesMyoclonicGD"/>
<ggdsch:ontologyType rdf:resource="#SubOntology"/>
<ggdsch:parentOntology rdf:resource="#PhenotypeGD"/>
</rdf:Description>

<rdf:Description rdf:about="#brEpilepsiesMyoclonicGD">
<rdfs:label xml:lang="en">Broader semantic relation property for Epilepsies, Myoclonic ontology</rdfs:label>
<skos:scopeNote xml:lang="en">This semantic relation is used only in "Genetic disorders of glycan synthesis (by systems, signs and symptoms)" concept scheme</skos:scopeNote>
<rdf:type rdf:resource="#SemanticRelationsGGDonto"/>
<rdfs:subPropertyOf rdf:resource="http://www.w3.org/2004/02/skos/core#broader"/>
<owl:inverseOf rdf:resource="#narEpilepsiesMyoclonicGD"/>
<ggdsch:ontologyType rdf:resource="#SubOntology"/>
<ggdsch:parentOntology rdf:resource="#PhenotypeGD"/>
</rdf:Description>

<rdf:Description rdf:about="#narSpasmsInfantileGD">
<rdfs:label xml:lang="en">Narrower semantic relation property for Spasms, Infantile ontology</rdfs:label>
<skos:scopeNote xml:lang="en">This semantic relation is used only in "Genetic disorders of glycan synthesis (by systems, signs and symptoms)" concept scheme</skos:scopeNote>
<rdf:type rdf:resource="#SemanticRelationsGGDonto"/>
<rdfs:subPropertyOf rdf:resource="http://www.w3.org/2004/02/skos/core#narrower"/>
<owl:inverseOf rdf:resource="#brSpasmsInfantileGD"/>
<ggdsch:ontologyType rdf:resource="#SubOntology"/>
<ggdsch:parentOntology rdf:resource="#PhenotypeGD"/>
</rdf:Description>

<rdf:Description rdf:about="#brSpasmsInfantileGD">
<rdfs:label xml:lang="en">Broader semantic relation property for Spasms, Infantile ontology</rdfs:label>
<skos:scopeNote xml:lang="en">This semantic relation is used only in "Genetic disorders of glycan synthesis (by systems, signs and symptoms)" concept scheme</skos:scopeNote>
<rdf:type rdf:resource="#SemanticRelationsGGDonto"/>
<rdfs:subPropertyOf rdf:resource="http://www.w3.org/2004/02/skos/core#broader"/>
<owl:inverseOf rdf:resource="#narSpasmsInfantileGD"/>
<ggdsch:ontologyType rdf:resource="#SubOntology"/>
<ggdsch:parentOntology rdf:resource="#PhenotypeGD"/>
</rdf:Description>

<rdf:Description rdf:about="#narSeizuresBrainDisGD">
<rdfs:label xml:lang="en">Narrower semantic relation property for Seizures (Brain Diseases) ontology</rdfs:label>
<skos:scopeNote xml:lang="en">This semantic relation is used only in "Genetic disorders of glycan synthesis (by systems, signs and symptoms)" concept scheme</skos:scopeNote>
<rdf:type rdf:resource="#SemanticRelationsGGDonto"/>
<rdfs:subPropertyOf rdf:resource="http://www.w3.org/2004/02/skos/core#narrower"/>
<owl:inverseOf rdf:resource="#brSeizuresBrainDisGD"/>
<ggdsch:ontologyType rdf:resource="#SubOntology"/>
<ggdsch:parentOntology rdf:resource="#PhenotypeGD"/>
</rdf:Description>

<rdf:Description rdf:about="#brSeizuresBrainDisGD">
<rdfs:label xml:lang="en">Broader semantic relation property for Seizures (Brain Diseases) ontology</rdfs:label>
<skos:scopeNote xml:lang="en">This semantic relation is used only in "Genetic disorders of glycan synthesis (by systems, signs and symptoms)" concept scheme</skos:scopeNote>
<rdf:type rdf:resource="#SemanticRelationsGGDonto"/>
<rdfs:subPropertyOf rdf:resource="http://www.w3.org/2004/02/skos/core#broader"/>
<owl:inverseOf rdf:resource="#narSeizuresBrainDisGD"/>
<ggdsch:ontologyType rdf:resource="#SubOntology"/>
<ggdsch:parentOntology rdf:resource="#PhenotypeGD"/>
</rdf:Description>

<rdf:Description rdf:about="#narStatusEpilepticusGD">
<rdfs:label xml:lang="en">Narrower semantic relation property for Status Epilepticus ontology</rdfs:label>
<skos:scopeNote xml:lang="en">This semantic relation is used only in "Genetic disorders of glycan synthesis (by systems, signs and symptoms)" concept scheme</skos:scopeNote>
<rdf:type rdf:resource="#SemanticRelationsGGDonto"/>
<rdfs:subPropertyOf rdf:resource="http://www.w3.org/2004/02/skos/core#narrower"/>
<owl:inverseOf rdf:resource="#brStatusEpilepticusGD"/>
<ggdsch:ontologyType rdf:resource="#SubOntology"/>
<ggdsch:parentOntology rdf:resource="#PhenotypeGD"/>
</rdf:Description>

<rdf:Description rdf:about="#brStatusEpilepticusGD">
<rdfs:label xml:lang="en">Broader semantic relation property for Status Epilepticus ontology</rdfs:label>
<skos:scopeNote xml:lang="en">This semantic relation is used only in "Genetic disorders of glycan synthesis (by systems, signs and symptoms)" concept scheme</skos:scopeNote>
<rdf:type rdf:resource="#SemanticRelationsGGDonto"/>
<rdfs:subPropertyOf rdf:resource="http://www.w3.org/2004/02/skos/core#broader"/>
<owl:inverseOf rdf:resource="#narStatusEpilepticusGD"/>
<ggdsch:ontologyType rdf:resource="#SubOntology"/>
<ggdsch:parentOntology rdf:resource="#PhenotypeGD"/>
</rdf:Description>

<rdf:Description rdf:about="#narHydrocephalusGD">
<rdfs:label xml:lang="en">Narrower semantic relation property for Hydrocephalus ontology</rdfs:label>
<skos:scopeNote xml:lang="en">This semantic relation is used only in "Genetic disorders of glycan synthesis (by systems, signs and symptoms)" concept scheme</skos:scopeNote>
<rdf:type rdf:resource="#SemanticRelationsGGDonto"/>
<rdfs:subPropertyOf rdf:resource="http://www.w3.org/2004/02/skos/core#narrower"/>
<owl:inverseOf rdf:resource="#brHydrocephalusGD"/>
<ggdsch:ontologyType rdf:resource="#SubOntology"/>
<ggdsch:parentOntology rdf:resource="#PhenotypeGD"/>
</rdf:Description>

<rdf:Description rdf:about="#brHydrocephalusGD">
<rdfs:label xml:lang="en">Broader semantic relation property for Hydrocephalus ontology</rdfs:label>
<skos:scopeNote xml:lang="en">This semantic relation is used only in "Genetic disorders of glycan synthesis (by systems, signs and symptoms)" concept scheme</skos:scopeNote>
<rdf:type rdf:resource="#SemanticRelationsGGDonto"/>
<rdfs:subPropertyOf rdf:resource="http://www.w3.org/2004/02/skos/core#broader"/>
<owl:inverseOf rdf:resource="#narHydrocephalusGD"/>
<ggdsch:ontologyType rdf:resource="#SubOntology"/>
<ggdsch:parentOntology rdf:resource="#PhenotypeGD"/>
</rdf:Description>

<rdf:Description rdf:about="#narHydrocephalusIntracranialHypertensGD">
<rdfs:label xml:lang="en">Narrower semantic relation property for Hydrocephalus (Intracranial Hypertension) ontology</rdfs:label>
<skos:scopeNote xml:lang="en">This semantic relation is used only in "Genetic disorders of glycan synthesis (by systems, signs and symptoms)" concept scheme</skos:scopeNote>
<rdf:type rdf:resource="#SemanticRelationsGGDonto"/>
<rdfs:subPropertyOf rdf:resource="http://www.w3.org/2004/02/skos/core#narrower"/>
<owl:inverseOf rdf:resource="#brHydrocephalusIntracranialHypertensGD"/>
<ggdsch:ontologyType rdf:resource="#SubOntology"/>
<ggdsch:parentOntology rdf:resource="#PhenotypeGD"/>
</rdf:Description>

<rdf:Description rdf:about="#brHydrocephalusIntracranialHypertensGD">
<rdfs:label xml:lang="en">Broader semantic relation property for Hydrocephalus (Intracranial Hypertension) ontology</rdfs:label>
<skos:scopeNote xml:lang="en">This semantic relation is used only in "Genetic disorders of glycan synthesis (by systems, signs and symptoms)" concept scheme</skos:scopeNote>
<rdf:type rdf:resource="#SemanticRelationsGGDonto"/>
<rdfs:subPropertyOf rdf:resource="http://www.w3.org/2004/02/skos/core#broader"/>
<owl:inverseOf rdf:resource="#narHydrocephalusIntracranialHypertensGD"/>
<ggdsch:ontologyType rdf:resource="#SubOntology"/>
<ggdsch:parentOntology rdf:resource="#PhenotypeGD"/>
</rdf:Description>

<rdf:Description rdf:about="#narPseudotumorCerebriGD">
<rdfs:label xml:lang="en">Narrower semantic relation property for Pseudotumor Cerebri ontology</rdfs:label>
<skos:scopeNote xml:lang="en">This semantic relation is used only in "Genetic disorders of glycan synthesis (by systems, signs and symptoms)" concept scheme</skos:scopeNote>
<rdf:type rdf:resource="#SemanticRelationsGGDonto"/>
<rdfs:subPropertyOf rdf:resource="http://www.w3.org/2004/02/skos/core#narrower"/>
<owl:inverseOf rdf:resource="#brPseudotumorCerebriGD"/>
<ggdsch:ontologyType rdf:resource="#SubOntology"/>
<ggdsch:parentOntology rdf:resource="#PhenotypeGD"/>
</rdf:Description>

<rdf:Description rdf:about="#brPseudotumorCerebriGD">
<rdfs:label xml:lang="en">Broader semantic relation property for Pseudotumor Cerebri ontology</rdfs:label>
<skos:scopeNote xml:lang="en">This semantic relation is used only in "Genetic disorders of glycan synthesis (by systems, signs and symptoms)" concept scheme</skos:scopeNote>
<rdf:type rdf:resource="#SemanticRelationsGGDonto"/>
<rdfs:subPropertyOf rdf:resource="http://www.w3.org/2004/02/skos/core#broader"/>
<owl:inverseOf rdf:resource="#narPseudotumorCerebriGD"/>
<ggdsch:ontologyType rdf:resource="#SubOntology"/>
<ggdsch:parentOntology rdf:resource="#PhenotypeGD"/>
</rdf:Description>

<rdf:Description rdf:about="#narMovementDisordGD">
<rdfs:label xml:lang="en">Narrower semantic relation property for Movement Disorders ontology</rdfs:label>
<skos:scopeNote xml:lang="en">This semantic relation is used only in "Genetic disorders of glycan synthesis (by systems, signs and symptoms)" concept scheme</skos:scopeNote>
<rdf:type rdf:resource="#SemanticRelationsGGDonto"/>
<rdfs:subPropertyOf rdf:resource="http://www.w3.org/2004/02/skos/core#narrower"/>
<owl:inverseOf rdf:resource="#brMovementDisordGD"/>
<ggdsch:ontologyType rdf:resource="#SubOntology"/>
<ggdsch:parentOntology rdf:resource="#PhenotypeGD"/>
</rdf:Description>

<rdf:Description rdf:about="#brMovementDisordGD">
<rdfs:label xml:lang="en">Broader semantic relation property for Movement Disorders ontology</rdfs:label>
<skos:scopeNote xml:lang="en">This semantic relation is used only in "Genetic disorders of glycan synthesis (by systems, signs and symptoms)" concept scheme</skos:scopeNote>
<rdf:type rdf:resource="#SemanticRelationsGGDonto"/>
<rdfs:subPropertyOf rdf:resource="http://www.w3.org/2004/02/skos/core#broader"/>
<owl:inverseOf rdf:resource="#narMovementDisordGD"/>
<ggdsch:ontologyType rdf:resource="#SubOntology"/>
<ggdsch:parentOntology rdf:resource="#PhenotypeGD"/>
</rdf:Description>

<rdf:Description rdf:about="#narDyskinesiasMovementDisordGD">
<rdfs:label xml:lang="en">Narrower semantic relation property for Dyskinesias (Movement Disorders) ontology</rdfs:label>
<skos:scopeNote xml:lang="en">This semantic relation is used only in "Genetic disorders of glycan synthesis (by systems, signs and symptoms)" concept scheme</skos:scopeNote>
<rdf:type rdf:resource="#SemanticRelationsGGDonto"/>
<rdfs:subPropertyOf rdf:resource="http://www.w3.org/2004/02/skos/core#narrower"/>
<owl:inverseOf rdf:resource="#brDyskinesiasMovementDisordGD"/>
<ggdsch:ontologyType rdf:resource="#SubOntology"/>
<ggdsch:parentOntology rdf:resource="#PhenotypeGD"/>
</rdf:Description>

<rdf:Description rdf:about="#brDyskinesiasMovementDisordGD">
<rdfs:label xml:lang="en">Broader semantic relation property for Dyskinesias (Movement Disorders) ontology</rdfs:label>
<skos:scopeNote xml:lang="en">This semantic relation is used only in "Genetic disorders of glycan synthesis (by systems, signs and symptoms)" concept scheme</skos:scopeNote>
<rdf:type rdf:resource="#SemanticRelationsGGDonto"/>
<rdfs:subPropertyOf rdf:resource="http://www.w3.org/2004/02/skos/core#broader"/>
<owl:inverseOf rdf:resource="#narDyskinesiasMovementDisordGD"/>
<ggdsch:ontologyType rdf:resource="#SubOntology"/>
<ggdsch:parentOntology rdf:resource="#PhenotypeGD"/>
</rdf:Description>

<rdf:Description rdf:about="#narOcularMotilDisordCNSDisGD">
<rdfs:label xml:lang="en">Narrower semantic relation property for Ocular Motility Disorders (Central Nervous System Diseases) ontology</rdfs:label>
<skos:scopeNote xml:lang="en">This semantic relation is used only in "Genetic disorders of glycan synthesis (by systems, signs and symptoms)" concept scheme</skos:scopeNote>
<rdf:type rdf:resource="#SemanticRelationsGGDonto"/>
<rdfs:subPropertyOf rdf:resource="http://www.w3.org/2004/02/skos/core#narrower"/>
<owl:inverseOf rdf:resource="#brOcularMotilDisordCNSDisGD"/>
<ggdsch:ontologyType rdf:resource="#SubOntology"/>
<ggdsch:parentOntology rdf:resource="#PhenotypeGD"/>
</rdf:Description>

<rdf:Description rdf:about="#brOcularMotilDisordCNSDisGD">
<rdfs:label xml:lang="en">Broader semantic relation property for Ocular Motility Disorders (Central Nervous System Diseases) ontology</rdfs:label>
<skos:scopeNote xml:lang="en">This semantic relation is used only in "Genetic disorders of glycan synthesis (by systems, signs and symptoms)" concept scheme</skos:scopeNote>
<rdf:type rdf:resource="#SemanticRelationsGGDonto"/>
<rdfs:subPropertyOf rdf:resource="http://www.w3.org/2004/02/skos/core#broader"/>
<owl:inverseOf rdf:resource="#narOcularMotilDisordCNSDisGD"/>
<ggdsch:ontologyType rdf:resource="#SubOntology"/>
<ggdsch:parentOntology rdf:resource="#PhenotypeGD"/>
</rdf:Description>

<rdf:Description rdf:about="#narSpinalCordCompressGD">
<rdfs:label xml:lang="en">Narrower semantic relation property for Spinal Cord Compression ontology</rdfs:label>
<skos:scopeNote xml:lang="en">This semantic relation is used only in "Genetic disorders of glycan synthesis (by systems, signs and symptoms)" concept scheme</skos:scopeNote>
<rdf:type rdf:resource="#SemanticRelationsGGDonto"/>
<rdfs:subPropertyOf rdf:resource="http://www.w3.org/2004/02/skos/core#narrower"/>
<owl:inverseOf rdf:resource="#brSpinalCordCompressGD"/>
<ggdsch:ontologyType rdf:resource="#SubOntology"/>
<ggdsch:parentOntology rdf:resource="#PhenotypeGD"/>
</rdf:Description>

<rdf:Description rdf:about="#brSpinalCordCompressGD">
<rdfs:label xml:lang="en">Broader semantic relation property for Spinal Cord Compression ontology</rdfs:label>
<skos:scopeNote xml:lang="en">This semantic relation is used only in "Genetic disorders of glycan synthesis (by systems, signs and symptoms)" concept scheme</skos:scopeNote>
<rdf:type rdf:resource="#SemanticRelationsGGDonto"/>
<rdfs:subPropertyOf rdf:resource="http://www.w3.org/2004/02/skos/core#broader"/>
<owl:inverseOf rdf:resource="#narSpinalCordCompressGD"/>
<ggdsch:ontologyType rdf:resource="#SubOntology"/>
<ggdsch:parentOntology rdf:resource="#PhenotypeGD"/>
</rdf:Description>

<rdf:Description rdf:about="#narOcularMotilDisordCranialNerveGD">
<rdfs:label xml:lang="en">Narrower semantic relation property for Ocular Motility Disorders (Cranial Nerve Diseases) ontology</rdfs:label>
<skos:scopeNote xml:lang="en">This semantic relation is used only in "Genetic disorders of glycan synthesis (by systems, signs and symptoms)" concept scheme</skos:scopeNote>
<rdf:type rdf:resource="#SemanticRelationsGGDonto"/>
<rdfs:subPropertyOf rdf:resource="http://www.w3.org/2004/02/skos/core#narrower"/>
<owl:inverseOf rdf:resource="#brOcularMotilDisordCranialNerveGD"/>
<ggdsch:ontologyType rdf:resource="#SubOntology"/>
<ggdsch:parentOntology rdf:resource="#PhenotypeGD"/>
</rdf:Description>

<rdf:Description rdf:about="#brOcularMotilDisordCranialNerveGD">
<rdfs:label xml:lang="en">Broader semantic relation property for Ocular Motility Disorders (Cranial Nerve Diseases) ontology</rdfs:label>
<skos:scopeNote xml:lang="en">This semantic relation is used only in "Genetic disorders of glycan synthesis (by systems, signs and symptoms)" concept scheme</skos:scopeNote>
<rdf:type rdf:resource="#SemanticRelationsGGDonto"/>
<rdfs:subPropertyOf rdf:resource="http://www.w3.org/2004/02/skos/core#broader"/>
<owl:inverseOf rdf:resource="#narOcularMotilDisordCranialNerveGD"/>
<ggdsch:ontologyType rdf:resource="#SubOntology"/>
<ggdsch:parentOntology rdf:resource="#PhenotypeGD"/>
</rdf:Description>

<rdf:Description rdf:about="#narNystagmusCongenitalCranialNerveGD">
<rdfs:label xml:lang="en">Narrower semantic relation property for Nystagmus, Congenital (Cranial Nerve Diseases) ontology</rdfs:label>
<skos:scopeNote xml:lang="en">This semantic relation is used only in "Genetic disorders of glycan synthesis (by systems, signs and symptoms)" concept scheme</skos:scopeNote>
<rdf:type rdf:resource="#SemanticRelationsGGDonto"/>
<rdfs:subPropertyOf rdf:resource="http://www.w3.org/2004/02/skos/core#narrower"/>
<owl:inverseOf rdf:resource="#brNystagmusCongenitalCranialNerveGD"/>
<ggdsch:ontologyType rdf:resource="#SubOntology"/>
<ggdsch:parentOntology rdf:resource="#PhenotypeGD"/>
</rdf:Description>

<rdf:Description rdf:about="#brNystagmusCongenitalCranialNerveGD">
<rdfs:label xml:lang="en">Broader semantic relation property for Nystagmus, Congenital (Cranial Nerve Diseases) ontology</rdfs:label>
<skos:scopeNote xml:lang="en">This semantic relation is used only in "Genetic disorders of glycan synthesis (by systems, signs and symptoms)" concept scheme</skos:scopeNote>
<rdf:type rdf:resource="#SemanticRelationsGGDonto"/>
<rdfs:subPropertyOf rdf:resource="http://www.w3.org/2004/02/skos/core#broader"/>
<owl:inverseOf rdf:resource="#narNystagmusCongenitalCranialNerveGD"/>
<ggdsch:ontologyType rdf:resource="#SubOntology"/>
<ggdsch:parentOntology rdf:resource="#PhenotypeGD"/>
</rdf:Description>

<rdf:Description rdf:about="#narStrabismusCranialNerveGD">
<rdfs:label xml:lang="en">Narrower semantic relation property for Strabismus (Cranial Nerve Diseases) ontology</rdfs:label>
<skos:scopeNote xml:lang="en">This semantic relation is used only in "Genetic disorders of glycan synthesis (by systems, signs and symptoms)" concept scheme</skos:scopeNote>
<rdf:type rdf:resource="#SemanticRelationsGGDonto"/>
<rdfs:subPropertyOf rdf:resource="http://www.w3.org/2004/02/skos/core#narrower"/>
<owl:inverseOf rdf:resource="#brStrabismusCranialNerveGD"/>
<ggdsch:ontologyType rdf:resource="#SubOntology"/>
<ggdsch:parentOntology rdf:resource="#PhenotypeGD"/>
</rdf:Description>

<rdf:Description rdf:about="#brStrabismusCranialNerveGD">
<rdfs:label xml:lang="en">Broader semantic relation property for Strabismus (Cranial Nerve Diseases) ontology</rdfs:label>
<skos:scopeNote xml:lang="en">This semantic relation is used only in "Genetic disorders of glycan synthesis (by systems, signs and symptoms)" concept scheme</skos:scopeNote>
<rdf:type rdf:resource="#SemanticRelationsGGDonto"/>
<rdfs:subPropertyOf rdf:resource="http://www.w3.org/2004/02/skos/core#broader"/>
<owl:inverseOf rdf:resource="#narStrabismusCranialNerveGD"/>
<ggdsch:ontologyType rdf:resource="#SubOntology"/>
<ggdsch:parentOntology rdf:resource="#PhenotypeGD"/>
</rdf:Description>

<rdf:Description rdf:about="#narEsotropiaCranialNerveDisGD">
<rdfs:label xml:lang="en">Narrower semantic relation property for Esotropia (Cranial Nerve Diseases) ontology</rdfs:label>
<skos:scopeNote xml:lang="en">This semantic relation is used only in "Genetic disorders of glycan synthesis (by systems, signs and symptoms)" concept scheme</skos:scopeNote>
<rdf:type rdf:resource="#SemanticRelationsGGDonto"/>
<rdfs:subPropertyOf rdf:resource="http://www.w3.org/2004/02/skos/core#narrower"/>
<owl:inverseOf rdf:resource="#brEsotropiaCranialNerveDisGD"/>
<ggdsch:ontologyType rdf:resource="#SubOntology"/>
<ggdsch:parentOntology rdf:resource="#PhenotypeGD"/>
</rdf:Description>

<rdf:Description rdf:about="#brEsotropiaCranialNerveDisGD">
<rdfs:label xml:lang="en">Broader semantic relation property for Esotropia (Cranial Nerve Diseases) ontology</rdfs:label>
<skos:scopeNote xml:lang="en">This semantic relation is used only in "Genetic disorders of glycan synthesis (by systems, signs and symptoms)" concept scheme</skos:scopeNote>
<rdf:type rdf:resource="#SemanticRelationsGGDonto"/>
<rdfs:subPropertyOf rdf:resource="http://www.w3.org/2004/02/skos/core#broader"/>
<owl:inverseOf rdf:resource="#narEsotropiaCranialNerveDisGD"/>
<ggdsch:ontologyType rdf:resource="#SubOntology"/>
<ggdsch:parentOntology rdf:resource="#PhenotypeGD"/>
</rdf:Description>

<rdf:Description rdf:about="#narExotropiaCranialNerveDisGD">
<rdfs:label xml:lang="en">Narrower semantic relation property for Exotropia (Cranial Nerve Diseases) ontology</rdfs:label>
<skos:scopeNote xml:lang="en">This semantic relation is used only in "Genetic disorders of glycan synthesis (by systems, signs and symptoms)" concept scheme</skos:scopeNote>
<rdf:type rdf:resource="#SemanticRelationsGGDonto"/>
<rdfs:subPropertyOf rdf:resource="http://www.w3.org/2004/02/skos/core#narrower"/>
<owl:inverseOf rdf:resource="#brExotropiaCranialNerveDisGD"/>
<ggdsch:ontologyType rdf:resource="#SubOntology"/>
<ggdsch:parentOntology rdf:resource="#PhenotypeGD"/>
</rdf:Description>

<rdf:Description rdf:about="#brExotropiaCranialNerveDisGD">
<rdfs:label xml:lang="en">Broader semantic relation property for Exotropia (Cranial Nerve Diseases) ontology</rdfs:label>
<skos:scopeNote xml:lang="en">This semantic relation is used only in "Genetic disorders of glycan synthesis (by systems, signs and symptoms)" concept scheme</skos:scopeNote>
<rdf:type rdf:resource="#SemanticRelationsGGDonto"/>
<rdfs:subPropertyOf rdf:resource="http://www.w3.org/2004/02/skos/core#broader"/>
<owl:inverseOf rdf:resource="#narExotropiaCranialNerveDisGD"/>
<ggdsch:ontologyType rdf:resource="#SubOntology"/>
<ggdsch:parentOntology rdf:resource="#PhenotypeGD"/>
</rdf:Description>

<rdf:Description rdf:about="#narOpticAtrophyCranialNerveGD">
<rdfs:label xml:lang="en">Narrower semantic relation property for Optic Atrophy (Cranial Nerve Diseases) ontology</rdfs:label>
<skos:scopeNote xml:lang="en">This semantic relation is used only in "Genetic disorders of glycan synthesis (by systems, signs and symptoms)" concept scheme</skos:scopeNote>
<rdf:type rdf:resource="#SemanticRelationsGGDonto"/>
<rdfs:subPropertyOf rdf:resource="http://www.w3.org/2004/02/skos/core#narrower"/>
<owl:inverseOf rdf:resource="#brOpticAtrophyCranialNerveGD"/>
<ggdsch:ontologyType rdf:resource="#SubOntology"/>
<ggdsch:parentOntology rdf:resource="#PhenotypeGD"/>
</rdf:Description>

<rdf:Description rdf:about="#brOpticAtrophyCranialNerveGD">
<rdfs:label xml:lang="en">Broader semantic relation property for Optic Atrophy (Cranial Nerve Diseases) ontology</rdfs:label>
<skos:scopeNote xml:lang="en">This semantic relation is used only in "Genetic disorders of glycan synthesis (by systems, signs and symptoms)" concept scheme</skos:scopeNote>
<rdf:type rdf:resource="#SemanticRelationsGGDonto"/>
<rdfs:subPropertyOf rdf:resource="http://www.w3.org/2004/02/skos/core#broader"/>
<owl:inverseOf rdf:resource="#narOpticAtrophyCranialNerveGD"/>
<ggdsch:ontologyType rdf:resource="#SubOntology"/>
<ggdsch:parentOntology rdf:resource="#PhenotypeGD"/>
</rdf:Description>

<rdf:Description rdf:about="#narOpticAtrophHeredCranialNerveGD">
<rdfs:label xml:lang="en">Narrower semantic relation property for Optic Atrophies, Hereditary (Cranial Nerve Diseases) ontology</rdfs:label>
<skos:scopeNote xml:lang="en">This semantic relation is used only in "Genetic disorders of glycan synthesis (by systems, signs and symptoms)" concept scheme</skos:scopeNote>
<rdf:type rdf:resource="#SemanticRelationsGGDonto"/>
<rdfs:subPropertyOf rdf:resource="http://www.w3.org/2004/02/skos/core#narrower"/>
<owl:inverseOf rdf:resource="#brOpticAtrophHeredCranialNerveGD"/>
<ggdsch:ontologyType rdf:resource="#SubOntology"/>
<ggdsch:parentOntology rdf:resource="#PhenotypeGD"/>
</rdf:Description>

<rdf:Description rdf:about="#brOpticAtrophHeredCranialNerveGD">
<rdfs:label xml:lang="en">Broader semantic relation property for Optic Atrophies, Hereditary (Cranial Nerve Diseases) ontology</rdfs:label>
<skos:scopeNote xml:lang="en">This semantic relation is used only in "Genetic disorders of glycan synthesis (by systems, signs and symptoms)" concept scheme</skos:scopeNote>
<rdf:type rdf:resource="#SemanticRelationsGGDonto"/>
<rdfs:subPropertyOf rdf:resource="http://www.w3.org/2004/02/skos/core#broader"/>
<owl:inverseOf rdf:resource="#narOpticAtrophHeredCranialNerveGD"/>
<ggdsch:ontologyType rdf:resource="#SubOntology"/>
<ggdsch:parentOntology rdf:resource="#PhenotypeGD"/>
</rdf:Description>

<rdf:Description rdf:about="#narNervousSystemMalformGD">
<rdfs:label xml:lang="en">Narrower semantic relation property for Nervous System Malformations ontology</rdfs:label>
<skos:scopeNote xml:lang="en">This semantic relation is used only in "Genetic disorders of glycan synthesis (by systems, signs and symptoms)" concept scheme</skos:scopeNote>
<rdf:type rdf:resource="#SemanticRelationsGGDonto"/>
<rdfs:subPropertyOf rdf:resource="http://www.w3.org/2004/02/skos/core#narrower"/>
<owl:inverseOf rdf:resource="#brNervousSystemMalformGD"/>
<ggdsch:ontologyType rdf:resource="#SubOntology"/>
<ggdsch:parentOntology rdf:resource="#PhenotypeGD"/>
</rdf:Description>

<rdf:Description rdf:about="#brNervousSystemMalformGD">
<rdfs:label xml:lang="en">Broader semantic relation property for Nervous System Malformations ontology</rdfs:label>
<skos:scopeNote xml:lang="en">This semantic relation is used only in "Genetic disorders of glycan synthesis (by systems, signs and symptoms)" concept scheme</skos:scopeNote>
<rdf:type rdf:resource="#SemanticRelationsGGDonto"/>
<rdfs:subPropertyOf rdf:resource="http://www.w3.org/2004/02/skos/core#broader"/>
<owl:inverseOf rdf:resource="#narNervousSystemMalformGD"/>
<ggdsch:ontologyType rdf:resource="#SubOntology"/>
<ggdsch:parentOntology rdf:resource="#PhenotypeGD"/>
</rdf:Description>

<rdf:Description rdf:about="#narCNSysCystsGD">
<rdfs:label xml:lang="en">Narrower semantic relation property for Central Nervous System Cysts ontology</rdfs:label>
<skos:scopeNote xml:lang="en">This semantic relation is used only in "Genetic disorders of glycan synthesis (by systems, signs and symptoms)" concept scheme</skos:scopeNote>
<rdf:type rdf:resource="#SemanticRelationsGGDonto"/>
<rdfs:subPropertyOf rdf:resource="http://www.w3.org/2004/02/skos/core#narrower"/>
<owl:inverseOf rdf:resource="#brCNSysCystsGD"/>
<ggdsch:ontologyType rdf:resource="#SubOntology"/>
<ggdsch:parentOntology rdf:resource="#PhenotypeGD"/>
</rdf:Description>

<rdf:Description rdf:about="#brCNSysCystsGD">
<rdfs:label xml:lang="en">Broader semantic relation property for Central Nervous System Cysts ontology</rdfs:label>
<skos:scopeNote xml:lang="en">This semantic relation is used only in "Genetic disorders of glycan synthesis (by systems, signs and symptoms)" concept scheme</skos:scopeNote>
<rdf:type rdf:resource="#SemanticRelationsGGDonto"/>
<rdfs:subPropertyOf rdf:resource="http://www.w3.org/2004/02/skos/core#broader"/>
<owl:inverseOf rdf:resource="#narCNSysCystsGD"/>
<ggdsch:ontologyType rdf:resource="#SubOntology"/>
<ggdsch:parentOntology rdf:resource="#PhenotypeGD"/>
</rdf:Description>

<rdf:Description rdf:about="#narMalformCorticalDevelopGD">
<rdfs:label xml:lang="en">Narrower semantic relation property for Malformations of Cortical Development ontology</rdfs:label>
<skos:scopeNote xml:lang="en">This semantic relation is used only in "Genetic disorders of glycan synthesis (by systems, signs and symptoms)" concept scheme</skos:scopeNote>
<rdf:type rdf:resource="#SemanticRelationsGGDonto"/>
<rdfs:subPropertyOf rdf:resource="http://www.w3.org/2004/02/skos/core#narrower"/>
<owl:inverseOf rdf:resource="#brMalformCorticalDevelopGD"/>
<ggdsch:ontologyType rdf:resource="#SubOntology"/>
<ggdsch:parentOntology rdf:resource="#PhenotypeGD"/>
</rdf:Description>

<rdf:Description rdf:about="#brMalformCorticalDevelopGD">
<rdfs:label xml:lang="en">Broader semantic relation property for Malformations of Cortical Development ontology</rdfs:label>
<skos:scopeNote xml:lang="en">This semantic relation is used only in "Genetic disorders of glycan synthesis (by systems, signs and symptoms)" concept scheme</skos:scopeNote>
<rdf:type rdf:resource="#SemanticRelationsGGDonto"/>
<rdfs:subPropertyOf rdf:resource="http://www.w3.org/2004/02/skos/core#broader"/>
<owl:inverseOf rdf:resource="#narMalformCorticalDevelopGD"/>
<ggdsch:ontologyType rdf:resource="#SubOntology"/>
<ggdsch:parentOntology rdf:resource="#PhenotypeGD"/>
</rdf:Description>

<rdf:Description rdf:about="#narCobblestoneLissencephalyMalformCorticalGD">
<rdfs:label xml:lang="en">Narrower semantic relation property for Cobblestone Lissencephaly (Malformations of Cortical Development) ontology</rdfs:label>
<skos:scopeNote xml:lang="en">This semantic relation is used only in "Genetic disorders of glycan synthesis (by systems, signs and symptoms)" concept scheme</skos:scopeNote>
<rdf:type rdf:resource="#SemanticRelationsGGDonto"/>
<rdfs:subPropertyOf rdf:resource="http://www.w3.org/2004/02/skos/core#narrower"/>
<owl:inverseOf rdf:resource="#brCobblestoneLissencephalyMalformCorticalGD"/>
<ggdsch:ontologyType rdf:resource="#SubOntology"/>
<ggdsch:parentOntology rdf:resource="#PhenotypeGD"/>
</rdf:Description>

<rdf:Description rdf:about="#brCobblestoneLissencephalyMalformCorticalGD">
<rdfs:label xml:lang="en">Broader semantic relation property for Cobblestone Lissencephaly (Malformations of Cortical Development) ontology</rdfs:label>
<skos:scopeNote xml:lang="en">This semantic relation is used only in "Genetic disorders of glycan synthesis (by systems, signs and symptoms)" concept scheme</skos:scopeNote>
<rdf:type rdf:resource="#SemanticRelationsGGDonto"/>
<rdfs:subPropertyOf rdf:resource="http://www.w3.org/2004/02/skos/core#broader"/>
<owl:inverseOf rdf:resource="#narCobblestoneLissencephalyMalformCorticalGD"/>
<ggdsch:ontologyType rdf:resource="#SubOntology"/>
<ggdsch:parentOntology rdf:resource="#PhenotypeGD"/>
</rdf:Description>

<rdf:Description rdf:about="#narMacrocephalyMalformCorticalDevelopGD">
<rdfs:label xml:lang="en">Narrower semantic relation property for Macrocephaly (Malformations of Cortical Development) ontology</rdfs:label>
<skos:scopeNote xml:lang="en">This semantic relation is used only in "Genetic disorders of glycan synthesis (by systems, signs and symptoms)" concept scheme</skos:scopeNote>
<rdf:type rdf:resource="#SemanticRelationsGGDonto"/>
<rdfs:subPropertyOf rdf:resource="http://www.w3.org/2004/02/skos/core#narrower"/>
<owl:inverseOf rdf:resource="#brMacrocephalyMalformCorticalDevelopGD"/>
<ggdsch:ontologyType rdf:resource="#SubOntology"/>
<ggdsch:parentOntology rdf:resource="#PhenotypeGD"/>
</rdf:Description>

<rdf:Description rdf:about="#brMacrocephalyMalformCorticalDevelopGD">
<rdfs:label xml:lang="en">Broader semantic relation property for Macrocephaly (Malformations of Cortical Development) ontology</rdfs:label>
<skos:scopeNote xml:lang="en">This semantic relation is used only in "Genetic disorders of glycan synthesis (by systems, signs and symptoms)" concept scheme</skos:scopeNote>
<rdf:type rdf:resource="#SemanticRelationsGGDonto"/>
<rdfs:subPropertyOf rdf:resource="http://www.w3.org/2004/02/skos/core#broader"/>
<owl:inverseOf rdf:resource="#narMacrocephalyMalformCorticalDevelopGD"/>
<ggdsch:ontologyType rdf:resource="#SubOntology"/>
<ggdsch:parentOntology rdf:resource="#PhenotypeGD"/>
</rdf:Description>

<rdf:Description rdf:about="#narMicrocephalyMalformCorticalGD">
<rdfs:label xml:lang="en">Narrower semantic relation property for Microcephaly (Malformations of Cortical Development) ontology</rdfs:label>
<skos:scopeNote xml:lang="en">This semantic relation is used only in "Genetic disorders of glycan synthesis (by systems, signs and symptoms)" concept scheme</skos:scopeNote>
<rdf:type rdf:resource="#SemanticRelationsGGDonto"/>
<rdfs:subPropertyOf rdf:resource="http://www.w3.org/2004/02/skos/core#narrower"/>
<owl:inverseOf rdf:resource="#brMicrocephalyMalformCorticalGD"/>
<ggdsch:ontologyType rdf:resource="#SubOntology"/>
<ggdsch:parentOntology rdf:resource="#PhenotypeGD"/>
</rdf:Description>

<rdf:Description rdf:about="#brMicrocephalyMalformCorticalGD">
<rdfs:label xml:lang="en">Broader semantic relation property for Microcephaly (Malformations of Cortical Development) ontology</rdfs:label>
<skos:scopeNote xml:lang="en">This semantic relation is used only in "Genetic disorders of glycan synthesis (by systems, signs and symptoms)" concept scheme</skos:scopeNote>
<rdf:type rdf:resource="#SemanticRelationsGGDonto"/>
<rdfs:subPropertyOf rdf:resource="http://www.w3.org/2004/02/skos/core#broader"/>
<owl:inverseOf rdf:resource="#narMicrocephalyMalformCorticalGD"/>
<ggdsch:ontologyType rdf:resource="#SubOntology"/>
<ggdsch:parentOntology rdf:resource="#PhenotypeGD"/>
</rdf:Description>

<rdf:Description rdf:about="#narNeuronalMigrationDisordGD">
<rdfs:label xml:lang="en">Narrower semantic relation property for Neuronal Migration Disorders ontology</rdfs:label>
<skos:scopeNote xml:lang="en">This semantic relation is used only in "Genetic disorders of glycan synthesis (by systems, signs and symptoms)" concept scheme</skos:scopeNote>
<rdf:type rdf:resource="#SemanticRelationsGGDonto"/>
<rdfs:subPropertyOf rdf:resource="http://www.w3.org/2004/02/skos/core#narrower"/>
<owl:inverseOf rdf:resource="#brNeuronalMigrationDisordGD"/>
<ggdsch:ontologyType rdf:resource="#SubOntology"/>
<ggdsch:parentOntology rdf:resource="#PhenotypeGD"/>
</rdf:Description>

<rdf:Description rdf:about="#brNeuronalMigrationDisordGD">
<rdfs:label xml:lang="en">Broader semantic relation property for Neuronal Migration Disorders ontology</rdfs:label>
<skos:scopeNote xml:lang="en">This semantic relation is used only in "Genetic disorders of glycan synthesis (by systems, signs and symptoms)" concept scheme</skos:scopeNote>
<rdf:type rdf:resource="#SemanticRelationsGGDonto"/>
<rdfs:subPropertyOf rdf:resource="http://www.w3.org/2004/02/skos/core#broader"/>
<owl:inverseOf rdf:resource="#narNeuronalMigrationDisordGD"/>
<ggdsch:ontologyType rdf:resource="#SubOntology"/>
<ggdsch:parentOntology rdf:resource="#PhenotypeGD"/>
</rdf:Description>

<rdf:Description rdf:about="#narCobblestoneLissencephalyNeuronalMigrGD">
<rdfs:label xml:lang="en">Narrower semantic relation property for Cobblestone Lissencephaly (Neuronal Migration Disorders) ontology</rdfs:label>
<skos:scopeNote xml:lang="en">This semantic relation is used only in "Genetic disorders of glycan synthesis (by systems, signs and symptoms)" concept scheme</skos:scopeNote>
<rdf:type rdf:resource="#SemanticRelationsGGDonto"/>
<rdfs:subPropertyOf rdf:resource="http://www.w3.org/2004/02/skos/core#narrower"/>
<owl:inverseOf rdf:resource="#brCobblestoneLissencephalyNeuronalMigrGD"/>
<ggdsch:ontologyType rdf:resource="#SubOntology"/>
<ggdsch:parentOntology rdf:resource="#PhenotypeGD"/>
</rdf:Description>

<rdf:Description rdf:about="#brCobblestoneLissencephalyNeuronalMigrGD">
<rdfs:label xml:lang="en">Broader semantic relation property for Cobblestone Lissencephaly (Neuronal Migration Disorders) ontology</rdfs:label>
<skos:scopeNote xml:lang="en">This semantic relation is used only in "Genetic disorders of glycan synthesis (by systems, signs and symptoms)" concept scheme</skos:scopeNote>
<rdf:type rdf:resource="#SemanticRelationsGGDonto"/>
<rdfs:subPropertyOf rdf:resource="http://www.w3.org/2004/02/skos/core#broader"/>
<owl:inverseOf rdf:resource="#narCobblestoneLissencephalyNeuronalMigrGD"/>
<ggdsch:ontologyType rdf:resource="#SubOntology"/>
<ggdsch:parentOntology rdf:resource="#PhenotypeGD"/>
</rdf:Description>

<rdf:Description rdf:about="#narHeredodegenerativeDisordNSysGD">
<rdfs:label xml:lang="en">Narrower semantic relation property for Heredodegenerative Disorders (Nervous System) ontology</rdfs:label>
<skos:scopeNote xml:lang="en">This semantic relation is used only in "Genetic disorders of glycan synthesis (by systems, signs and symptoms)" concept scheme</skos:scopeNote>
<rdf:type rdf:resource="#SemanticRelationsGGDonto"/>
<rdfs:subPropertyOf rdf:resource="http://www.w3.org/2004/02/skos/core#narrower"/>
<owl:inverseOf rdf:resource="#brHeredodegenerativeDisordNSysGD"/>
<ggdsch:ontologyType rdf:resource="#SubOntology"/>
<ggdsch:parentOntology rdf:resource="#PhenotypeGD"/>
</rdf:Description>

<rdf:Description rdf:about="#brHeredodegenerativeDisordNSysGD">
<rdfs:label xml:lang="en">Broader semantic relation property for Heredodegenerative Disorders (Nervous System) ontology</rdfs:label>
<skos:scopeNote xml:lang="en">This semantic relation is used only in "Genetic disorders of glycan synthesis (by systems, signs and symptoms)" concept scheme</skos:scopeNote>
<rdf:type rdf:resource="#SemanticRelationsGGDonto"/>
<rdfs:subPropertyOf rdf:resource="http://www.w3.org/2004/02/skos/core#broader"/>
<owl:inverseOf rdf:resource="#narHeredodegenerativeDisordNSysGD"/>
<ggdsch:ontologyType rdf:resource="#SubOntology"/>
<ggdsch:parentOntology rdf:resource="#PhenotypeGD"/>
</rdf:Description>

<rdf:Description rdf:about="#narAtaxiaGD">
<rdfs:label xml:lang="en">Narrower semantic relation property for Ataxia ontology</rdfs:label>
<skos:scopeNote xml:lang="en">This semantic relation is used only in "Genetic disorders of glycan synthesis (by systems, signs and symptoms)" concept scheme</skos:scopeNote>
<rdf:type rdf:resource="#SemanticRelationsGGDonto"/>
<rdfs:subPropertyOf rdf:resource="http://www.w3.org/2004/02/skos/core#narrower"/>
<owl:inverseOf rdf:resource="#brAtaxiaGD"/>
<ggdsch:ontologyType rdf:resource="#SubOntology"/>
<ggdsch:parentOntology rdf:resource="#PhenotypeGD"/>
</rdf:Description>

<rdf:Description rdf:about="#brAtaxiaGD">
<rdfs:label xml:lang="en">Broader semantic relation property for Ataxia ontology</rdfs:label>
<skos:scopeNote xml:lang="en">This semantic relation is used only in "Genetic disorders of glycan synthesis (by systems, signs and symptoms)" concept scheme</skos:scopeNote>
<rdf:type rdf:resource="#SemanticRelationsGGDonto"/>
<rdfs:subPropertyOf rdf:resource="http://www.w3.org/2004/02/skos/core#broader"/>
<owl:inverseOf rdf:resource="#narAtaxiaGD"/>
<ggdsch:ontologyType rdf:resource="#SubOntology"/>
<ggdsch:parentOntology rdf:resource="#PhenotypeGD"/>
</rdf:Description>

<rdf:Description rdf:about="#narMyoclonusGD">
<rdfs:label xml:lang="en">Narrower semantic relation property for Myoclonus ontology</rdfs:label>
<skos:scopeNote xml:lang="en">This semantic relation is used only in "Genetic disorders of glycan synthesis (by systems, signs and symptoms)" concept scheme</skos:scopeNote>
<rdf:type rdf:resource="#SemanticRelationsGGDonto"/>
<rdfs:subPropertyOf rdf:resource="http://www.w3.org/2004/02/skos/core#narrower"/>
<owl:inverseOf rdf:resource="#brMyoclonusGD"/>
<ggdsch:ontologyType rdf:resource="#SubOntology"/>
<ggdsch:parentOntology rdf:resource="#PhenotypeGD"/>
</rdf:Description>

<rdf:Description rdf:about="#brMyoclonusGD">
<rdfs:label xml:lang="en">Broader semantic relation property for Myoclonus ontology</rdfs:label>
<skos:scopeNote xml:lang="en">This semantic relation is used only in "Genetic disorders of glycan synthesis (by systems, signs and symptoms)" concept scheme</skos:scopeNote>
<rdf:type rdf:resource="#SemanticRelationsGGDonto"/>
<rdfs:subPropertyOf rdf:resource="http://www.w3.org/2004/02/skos/core#broader"/>
<owl:inverseOf rdf:resource="#narMyoclonusGD"/>
<ggdsch:ontologyType rdf:resource="#SubOntology"/>
<ggdsch:parentOntology rdf:resource="#PhenotypeGD"/>
</rdf:Description>

<rdf:Description rdf:about="#narTremorGD">
<rdfs:label xml:lang="en">Narrower semantic relation property for Tremor ontology</rdfs:label>
<skos:scopeNote xml:lang="en">This semantic relation is used only in "Genetic disorders of glycan synthesis (by systems, signs and symptoms)" concept scheme</skos:scopeNote>
<rdf:type rdf:resource="#SemanticRelationsGGDonto"/>
<rdfs:subPropertyOf rdf:resource="http://www.w3.org/2004/02/skos/core#narrower"/>
<owl:inverseOf rdf:resource="#brTremorGD"/>
<ggdsch:ontologyType rdf:resource="#SubOntology"/>
<ggdsch:parentOntology rdf:resource="#PhenotypeGD"/>
</rdf:Description>

<rdf:Description rdf:about="#brTremorGD">
<rdfs:label xml:lang="en">Broader semantic relation property for Tremor ontology</rdfs:label>
<skos:scopeNote xml:lang="en">This semantic relation is used only in "Genetic disorders of glycan synthesis (by systems, signs and symptoms)" concept scheme</skos:scopeNote>
<rdf:type rdf:resource="#SemanticRelationsGGDonto"/>
<rdfs:subPropertyOf rdf:resource="http://www.w3.org/2004/02/skos/core#broader"/>
<owl:inverseOf rdf:resource="#narTremorGD"/>
<ggdsch:ontologyType rdf:resource="#SubOntology"/>
<ggdsch:parentOntology rdf:resource="#PhenotypeGD"/>
</rdf:Description>

<rdf:Description rdf:about="#narGaitDisordNeurologicGD">
<rdfs:label xml:lang="en">Narrower semantic relation property for Gait Disorders, Neurologic ontology</rdfs:label>
<skos:scopeNote xml:lang="en">This semantic relation is used only in "Genetic disorders of glycan synthesis (by systems, signs and symptoms)" concept scheme</skos:scopeNote>
<rdf:type rdf:resource="#SemanticRelationsGGDonto"/>
<rdfs:subPropertyOf rdf:resource="http://www.w3.org/2004/02/skos/core#narrower"/>
<owl:inverseOf rdf:resource="#brGaitDisordNeurologicGD"/>
<ggdsch:ontologyType rdf:resource="#SubOntology"/>
<ggdsch:parentOntology rdf:resource="#PhenotypeGD"/>
</rdf:Description>

<rdf:Description rdf:about="#brGaitDisordNeurologicGD">
<rdfs:label xml:lang="en">Broader semantic relation property for Gait Disorders, Neurologic ontology</rdfs:label>
<skos:scopeNote xml:lang="en">This semantic relation is used only in "Genetic disorders of glycan synthesis (by systems, signs and symptoms)" concept scheme</skos:scopeNote>
<rdf:type rdf:resource="#SemanticRelationsGGDonto"/>
<rdfs:subPropertyOf rdf:resource="http://www.w3.org/2004/02/skos/core#broader"/>
<owl:inverseOf rdf:resource="#narGaitDisordNeurologicGD"/>
<ggdsch:ontologyType rdf:resource="#SubOntology"/>
<ggdsch:parentOntology rdf:resource="#PhenotypeGD"/>
</rdf:Description>

<rdf:Description rdf:about="#narSpeechDisordGD">
<rdfs:label xml:lang="en">Narrower semantic relation property for Speech Disorders ontology</rdfs:label>
<skos:scopeNote xml:lang="en">This semantic relation is used only in "Genetic disorders of glycan synthesis (by systems, signs and symptoms)" concept scheme</skos:scopeNote>
<rdf:type rdf:resource="#SemanticRelationsGGDonto"/>
<rdfs:subPropertyOf rdf:resource="http://www.w3.org/2004/02/skos/core#narrower"/>
<owl:inverseOf rdf:resource="#brSpeechDisordGD"/>
<ggdsch:ontologyType rdf:resource="#SubOntology"/>
<ggdsch:parentOntology rdf:resource="#PhenotypeGD"/>
</rdf:Description>

<rdf:Description rdf:about="#brSpeechDisordGD">
<rdfs:label xml:lang="en">Broader semantic relation property for Speech Disorders ontology</rdfs:label>
<skos:scopeNote xml:lang="en">This semantic relation is used only in "Genetic disorders of glycan synthesis (by systems, signs and symptoms)" concept scheme</skos:scopeNote>
<rdf:type rdf:resource="#SemanticRelationsGGDonto"/>
<rdfs:subPropertyOf rdf:resource="http://www.w3.org/2004/02/skos/core#broader"/>
<owl:inverseOf rdf:resource="#narSpeechDisordGD"/>
<ggdsch:ontologyType rdf:resource="#SubOntology"/>
<ggdsch:parentOntology rdf:resource="#PhenotypeGD"/>
</rdf:Description>

<rdf:Description rdf:about="#narArticulationDisordGD">
<rdfs:label xml:lang="en">Narrower semantic relation property for Articulation Disorders ontology</rdfs:label>
<skos:scopeNote xml:lang="en">This semantic relation is used only in "Genetic disorders of glycan synthesis (by systems, signs and symptoms)" concept scheme</skos:scopeNote>
<rdf:type rdf:resource="#SemanticRelationsGGDonto"/>
<rdfs:subPropertyOf rdf:resource="http://www.w3.org/2004/02/skos/core#narrower"/>
<owl:inverseOf rdf:resource="#brArticulationDisordGD"/>
<ggdsch:ontologyType rdf:resource="#SubOntology"/>
<ggdsch:parentOntology rdf:resource="#PhenotypeGD"/>
</rdf:Description>

<rdf:Description rdf:about="#brArticulationDisordGD">
<rdfs:label xml:lang="en">Broader semantic relation property for Articulation Disorders ontology</rdfs:label>
<skos:scopeNote xml:lang="en">This semantic relation is used only in "Genetic disorders of glycan synthesis (by systems, signs and symptoms)" concept scheme</skos:scopeNote>
<rdf:type rdf:resource="#SemanticRelationsGGDonto"/>
<rdfs:subPropertyOf rdf:resource="http://www.w3.org/2004/02/skos/core#broader"/>
<owl:inverseOf rdf:resource="#narArticulationDisordGD"/>
<ggdsch:ontologyType rdf:resource="#SubOntology"/>
<ggdsch:parentOntology rdf:resource="#PhenotypeGD"/>
</rdf:Description>

<rdf:Description rdf:about="#narDysarthriaGD">
<rdfs:label xml:lang="en">Narrower semantic relation property for Dysarthria ontology</rdfs:label>
<skos:scopeNote xml:lang="en">This semantic relation is used only in "Genetic disorders of glycan synthesis (by systems, signs and symptoms)" concept scheme</skos:scopeNote>
<rdf:type rdf:resource="#SemanticRelationsGGDonto"/>
<rdfs:subPropertyOf rdf:resource="http://www.w3.org/2004/02/skos/core#narrower"/>
<owl:inverseOf rdf:resource="#brDysarthriaGD"/>
<ggdsch:ontologyType rdf:resource="#SubOntology"/>
<ggdsch:parentOntology rdf:resource="#PhenotypeGD"/>
</rdf:Description>

<rdf:Description rdf:about="#brDysarthriaGD">
<rdfs:label xml:lang="en">Broader semantic relation property for Dysarthria ontology</rdfs:label>
<skos:scopeNote xml:lang="en">This semantic relation is used only in "Genetic disorders of glycan synthesis (by systems, signs and symptoms)" concept scheme</skos:scopeNote>
<rdf:type rdf:resource="#SemanticRelationsGGDonto"/>
<rdfs:subPropertyOf rdf:resource="http://www.w3.org/2004/02/skos/core#broader"/>
<owl:inverseOf rdf:resource="#narDysarthriaGD"/>
<ggdsch:ontologyType rdf:resource="#SubOntology"/>
<ggdsch:parentOntology rdf:resource="#PhenotypeGD"/>
</rdf:Description>

<rdf:Description rdf:about="#narLearningDisordCommunicatDisordGD">
<rdfs:label xml:lang="en">Narrower semantic relation property for Learning Disorders (Communication Disorders) ontology</rdfs:label>
<skos:scopeNote xml:lang="en">This semantic relation is used only in "Genetic disorders of glycan synthesis (by systems, signs and symptoms)" concept scheme</skos:scopeNote>
<rdf:type rdf:resource="#SemanticRelationsGGDonto"/>
<rdfs:subPropertyOf rdf:resource="http://www.w3.org/2004/02/skos/core#narrower"/>
<owl:inverseOf rdf:resource="#brLearningDisordCommunicatDisordGD"/>
<ggdsch:ontologyType rdf:resource="#SubOntology"/>
<ggdsch:parentOntology rdf:resource="#PhenotypeGD"/>
</rdf:Description>

<rdf:Description rdf:about="#brLearningDisordCommunicatDisordGD">
<rdfs:label xml:lang="en">Broader semantic relation property for Learning Disorders (Communication Disorders) ontology</rdfs:label>
<skos:scopeNote xml:lang="en">This semantic relation is used only in "Genetic disorders of glycan synthesis (by systems, signs and symptoms)" concept scheme</skos:scopeNote>
<rdf:type rdf:resource="#SemanticRelationsGGDonto"/>
<rdfs:subPropertyOf rdf:resource="http://www.w3.org/2004/02/skos/core#broader"/>
<owl:inverseOf rdf:resource="#narLearningDisordCommunicatDisordGD"/>
<ggdsch:ontologyType rdf:resource="#SubOntology"/>
<ggdsch:parentOntology rdf:resource="#PhenotypeGD"/>
</rdf:Description>

<rdf:Description rdf:about="#narIntellectualDisabilityNSDisGD">
<rdfs:label xml:lang="en">Narrower semantic relation property for Intellectual Disability (Nervous System Diseases) ontology</rdfs:label>
<skos:scopeNote xml:lang="en">This semantic relation is used only in "Genetic disorders of glycan synthesis (by systems, signs and symptoms)" concept scheme</skos:scopeNote>
<rdf:type rdf:resource="#SemanticRelationsGGDonto"/>
<rdfs:subPropertyOf rdf:resource="http://www.w3.org/2004/02/skos/core#narrower"/>
<owl:inverseOf rdf:resource="#brIntellectualDisabilityNSDisGD"/>
<ggdsch:ontologyType rdf:resource="#SubOntology"/>
<ggdsch:parentOntology rdf:resource="#PhenotypeGD"/>
</rdf:Description>

<rdf:Description rdf:about="#brIntellectualDisabilityNSDisGD">
<rdfs:label xml:lang="en">Broader semantic relation property for Intellectual Disability (Nervous System Diseases) ontology</rdfs:label>
<skos:scopeNote xml:lang="en">This semantic relation is used only in "Genetic disorders of glycan synthesis (by systems, signs and symptoms)" concept scheme</skos:scopeNote>
<rdf:type rdf:resource="#SemanticRelationsGGDonto"/>
<rdfs:subPropertyOf rdf:resource="http://www.w3.org/2004/02/skos/core#broader"/>
<owl:inverseOf rdf:resource="#narIntellectualDisabilityNSDisGD"/>
<ggdsch:ontologyType rdf:resource="#SubOntology"/>
<ggdsch:parentOntology rdf:resource="#PhenotypeGD"/>
</rdf:Description>

<rdf:Description rdf:about="#narLethargyGD">
<rdfs:label xml:lang="en">Narrower semantic relation property for Lethargy ontology</rdfs:label>
<skos:scopeNote xml:lang="en">This semantic relation is used only in "Genetic disorders of glycan synthesis (by systems, signs and symptoms)" concept scheme</skos:scopeNote>
<rdf:type rdf:resource="#SemanticRelationsGGDonto"/>
<rdfs:subPropertyOf rdf:resource="http://www.w3.org/2004/02/skos/core#narrower"/>
<owl:inverseOf rdf:resource="#brLethargyGD"/>
<ggdsch:ontologyType rdf:resource="#SubOntology"/>
<ggdsch:parentOntology rdf:resource="#PhenotypeGD"/>
</rdf:Description>

<rdf:Description rdf:about="#brLethargyGD">
<rdfs:label xml:lang="en">Broader semantic relation property for Lethargy ontology</rdfs:label>
<skos:scopeNote xml:lang="en">This semantic relation is used only in "Genetic disorders of glycan synthesis (by systems, signs and symptoms)" concept scheme</skos:scopeNote>
<rdf:type rdf:resource="#SemanticRelationsGGDonto"/>
<rdfs:subPropertyOf rdf:resource="http://www.w3.org/2004/02/skos/core#broader"/>
<owl:inverseOf rdf:resource="#narLethargyGD"/>
<ggdsch:ontologyType rdf:resource="#SubOntology"/>
<ggdsch:parentOntology rdf:resource="#PhenotypeGD"/>
</rdf:Description>

<rdf:Description rdf:about="#narPsychomotorDisordGD">
<rdfs:label xml:lang="en">Narrower semantic relation property for Psychomotor Disorders ontology</rdfs:label>
<skos:scopeNote xml:lang="en">This semantic relation is used only in "Genetic disorders of glycan synthesis (by systems, signs and symptoms)" concept scheme</skos:scopeNote>
<rdf:type rdf:resource="#SemanticRelationsGGDonto"/>
<rdfs:subPropertyOf rdf:resource="http://www.w3.org/2004/02/skos/core#narrower"/>
<owl:inverseOf rdf:resource="#brPsychomotorDisordGD"/>
<ggdsch:ontologyType rdf:resource="#SubOntology"/>
<ggdsch:parentOntology rdf:resource="#PhenotypeGD"/>
</rdf:Description>

<rdf:Description rdf:about="#brPsychomotorDisordGD">
<rdfs:label xml:lang="en">Broader semantic relation property for Psychomotor Disorders ontology</rdfs:label>
<skos:scopeNote xml:lang="en">This semantic relation is used only in "Genetic disorders of glycan synthesis (by systems, signs and symptoms)" concept scheme</skos:scopeNote>
<rdf:type rdf:resource="#SemanticRelationsGGDonto"/>
<rdfs:subPropertyOf rdf:resource="http://www.w3.org/2004/02/skos/core#broader"/>
<owl:inverseOf rdf:resource="#narPsychomotorDisordGD"/>
<ggdsch:ontologyType rdf:resource="#SubOntology"/>
<ggdsch:parentOntology rdf:resource="#PhenotypeGD"/>
</rdf:Description>

<rdf:Description rdf:about="#narMuscleHypertoniaGD">
<rdfs:label xml:lang="en">Narrower semantic relation property for Muscle Hypertonia ontology</rdfs:label>
<skos:scopeNote xml:lang="en">This semantic relation is used only in "Genetic disorders of glycan synthesis (by systems, signs and symptoms)" concept scheme</skos:scopeNote>
<rdf:type rdf:resource="#SemanticRelationsGGDonto"/>
<rdfs:subPropertyOf rdf:resource="http://www.w3.org/2004/02/skos/core#narrower"/>
<owl:inverseOf rdf:resource="#brMuscleHypertoniaGD"/>
<ggdsch:ontologyType rdf:resource="#SubOntology"/>
<ggdsch:parentOntology rdf:resource="#PhenotypeGD"/>
</rdf:Description>

<rdf:Description rdf:about="#brMuscleHypertoniaGD">
<rdfs:label xml:lang="en">Broader semantic relation property for Muscle Hypertonia ontology</rdfs:label>
<skos:scopeNote xml:lang="en">This semantic relation is used only in "Genetic disorders of glycan synthesis (by systems, signs and symptoms)" concept scheme</skos:scopeNote>
<rdf:type rdf:resource="#SemanticRelationsGGDonto"/>
<rdfs:subPropertyOf rdf:resource="http://www.w3.org/2004/02/skos/core#broader"/>
<owl:inverseOf rdf:resource="#narMuscleHypertoniaGD"/>
<ggdsch:ontologyType rdf:resource="#SubOntology"/>
<ggdsch:parentOntology rdf:resource="#PhenotypeGD"/>
</rdf:Description>

<rdf:Description rdf:about="#narMuscleSpasticityNSDisGD">
<rdfs:label xml:lang="en">Narrower semantic relation property for Muscle Spasticity (Nervous System Diseases) ontology</rdfs:label>
<skos:scopeNote xml:lang="en">This semantic relation is used only in "Genetic disorders of glycan synthesis (by systems, signs and symptoms)" concept scheme</skos:scopeNote>
<rdf:type rdf:resource="#SemanticRelationsGGDonto"/>
<rdfs:subPropertyOf rdf:resource="http://www.w3.org/2004/02/skos/core#narrower"/>
<owl:inverseOf rdf:resource="#brMuscleSpasticityNSDisGD"/>
<ggdsch:ontologyType rdf:resource="#SubOntology"/>
<ggdsch:parentOntology rdf:resource="#PhenotypeGD"/>
</rdf:Description>

<rdf:Description rdf:about="#brMuscleSpasticityNSDisGD">
<rdfs:label xml:lang="en">Broader semantic relation property for Muscle Spasticity (Nervous System Diseases) ontology</rdfs:label>
<skos:scopeNote xml:lang="en">This semantic relation is used only in "Genetic disorders of glycan synthesis (by systems, signs and symptoms)" concept scheme</skos:scopeNote>
<rdf:type rdf:resource="#SemanticRelationsGGDonto"/>
<rdfs:subPropertyOf rdf:resource="http://www.w3.org/2004/02/skos/core#broader"/>
<owl:inverseOf rdf:resource="#narMuscleSpasticityNSDisGD"/>
<ggdsch:ontologyType rdf:resource="#SubOntology"/>
<ggdsch:parentOntology rdf:resource="#PhenotypeGD"/>
</rdf:Description>

<rdf:Description rdf:about="#narMuscleHypotoniaGD">
<rdfs:label xml:lang="en">Narrower semantic relation property for Muscle Hypotonia ontology</rdfs:label>
<skos:scopeNote xml:lang="en">This semantic relation is used only in "Genetic disorders of glycan synthesis (by systems, signs and symptoms)" concept scheme</skos:scopeNote>
<rdf:type rdf:resource="#SemanticRelationsGGDonto"/>
<rdfs:subPropertyOf rdf:resource="http://www.w3.org/2004/02/skos/core#narrower"/>
<owl:inverseOf rdf:resource="#brMuscleHypotoniaGD"/>
<ggdsch:ontologyType rdf:resource="#SubOntology"/>
<ggdsch:parentOntology rdf:resource="#PhenotypeGD"/>
</rdf:Description>

<rdf:Description rdf:about="#brMuscleHypotoniaGD">
<rdfs:label xml:lang="en">Broader semantic relation property for Muscle Hypotonia ontology</rdfs:label>
<skos:scopeNote xml:lang="en">This semantic relation is used only in "Genetic disorders of glycan synthesis (by systems, signs and symptoms)" concept scheme</skos:scopeNote>
<rdf:type rdf:resource="#SemanticRelationsGGDonto"/>
<rdfs:subPropertyOf rdf:resource="http://www.w3.org/2004/02/skos/core#broader"/>
<owl:inverseOf rdf:resource="#narMuscleHypotoniaGD"/>
<ggdsch:ontologyType rdf:resource="#SubOntology"/>
<ggdsch:parentOntology rdf:resource="#PhenotypeGD"/>
</rdf:Description>

<rdf:Description rdf:about="#narMuscleWeaknessNSDisGD">
<rdfs:label xml:lang="en">Narrower semantic relation property for Muscle Weakness (Nervous System Diseases) ontology</rdfs:label>
<skos:scopeNote xml:lang="en">This semantic relation is used only in "Genetic disorders of glycan synthesis (by systems, signs and symptoms)" concept scheme</skos:scopeNote>
<rdf:type rdf:resource="#SemanticRelationsGGDonto"/>
<rdfs:subPropertyOf rdf:resource="http://www.w3.org/2004/02/skos/core#narrower"/>
<owl:inverseOf rdf:resource="#brMuscleWeaknessNSDisGD"/>
<ggdsch:ontologyType rdf:resource="#SubOntology"/>
<ggdsch:parentOntology rdf:resource="#PhenotypeGD"/>
</rdf:Description>

<rdf:Description rdf:about="#brMuscleWeaknessNSDisGD">
<rdfs:label xml:lang="en">Broader semantic relation property for Muscle Weakness (Nervous System Diseases) ontology</rdfs:label>
<skos:scopeNote xml:lang="en">This semantic relation is used only in "Genetic disorders of glycan synthesis (by systems, signs and symptoms)" concept scheme</skos:scopeNote>
<rdf:type rdf:resource="#SemanticRelationsGGDonto"/>
<rdfs:subPropertyOf rdf:resource="http://www.w3.org/2004/02/skos/core#broader"/>
<owl:inverseOf rdf:resource="#narMuscleWeaknessNSDisGD"/>
<ggdsch:ontologyType rdf:resource="#SubOntology"/>
<ggdsch:parentOntology rdf:resource="#PhenotypeGD"/>
</rdf:Description>

<rdf:Description rdf:about="#narMuscularAtrophyGD">
<rdfs:label xml:lang="en">Narrower semantic relation property for Muscular Atrophy ontology</rdfs:label>
<skos:scopeNote xml:lang="en">This semantic relation is used only in "Genetic disorders of glycan synthesis (by systems, signs and symptoms)" concept scheme</skos:scopeNote>
<rdf:type rdf:resource="#SemanticRelationsGGDonto"/>
<rdfs:subPropertyOf rdf:resource="http://www.w3.org/2004/02/skos/core#narrower"/>
<owl:inverseOf rdf:resource="#brMuscularAtrophyGD"/>
<ggdsch:ontologyType rdf:resource="#SubOntology"/>
<ggdsch:parentOntology rdf:resource="#PhenotypeGD"/>
</rdf:Description>

<rdf:Description rdf:about="#brMuscularAtrophyGD">
<rdfs:label xml:lang="en">Broader semantic relation property for Muscular Atrophy ontology</rdfs:label>
<skos:scopeNote xml:lang="en">This semantic relation is used only in "Genetic disorders of glycan synthesis (by systems, signs and symptoms)" concept scheme</skos:scopeNote>
<rdf:type rdf:resource="#SemanticRelationsGGDonto"/>
<rdfs:subPropertyOf rdf:resource="http://www.w3.org/2004/02/skos/core#broader"/>
<owl:inverseOf rdf:resource="#narMuscularAtrophyGD"/>
<ggdsch:ontologyType rdf:resource="#SubOntology"/>
<ggdsch:parentOntology rdf:resource="#PhenotypeGD"/>
</rdf:Description>

<rdf:Description rdf:about="#narMusculoskeletalPainGD">
<rdfs:label xml:lang="en">Narrower semantic relation property for Musculoskeletal Pain ontology</rdfs:label>
<skos:scopeNote xml:lang="en">This semantic relation is used only in "Genetic disorders of glycan synthesis (by systems, signs and symptoms)" concept scheme</skos:scopeNote>
<rdf:type rdf:resource="#SemanticRelationsGGDonto"/>
<rdfs:subPropertyOf rdf:resource="http://www.w3.org/2004/02/skos/core#narrower"/>
<owl:inverseOf rdf:resource="#brMusculoskeletalPainGD"/>
<ggdsch:ontologyType rdf:resource="#SubOntology"/>
<ggdsch:parentOntology rdf:resource="#PhenotypeGD"/>
</rdf:Description>

<rdf:Description rdf:about="#brMusculoskeletalPainGD">
<rdfs:label xml:lang="en">Broader semantic relation property for Musculoskeletal Pain ontology</rdfs:label>
<skos:scopeNote xml:lang="en">This semantic relation is used only in "Genetic disorders of glycan synthesis (by systems, signs and symptoms)" concept scheme</skos:scopeNote>
<rdf:type rdf:resource="#SemanticRelationsGGDonto"/>
<rdfs:subPropertyOf rdf:resource="http://www.w3.org/2004/02/skos/core#broader"/>
<owl:inverseOf rdf:resource="#narMusculoskeletalPainGD"/>
<ggdsch:ontologyType rdf:resource="#SubOntology"/>
<ggdsch:parentOntology rdf:resource="#PhenotypeGD"/>
</rdf:Description>

<rdf:Description rdf:about="#narQuadriplegiaGD">
<rdfs:label xml:lang="en">Narrower semantic relation property for Quadriplegia ontology</rdfs:label>
<skos:scopeNote xml:lang="en">This semantic relation is used only in "Genetic disorders of glycan synthesis (by systems, signs and symptoms)" concept scheme</skos:scopeNote>
<rdf:type rdf:resource="#SemanticRelationsGGDonto"/>
<rdfs:subPropertyOf rdf:resource="http://www.w3.org/2004/02/skos/core#narrower"/>
<owl:inverseOf rdf:resource="#brQuadriplegiaGD"/>
<ggdsch:ontologyType rdf:resource="#SubOntology"/>
<ggdsch:parentOntology rdf:resource="#PhenotypeGD"/>
</rdf:Description>

<rdf:Description rdf:about="#brQuadriplegiaGD">
<rdfs:label xml:lang="en">Broader semantic relation property for Quadriplegia ontology</rdfs:label>
<skos:scopeNote xml:lang="en">This semantic relation is used only in "Genetic disorders of glycan synthesis (by systems, signs and symptoms)" concept scheme</skos:scopeNote>
<rdf:type rdf:resource="#SemanticRelationsGGDonto"/>
<rdfs:subPropertyOf rdf:resource="http://www.w3.org/2004/02/skos/core#broader"/>
<owl:inverseOf rdf:resource="#narQuadriplegiaGD"/>
<ggdsch:ontologyType rdf:resource="#SubOntology"/>
<ggdsch:parentOntology rdf:resource="#PhenotypeGD"/>
</rdf:Description>

<rdf:Description rdf:about="#narParaparesisSpasticGD">
<rdfs:label xml:lang="en">Narrower semantic relation property for Paraparesis, Spastic ontology</rdfs:label>
<skos:scopeNote xml:lang="en">This semantic relation is used only in "Genetic disorders of glycan synthesis (by systems, signs and symptoms)" concept scheme</skos:scopeNote>
<rdf:type rdf:resource="#SemanticRelationsGGDonto"/>
<rdfs:subPropertyOf rdf:resource="http://www.w3.org/2004/02/skos/core#narrower"/>
<owl:inverseOf rdf:resource="#brParaparesisSpasticGD"/>
<ggdsch:ontologyType rdf:resource="#SubOntology"/>
<ggdsch:parentOntology rdf:resource="#PhenotypeGD"/>
</rdf:Description>

<rdf:Description rdf:about="#brParaparesisSpasticGD">
<rdfs:label xml:lang="en">Broader semantic relation property for Paraparesis, Spastic ontology</rdfs:label>
<skos:scopeNote xml:lang="en">This semantic relation is used only in "Genetic disorders of glycan synthesis (by systems, signs and symptoms)" concept scheme</skos:scopeNote>
<rdf:type rdf:resource="#SemanticRelationsGGDonto"/>
<rdfs:subPropertyOf rdf:resource="http://www.w3.org/2004/02/skos/core#broader"/>
<owl:inverseOf rdf:resource="#narParaparesisSpasticGD"/>
<ggdsch:ontologyType rdf:resource="#SubOntology"/>
<ggdsch:parentOntology rdf:resource="#PhenotypeGD"/>
</rdf:Description>

<rdf:Description rdf:about="#narReflexAbnormGD">
<rdfs:label xml:lang="en">Narrower semantic relation property for Reflex, Abnormal ontology</rdfs:label>
<skos:scopeNote xml:lang="en">This semantic relation is used only in "Genetic disorders of glycan synthesis (by systems, signs and symptoms)" concept scheme</skos:scopeNote>
<rdf:type rdf:resource="#SemanticRelationsGGDonto"/>
<rdfs:subPropertyOf rdf:resource="http://www.w3.org/2004/02/skos/core#narrower"/>
<owl:inverseOf rdf:resource="#brReflexAbnormGD"/>
<ggdsch:ontologyType rdf:resource="#SubOntology"/>
<ggdsch:parentOntology rdf:resource="#PhenotypeGD"/>
</rdf:Description>

<rdf:Description rdf:about="#brReflexAbnormGD">
<rdfs:label xml:lang="en">Broader semantic relation property for Reflex, Abnormal ontology</rdfs:label>
<skos:scopeNote xml:lang="en">This semantic relation is used only in "Genetic disorders of glycan synthesis (by systems, signs and symptoms)" concept scheme</skos:scopeNote>
<rdf:type rdf:resource="#SemanticRelationsGGDonto"/>
<rdfs:subPropertyOf rdf:resource="http://www.w3.org/2004/02/skos/core#broader"/>
<owl:inverseOf rdf:resource="#narReflexAbnormGD"/>
<ggdsch:ontologyType rdf:resource="#SubOntology"/>
<ggdsch:parentOntology rdf:resource="#PhenotypeGD"/>
</rdf:Description>

<rdf:Description rdf:about="#narSeizuresNeurologicManifGD">
<rdfs:label xml:lang="en">Narrower semantic relation property for Seizures (Neurologic Manifestations) ontology</rdfs:label>
<skos:scopeNote xml:lang="en">This semantic relation is used only in "Genetic disorders of glycan synthesis (by systems, signs and symptoms)" concept scheme</skos:scopeNote>
<rdf:type rdf:resource="#SemanticRelationsGGDonto"/>
<rdfs:subPropertyOf rdf:resource="http://www.w3.org/2004/02/skos/core#narrower"/>
<owl:inverseOf rdf:resource="#brSeizuresNeurologicManifGD"/>
<ggdsch:ontologyType rdf:resource="#SubOntology"/>
<ggdsch:parentOntology rdf:resource="#PhenotypeGD"/>
</rdf:Description>

<rdf:Description rdf:about="#brSeizuresNeurologicManifGD">
<rdfs:label xml:lang="en">Broader semantic relation property for Seizures (Neurologic Manifestations) ontology</rdfs:label>
<skos:scopeNote xml:lang="en">This semantic relation is used only in "Genetic disorders of glycan synthesis (by systems, signs and symptoms)" concept scheme</skos:scopeNote>
<rdf:type rdf:resource="#SemanticRelationsGGDonto"/>
<rdfs:subPropertyOf rdf:resource="http://www.w3.org/2004/02/skos/core#broader"/>
<owl:inverseOf rdf:resource="#narSeizuresNeurologicManifGD"/>
<ggdsch:ontologyType rdf:resource="#SubOntology"/>
<ggdsch:parentOntology rdf:resource="#PhenotypeGD"/>
</rdf:Description>

<rdf:Description rdf:about="#narHearingLossSensationDisordGD">
<rdfs:label xml:lang="en">Narrower semantic relation property for Hearing Loss (Sensation Disorders) ontology</rdfs:label>
<skos:scopeNote xml:lang="en">This semantic relation is used only in "Genetic disorders of glycan synthesis (by systems, signs and symptoms)" concept scheme</skos:scopeNote>
<rdf:type rdf:resource="#SemanticRelationsGGDonto"/>
<rdfs:subPropertyOf rdf:resource="http://www.w3.org/2004/02/skos/core#narrower"/>
<owl:inverseOf rdf:resource="#brHearingLossSensationDisordGD"/>
<ggdsch:ontologyType rdf:resource="#SubOntology"/>
<ggdsch:parentOntology rdf:resource="#PhenotypeGD"/>
</rdf:Description>

<rdf:Description rdf:about="#brHearingLossSensationDisordGD">
<rdfs:label xml:lang="en">Broader semantic relation property for Hearing Loss (Sensation Disorders) ontology</rdfs:label>
<skos:scopeNote xml:lang="en">This semantic relation is used only in "Genetic disorders of glycan synthesis (by systems, signs and symptoms)" concept scheme</skos:scopeNote>
<rdf:type rdf:resource="#SemanticRelationsGGDonto"/>
<rdfs:subPropertyOf rdf:resource="http://www.w3.org/2004/02/skos/core#broader"/>
<owl:inverseOf rdf:resource="#narHearingLossSensationDisordGD"/>
<ggdsch:ontologyType rdf:resource="#SubOntology"/>
<ggdsch:parentOntology rdf:resource="#PhenotypeGD"/>
</rdf:Description>

<rdf:Description rdf:about="#narBlindnessSensationDisordGD">
<rdfs:label xml:lang="en">Narrower semantic relation property for Blindness (Sensation Disorders) ontology</rdfs:label>
<skos:scopeNote xml:lang="en">This semantic relation is used only in "Genetic disorders of glycan synthesis (by systems, signs and symptoms)" concept scheme</skos:scopeNote>
<rdf:type rdf:resource="#SemanticRelationsGGDonto"/>
<rdfs:subPropertyOf rdf:resource="http://www.w3.org/2004/02/skos/core#narrower"/>
<owl:inverseOf rdf:resource="#brBlindnessSensationDisordGD"/>
<ggdsch:ontologyType rdf:resource="#SubOntology"/>
<ggdsch:parentOntology rdf:resource="#PhenotypeGD"/>
</rdf:Description>

<rdf:Description rdf:about="#brBlindnessSensationDisordGD">
<rdfs:label xml:lang="en">Broader semantic relation property for Blindness (Sensation Disorders) ontology</rdfs:label>
<skos:scopeNote xml:lang="en">This semantic relation is used only in "Genetic disorders of glycan synthesis (by systems, signs and symptoms)" concept scheme</skos:scopeNote>
<rdf:type rdf:resource="#SemanticRelationsGGDonto"/>
<rdfs:subPropertyOf rdf:resource="http://www.w3.org/2004/02/skos/core#broader"/>
<owl:inverseOf rdf:resource="#narBlindnessSensationDisordGD"/>
<ggdsch:ontologyType rdf:resource="#SubOntology"/>
<ggdsch:parentOntology rdf:resource="#PhenotypeGD"/>
</rdf:Description>

<rdf:Description rdf:about="#narVisionLowSensationDisordGD">
<rdfs:label xml:lang="en">Narrower semantic relation property for Vision, Low (Sensation Disorders) ontology</rdfs:label>
<skos:scopeNote xml:lang="en">This semantic relation is used only in "Genetic disorders of glycan synthesis (by systems, signs and symptoms)" concept scheme</skos:scopeNote>
<rdf:type rdf:resource="#SemanticRelationsGGDonto"/>
<rdfs:subPropertyOf rdf:resource="http://www.w3.org/2004/02/skos/core#narrower"/>
<owl:inverseOf rdf:resource="#brVisionLowSensationDisordGD"/>
<ggdsch:ontologyType rdf:resource="#SubOntology"/>
<ggdsch:parentOntology rdf:resource="#PhenotypeGD"/>
</rdf:Description>

<rdf:Description rdf:about="#brVisionLowSensationDisordGD">
<rdfs:label xml:lang="en">Broader semantic relation property for Vision, Low (Sensation Disorders) ontology</rdfs:label>
<skos:scopeNote xml:lang="en">This semantic relation is used only in "Genetic disorders of glycan synthesis (by systems, signs and symptoms)" concept scheme</skos:scopeNote>
<rdf:type rdf:resource="#SemanticRelationsGGDonto"/>
<rdfs:subPropertyOf rdf:resource="http://www.w3.org/2004/02/skos/core#broader"/>
<owl:inverseOf rdf:resource="#narVisionLowSensationDisordGD"/>
<ggdsch:ontologyType rdf:resource="#SubOntology"/>
<ggdsch:parentOntology rdf:resource="#PhenotypeGD"/>
</rdf:Description>

<rdf:Description rdf:about="#narMuscularDystrophNeuromuscularDisGD">
<rdfs:label xml:lang="en">Narrower semantic relation property for Muscular Dystrophies (Neuromuscular Diseases) ontology</rdfs:label>
<skos:scopeNote xml:lang="en">This semantic relation is used only in "Genetic disorders of glycan synthesis (by systems, signs and symptoms)" concept scheme</skos:scopeNote>
<rdf:type rdf:resource="#SemanticRelationsGGDonto"/>
<rdfs:subPropertyOf rdf:resource="http://www.w3.org/2004/02/skos/core#narrower"/>
<owl:inverseOf rdf:resource="#brMuscularDystrophNeuromuscularDisGD"/>
<ggdsch:ontologyType rdf:resource="#SubOntology"/>
<ggdsch:parentOntology rdf:resource="#PhenotypeGD"/>
</rdf:Description>

<rdf:Description rdf:about="#brMuscularDystrophNeuromuscularDisGD">
<rdfs:label xml:lang="en">Broader semantic relation property for Muscular Dystrophies (Neuromuscular Diseases) ontology</rdfs:label>
<skos:scopeNote xml:lang="en">This semantic relation is used only in "Genetic disorders of glycan synthesis (by systems, signs and symptoms)" concept scheme</skos:scopeNote>
<rdf:type rdf:resource="#SemanticRelationsGGDonto"/>
<rdfs:subPropertyOf rdf:resource="http://www.w3.org/2004/02/skos/core#broader"/>
<owl:inverseOf rdf:resource="#narMuscularDystrophNeuromuscularDisGD"/>
<ggdsch:ontologyType rdf:resource="#SubOntology"/>
<ggdsch:parentOntology rdf:resource="#PhenotypeGD"/>
</rdf:Description>

<rdf:Description rdf:about="#narNerveCompressSyndromeGD">
<rdfs:label xml:lang="en">Narrower semantic relation property for Nerve Compression Syndromes ontology</rdfs:label>
<skos:scopeNote xml:lang="en">This semantic relation is used only in "Genetic disorders of glycan synthesis (by systems, signs and symptoms)" concept scheme</skos:scopeNote>
<rdf:type rdf:resource="#SemanticRelationsGGDonto"/>
<rdfs:subPropertyOf rdf:resource="http://www.w3.org/2004/02/skos/core#narrower"/>
<owl:inverseOf rdf:resource="#brNerveCompressSyndromeGD"/>
<ggdsch:ontologyType rdf:resource="#SubOntology"/>
<ggdsch:parentOntology rdf:resource="#PhenotypeGD"/>
</rdf:Description>

<rdf:Description rdf:about="#brNerveCompressSyndromeGD">
<rdfs:label xml:lang="en">Broader semantic relation property for Nerve Compression Syndromes ontology</rdfs:label>
<skos:scopeNote xml:lang="en">This semantic relation is used only in "Genetic disorders of glycan synthesis (by systems, signs and symptoms)" concept scheme</skos:scopeNote>
<rdf:type rdf:resource="#SemanticRelationsGGDonto"/>
<rdfs:subPropertyOf rdf:resource="http://www.w3.org/2004/02/skos/core#broader"/>
<owl:inverseOf rdf:resource="#narNerveCompressSyndromeGD"/>
<ggdsch:ontologyType rdf:resource="#SubOntology"/>
<ggdsch:parentOntology rdf:resource="#PhenotypeGD"/>
</rdf:Description>

<rdf:Description rdf:about="#narPolyneuropathyGD">
<rdfs:label xml:lang="en">Narrower semantic relation property for Polyneuropathy ontology</rdfs:label>
<skos:scopeNote xml:lang="en">This semantic relation is used only in "Genetic disorders of glycan synthesis (by systems, signs and symptoms)" concept scheme</skos:scopeNote>
<rdf:type rdf:resource="#SemanticRelationsGGDonto"/>
<rdfs:subPropertyOf rdf:resource="http://www.w3.org/2004/02/skos/core#narrower"/>
<owl:inverseOf rdf:resource="#brPolyneuropathyGD"/>
<ggdsch:ontologyType rdf:resource="#SubOntology"/>
<ggdsch:parentOntology rdf:resource="#PhenotypeGD"/>
</rdf:Description>

<rdf:Description rdf:about="#brPolyneuropathyGD">
<rdfs:label xml:lang="en">Broader semantic relation property for Polyneuropathy ontology</rdfs:label>
<skos:scopeNote xml:lang="en">This semantic relation is used only in "Genetic disorders of glycan synthesis (by systems, signs and symptoms)" concept scheme</skos:scopeNote>
<rdf:type rdf:resource="#SemanticRelationsGGDonto"/>
<rdfs:subPropertyOf rdf:resource="http://www.w3.org/2004/02/skos/core#broader"/>
<owl:inverseOf rdf:resource="#narPolyneuropathyGD"/>
<ggdsch:ontologyType rdf:resource="#SubOntology"/>
<ggdsch:parentOntology rdf:resource="#PhenotypeGD"/>
</rdf:Description>

<rdf:Description rdf:about="#narCalcinosisGD">
<rdfs:label xml:lang="en">Narrower semantic relation property for Calcinosis ontology</rdfs:label>
<skos:scopeNote xml:lang="en">This semantic relation is used only in "Genetic disorders of glycan synthesis (by systems, signs and symptoms)" concept scheme</skos:scopeNote>
<rdf:type rdf:resource="#SemanticRelationsGGDonto"/>
<rdfs:subPropertyOf rdf:resource="http://www.w3.org/2004/02/skos/core#narrower"/>
<owl:inverseOf rdf:resource="#brCalcinosisGD"/>
<ggdsch:ontologyType rdf:resource="#SubOntology"/>
<ggdsch:parentOntology rdf:resource="#PhenotypeGD"/>
</rdf:Description>

<rdf:Description rdf:about="#brCalcinosisGD">
<rdfs:label xml:lang="en">Broader semantic relation property for Calcinosis ontology</rdfs:label>
<skos:scopeNote xml:lang="en">This semantic relation is used only in "Genetic disorders of glycan synthesis (by systems, signs and symptoms)" concept scheme</skos:scopeNote>
<rdf:type rdf:resource="#SemanticRelationsGGDonto"/>
<rdfs:subPropertyOf rdf:resource="http://www.w3.org/2004/02/skos/core#broader"/>
<owl:inverseOf rdf:resource="#narCalcinosisGD"/>
<ggdsch:ontologyType rdf:resource="#SubOntology"/>
<ggdsch:parentOntology rdf:resource="#PhenotypeGD"/>
</rdf:Description>

<rdf:Description rdf:about="#narVascularCalcificationGD">
<rdfs:label xml:lang="en">Narrower semantic relation property for Vascular Calcification ontology</rdfs:label>
<skos:scopeNote xml:lang="en">This semantic relation is used only in "Genetic disorders of glycan synthesis (by systems, signs and symptoms)" concept scheme</skos:scopeNote>
<rdf:type rdf:resource="#SemanticRelationsGGDonto"/>
<rdfs:subPropertyOf rdf:resource="http://www.w3.org/2004/02/skos/core#narrower"/>
<owl:inverseOf rdf:resource="#brVascularCalcificationGD"/>
<ggdsch:ontologyType rdf:resource="#SubOntology"/>
<ggdsch:parentOntology rdf:resource="#PhenotypeGD"/>
</rdf:Description>

<rdf:Description rdf:about="#brVascularCalcificationGD">
<rdfs:label xml:lang="en">Broader semantic relation property for Vascular Calcification ontology</rdfs:label>
<skos:scopeNote xml:lang="en">This semantic relation is used only in "Genetic disorders of glycan synthesis (by systems, signs and symptoms)" concept scheme</skos:scopeNote>
<rdf:type rdf:resource="#SemanticRelationsGGDonto"/>
<rdfs:subPropertyOf rdf:resource="http://www.w3.org/2004/02/skos/core#broader"/>
<owl:inverseOf rdf:resource="#narVascularCalcificationGD"/>
<ggdsch:ontologyType rdf:resource="#SubOntology"/>
<ggdsch:parentOntology rdf:resource="#PhenotypeGD"/>
</rdf:Description>

<rdf:Description rdf:about="#narHyperinsulinismGD">
<rdfs:label xml:lang="en">Narrower semantic relation property for Hyperinsulinism ontology</rdfs:label>
<skos:scopeNote xml:lang="en">This semantic relation is used only in "Genetic disorders of glycan synthesis (by systems, signs and symptoms)" concept scheme</skos:scopeNote>
<rdf:type rdf:resource="#SemanticRelationsGGDonto"/>
<rdfs:subPropertyOf rdf:resource="http://www.w3.org/2004/02/skos/core#narrower"/>
<owl:inverseOf rdf:resource="#brHyperinsulinismGD"/>
<ggdsch:ontologyType rdf:resource="#SubOntology"/>
<ggdsch:parentOntology rdf:resource="#PhenotypeGD"/>
</rdf:Description>

<rdf:Description rdf:about="#brHyperinsulinismGD">
<rdfs:label xml:lang="en">Broader semantic relation property for Hyperinsulinism ontology</rdfs:label>
<skos:scopeNote xml:lang="en">This semantic relation is used only in "Genetic disorders of glycan synthesis (by systems, signs and symptoms)" concept scheme</skos:scopeNote>
<rdf:type rdf:resource="#SemanticRelationsGGDonto"/>
<rdfs:subPropertyOf rdf:resource="http://www.w3.org/2004/02/skos/core#broader"/>
<owl:inverseOf rdf:resource="#narHyperinsulinismGD"/>
<ggdsch:ontologyType rdf:resource="#SubOntology"/>
<ggdsch:parentOntology rdf:resource="#PhenotypeGD"/>
</rdf:Description>

<rdf:Description rdf:about="#narInsulinResistanceGD">
<rdfs:label xml:lang="en">Narrower semantic relation property for Insulin Resistance ontology</rdfs:label>
<skos:scopeNote xml:lang="en">This semantic relation is used only in "Genetic disorders of glycan synthesis (by systems, signs and symptoms)" concept scheme</skos:scopeNote>
<rdf:type rdf:resource="#SemanticRelationsGGDonto"/>
<rdfs:subPropertyOf rdf:resource="http://www.w3.org/2004/02/skos/core#narrower"/>
<owl:inverseOf rdf:resource="#brInsulinResistanceGD"/>
<ggdsch:ontologyType rdf:resource="#SubOntology"/>
<ggdsch:parentOntology rdf:resource="#PhenotypeGD"/>
</rdf:Description>

<rdf:Description rdf:about="#brInsulinResistanceGD">
<rdfs:label xml:lang="en">Broader semantic relation property for Insulin Resistance ontology</rdfs:label>
<skos:scopeNote xml:lang="en">This semantic relation is used only in "Genetic disorders of glycan synthesis (by systems, signs and symptoms)" concept scheme</skos:scopeNote>
<rdf:type rdf:resource="#SemanticRelationsGGDonto"/>
<rdfs:subPropertyOf rdf:resource="http://www.w3.org/2004/02/skos/core#broader"/>
<owl:inverseOf rdf:resource="#narInsulinResistanceGD"/>
<ggdsch:ontologyType rdf:resource="#SubOntology"/>
<ggdsch:parentOntology rdf:resource="#PhenotypeGD"/>
</rdf:Description>

<rdf:Description rdf:about="#narHypoglycemiaGD">
<rdfs:label xml:lang="en">Narrower semantic relation property for Hypoglycemia ontology</rdfs:label>
<skos:scopeNote xml:lang="en">This semantic relation is used only in "Genetic disorders of glycan synthesis (by systems, signs and symptoms)" concept scheme</skos:scopeNote>
<rdf:type rdf:resource="#SemanticRelationsGGDonto"/>
<rdfs:subPropertyOf rdf:resource="http://www.w3.org/2004/02/skos/core#narrower"/>
<owl:inverseOf rdf:resource="#brHypoglycemiaGD"/>
<ggdsch:ontologyType rdf:resource="#SubOntology"/>
<ggdsch:parentOntology rdf:resource="#PhenotypeGD"/>
</rdf:Description>

<rdf:Description rdf:about="#brHypoglycemiaGD">
<rdfs:label xml:lang="en">Broader semantic relation property for Hypoglycemia ontology</rdfs:label>
<skos:scopeNote xml:lang="en">This semantic relation is used only in "Genetic disorders of glycan synthesis (by systems, signs and symptoms)" concept scheme</skos:scopeNote>
<rdf:type rdf:resource="#SemanticRelationsGGDonto"/>
<rdfs:subPropertyOf rdf:resource="http://www.w3.org/2004/02/skos/core#broader"/>
<owl:inverseOf rdf:resource="#narHypoglycemiaGD"/>
<ggdsch:ontologyType rdf:resource="#SubOntology"/>
<ggdsch:parentOntology rdf:resource="#PhenotypeGD"/>
</rdf:Description>

<rdf:Description rdf:about="#narHyperphosphatemiaGD">
<rdfs:label xml:lang="en">Narrower semantic relation property for Hyperphosphatemia ontology</rdfs:label>
<skos:scopeNote xml:lang="en">This semantic relation is used only in "Genetic disorders of glycan synthesis (by systems, signs and symptoms)" concept scheme</skos:scopeNote>
<rdf:type rdf:resource="#SemanticRelationsGGDonto"/>
<rdfs:subPropertyOf rdf:resource="http://www.w3.org/2004/02/skos/core#narrower"/>
<owl:inverseOf rdf:resource="#brHyperphosphatemiaGD"/>
<ggdsch:ontologyType rdf:resource="#SubOntology"/>
<ggdsch:parentOntology rdf:resource="#PhenotypeGD"/>
</rdf:Description>

<rdf:Description rdf:about="#brHyperphosphatemiaGD">
<rdfs:label xml:lang="en">Broader semantic relation property for Hyperphosphatemia ontology</rdfs:label>
<skos:scopeNote xml:lang="en">This semantic relation is used only in "Genetic disorders of glycan synthesis (by systems, signs and symptoms)" concept scheme</skos:scopeNote>
<rdf:type rdf:resource="#SemanticRelationsGGDonto"/>
<rdfs:subPropertyOf rdf:resource="http://www.w3.org/2004/02/skos/core#broader"/>
<owl:inverseOf rdf:resource="#narHyperphosphatemiaGD"/>
<ggdsch:ontologyType rdf:resource="#SubOntology"/>
<ggdsch:parentOntology rdf:resource="#PhenotypeGD"/>
</rdf:Description>

<rdf:Description rdf:about="#narHearingLossEarDisGD">
<rdfs:label xml:lang="en">Narrower semantic relation property for Hearing Loss (Ear Diseases) ontology</rdfs:label>
<skos:scopeNote xml:lang="en">This semantic relation is used only in "Genetic disorders of glycan synthesis (by systems, signs and symptoms)" concept scheme</skos:scopeNote>
<rdf:type rdf:resource="#SemanticRelationsGGDonto"/>
<rdfs:subPropertyOf rdf:resource="http://www.w3.org/2004/02/skos/core#narrower"/>
<owl:inverseOf rdf:resource="#brHearingLossEarDisGD"/>
<ggdsch:ontologyType rdf:resource="#SubOntology"/>
<ggdsch:parentOntology rdf:resource="#PhenotypeGD"/>
</rdf:Description>

<rdf:Description rdf:about="#brHearingLossEarDisGD">
<rdfs:label xml:lang="en">Broader semantic relation property for Hearing Loss (Ear Diseases) ontology</rdfs:label>
<skos:scopeNote xml:lang="en">This semantic relation is used only in "Genetic disorders of glycan synthesis (by systems, signs and symptoms)" concept scheme</skos:scopeNote>
<rdf:type rdf:resource="#SemanticRelationsGGDonto"/>
<rdfs:subPropertyOf rdf:resource="http://www.w3.org/2004/02/skos/core#broader"/>
<owl:inverseOf rdf:resource="#narHearingLossEarDisGD"/>
<ggdsch:ontologyType rdf:resource="#SubOntology"/>
<ggdsch:parentOntology rdf:resource="#PhenotypeGD"/>
</rdf:Description>

<rdf:Description rdf:about="#narOtitisGD">
<rdfs:label xml:lang="en">Narrower semantic relation property for Otitis ontology</rdfs:label>
<skos:scopeNote xml:lang="en">This semantic relation is used only in "Genetic disorders of glycan synthesis (by systems, signs and symptoms)" concept scheme</skos:scopeNote>
<rdf:type rdf:resource="#SemanticRelationsGGDonto"/>
<rdfs:subPropertyOf rdf:resource="http://www.w3.org/2004/02/skos/core#narrower"/>
<owl:inverseOf rdf:resource="#brOtitisGD"/>
<ggdsch:ontologyType rdf:resource="#SubOntology"/>
<ggdsch:parentOntology rdf:resource="#PhenotypeGD"/>
</rdf:Description>

<rdf:Description rdf:about="#brOtitisGD">
<rdfs:label xml:lang="en">Broader semantic relation property for Otitis ontology</rdfs:label>
<skos:scopeNote xml:lang="en">This semantic relation is used only in "Genetic disorders of glycan synthesis (by systems, signs and symptoms)" concept scheme</skos:scopeNote>
<rdf:type rdf:resource="#SemanticRelationsGGDonto"/>
<rdfs:subPropertyOf rdf:resource="http://www.w3.org/2004/02/skos/core#broader"/>
<owl:inverseOf rdf:resource="#narOtitisGD"/>
<ggdsch:ontologyType rdf:resource="#SubOntology"/>
<ggdsch:parentOntology rdf:resource="#PhenotypeGD"/>
</rdf:Description>

<rdf:Description rdf:about="#narDeglutitionDisordPharyngealDisGD">
<rdfs:label xml:lang="en">Narrower semantic relation property for Deglutition Disorders (Pharyngeal Diseases) ontology</rdfs:label>
<skos:scopeNote xml:lang="en">This semantic relation is used only in "Genetic disorders of glycan synthesis (by systems, signs and symptoms)" concept scheme</skos:scopeNote>
<rdf:type rdf:resource="#SemanticRelationsGGDonto"/>
<rdfs:subPropertyOf rdf:resource="http://www.w3.org/2004/02/skos/core#narrower"/>
<owl:inverseOf rdf:resource="#brDeglutitionDisordPharyngealDisGD"/>
<ggdsch:ontologyType rdf:resource="#SubOntology"/>
<ggdsch:parentOntology rdf:resource="#PhenotypeGD"/>
</rdf:Description>

<rdf:Description rdf:about="#brDeglutitionDisordPharyngealDisGD">
<rdfs:label xml:lang="en">Broader semantic relation property for Deglutition Disorders (Pharyngeal Diseases) ontology</rdfs:label>
<skos:scopeNote xml:lang="en">This semantic relation is used only in "Genetic disorders of glycan synthesis (by systems, signs and symptoms)" concept scheme</skos:scopeNote>
<rdf:type rdf:resource="#SemanticRelationsGGDonto"/>
<rdfs:subPropertyOf rdf:resource="http://www.w3.org/2004/02/skos/core#broader"/>
<owl:inverseOf rdf:resource="#narDeglutitionDisordPharyngealDisGD"/>
<ggdsch:ontologyType rdf:resource="#SubOntology"/>
<ggdsch:parentOntology rdf:resource="#PhenotypeGD"/>
</rdf:Description>

<rdf:Description rdf:about="#narHerniaInguinalGD">
<rdfs:label xml:lang="en">Narrower semantic relation property for Hernia, Inguinal ontology</rdfs:label>
<skos:scopeNote xml:lang="en">This semantic relation is used only in "Genetic disorders of glycan synthesis (by systems, signs and symptoms)" concept scheme</skos:scopeNote>
<rdf:type rdf:resource="#SemanticRelationsGGDonto"/>
<rdfs:subPropertyOf rdf:resource="http://www.w3.org/2004/02/skos/core#narrower"/>
<owl:inverseOf rdf:resource="#brHerniaInguinalGD"/>
<ggdsch:ontologyType rdf:resource="#SubOntology"/>
<ggdsch:parentOntology rdf:resource="#PhenotypeGD"/>
</rdf:Description>

<rdf:Description rdf:about="#brHerniaInguinalGD">
<rdfs:label xml:lang="en">Broader semantic relation property for Hernia, Inguinal ontology</rdfs:label>
<skos:scopeNote xml:lang="en">This semantic relation is used only in "Genetic disorders of glycan synthesis (by systems, signs and symptoms)" concept scheme</skos:scopeNote>
<rdf:type rdf:resource="#SemanticRelationsGGDonto"/>
<rdfs:subPropertyOf rdf:resource="http://www.w3.org/2004/02/skos/core#broader"/>
<owl:inverseOf rdf:resource="#narHerniaInguinalGD"/>
<ggdsch:ontologyType rdf:resource="#SubOntology"/>
<ggdsch:parentOntology rdf:resource="#PhenotypeGD"/>
</rdf:Description>

<rdf:Description rdf:about="#narHerniaUmbilicalGD">
<rdfs:label xml:lang="en">Narrower semantic relation property for Hernia, Umbilical ontology</rdfs:label>
<skos:scopeNote xml:lang="en">This semantic relation is used only in "Genetic disorders of glycan synthesis (by systems, signs and symptoms)" concept scheme</skos:scopeNote>
<rdf:type rdf:resource="#SemanticRelationsGGDonto"/>
<rdfs:subPropertyOf rdf:resource="http://www.w3.org/2004/02/skos/core#narrower"/>
<owl:inverseOf rdf:resource="#brHerniaUmbilicalGD"/>
<ggdsch:ontologyType rdf:resource="#SubOntology"/>
<ggdsch:parentOntology rdf:resource="#PhenotypeGD"/>
</rdf:Description>

<rdf:Description rdf:about="#brHerniaUmbilicalGD">
<rdfs:label xml:lang="en">Broader semantic relation property for Hernia, Umbilical ontology</rdfs:label>
<skos:scopeNote xml:lang="en">This semantic relation is used only in "Genetic disorders of glycan synthesis (by systems, signs and symptoms)" concept scheme</skos:scopeNote>
<rdf:type rdf:resource="#SemanticRelationsGGDonto"/>
<rdfs:subPropertyOf rdf:resource="http://www.w3.org/2004/02/skos/core#broader"/>
<owl:inverseOf rdf:resource="#narHerniaUmbilicalGD"/>
<ggdsch:ontologyType rdf:resource="#SubOntology"/>
<ggdsch:parentOntology rdf:resource="#PhenotypeGD"/>
</rdf:Description>

<rdf:Description rdf:about="#narRuptureSpontaneousGD">
<rdfs:label xml:lang="en">Narrower semantic relation property for Rupture, Spontaneous ontology</rdfs:label>
<skos:scopeNote xml:lang="en">This semantic relation is used only in "Genetic disorders of glycan synthesis (by systems, signs and symptoms)" concept scheme</skos:scopeNote>
<rdf:type rdf:resource="#SemanticRelationsGGDonto"/>
<rdfs:subPropertyOf rdf:resource="http://www.w3.org/2004/02/skos/core#narrower"/>
<owl:inverseOf rdf:resource="#brRuptureSpontaneousGD"/>
<ggdsch:ontologyType rdf:resource="#SubOntology"/>
<ggdsch:parentOntology rdf:resource="#PhenotypeGD"/>
</rdf:Description>

<rdf:Description rdf:about="#brRuptureSpontaneousGD">
<rdfs:label xml:lang="en">Broader semantic relation property for Rupture, Spontaneous ontology</rdfs:label>
<skos:scopeNote xml:lang="en">This semantic relation is used only in "Genetic disorders of glycan synthesis (by systems, signs and symptoms)" concept scheme</skos:scopeNote>
<rdf:type rdf:resource="#SemanticRelationsGGDonto"/>
<rdfs:subPropertyOf rdf:resource="http://www.w3.org/2004/02/skos/core#broader"/>
<owl:inverseOf rdf:resource="#narRuptureSpontaneousGD"/>
<ggdsch:ontologyType rdf:resource="#SubOntology"/>
<ggdsch:parentOntology rdf:resource="#PhenotypeGD"/>
</rdf:Description>

<rdf:Description rdf:about="#narGrowthDisordGD">
<rdfs:label xml:lang="en">Narrower semantic relation property for Growth Disorders ontology</rdfs:label>
<skos:scopeNote xml:lang="en">This semantic relation is used only in "Genetic disorders of glycan synthesis (by systems, signs and symptoms)" concept scheme</skos:scopeNote>
<rdf:type rdf:resource="#SemanticRelationsGGDonto"/>
<rdfs:subPropertyOf rdf:resource="http://www.w3.org/2004/02/skos/core#narrower"/>
<owl:inverseOf rdf:resource="#brGrowthDisordGD"/>
<ggdsch:ontologyType rdf:resource="#SubOntology"/>
<ggdsch:parentOntology rdf:resource="#PhenotypeGD"/>
</rdf:Description>

<rdf:Description rdf:about="#brGrowthDisordGD">
<rdfs:label xml:lang="en">Broader semantic relation property for Growth Disorders ontology</rdfs:label>
<skos:scopeNote xml:lang="en">This semantic relation is used only in "Genetic disorders of glycan synthesis (by systems, signs and symptoms)" concept scheme</skos:scopeNote>
<rdf:type rdf:resource="#SemanticRelationsGGDonto"/>
<rdfs:subPropertyOf rdf:resource="http://www.w3.org/2004/02/skos/core#broader"/>
<owl:inverseOf rdf:resource="#narGrowthDisordGD"/>
<ggdsch:ontologyType rdf:resource="#SubOntology"/>
<ggdsch:parentOntology rdf:resource="#PhenotypeGD"/>
</rdf:Description>

<rdf:Description rdf:about="#narFetalGrowthRetardationGD">
<rdfs:label xml:lang="en">Narrower semantic relation property for Fetal Growth Retardation ontology</rdfs:label>
<skos:scopeNote xml:lang="en">This semantic relation is used only in "Genetic disorders of glycan synthesis (by systems, signs and symptoms)" concept scheme</skos:scopeNote>
<rdf:type rdf:resource="#SemanticRelationsGGDonto"/>
<rdfs:subPropertyOf rdf:resource="http://www.w3.org/2004/02/skos/core#narrower"/>
<owl:inverseOf rdf:resource="#brFetalGrowthRetardationGD"/>
<ggdsch:ontologyType rdf:resource="#SubOntology"/>
<ggdsch:parentOntology rdf:resource="#PhenotypeGD"/>
</rdf:Description>

<rdf:Description rdf:about="#brFetalGrowthRetardationGD">
<rdfs:label xml:lang="en">Broader semantic relation property for Fetal Growth Retardation ontology</rdfs:label>
<skos:scopeNote xml:lang="en">This semantic relation is used only in "Genetic disorders of glycan synthesis (by systems, signs and symptoms)" concept scheme</skos:scopeNote>
<rdf:type rdf:resource="#SemanticRelationsGGDonto"/>
<rdfs:subPropertyOf rdf:resource="http://www.w3.org/2004/02/skos/core#broader"/>
<owl:inverseOf rdf:resource="#narFetalGrowthRetardationGD"/>
<ggdsch:ontologyType rdf:resource="#SubOntology"/>
<ggdsch:parentOntology rdf:resource="#PhenotypeGD"/>
</rdf:Description>

<rdf:Description rdf:about="#narHemolysisGD">
<rdfs:label xml:lang="en">Narrower semantic relation property for Hemolysis ontology</rdfs:label>
<skos:scopeNote xml:lang="en">This semantic relation is used only in "Genetic disorders of glycan synthesis (by systems, signs and symptoms)" concept scheme</skos:scopeNote>
<rdf:type rdf:resource="#SemanticRelationsGGDonto"/>
<rdfs:subPropertyOf rdf:resource="http://www.w3.org/2004/02/skos/core#narrower"/>
<owl:inverseOf rdf:resource="#brHemolysisGD"/>
<ggdsch:ontologyType rdf:resource="#SubOntology"/>
<ggdsch:parentOntology rdf:resource="#PhenotypeGD"/>
</rdf:Description>

<rdf:Description rdf:about="#brHemolysisGD">
<rdfs:label xml:lang="en">Broader semantic relation property for Hemolysis ontology</rdfs:label>
<skos:scopeNote xml:lang="en">This semantic relation is used only in "Genetic disorders of glycan synthesis (by systems, signs and symptoms)" concept scheme</skos:scopeNote>
<rdf:type rdf:resource="#SemanticRelationsGGDonto"/>
<rdfs:subPropertyOf rdf:resource="http://www.w3.org/2004/02/skos/core#broader"/>
<owl:inverseOf rdf:resource="#narHemolysisGD"/>
<ggdsch:ontologyType rdf:resource="#SubOntology"/>
<ggdsch:parentOntology rdf:resource="#PhenotypeGD"/>
</rdf:Description>

<rdf:Description rdf:about="#narHemorrhageGD">
<rdfs:label xml:lang="en">Narrower semantic relation property for Hemorrhage ontology</rdfs:label>
<skos:scopeNote xml:lang="en">This semantic relation is used only in "Genetic disorders of glycan synthesis (by systems, signs and symptoms)" concept scheme</skos:scopeNote>
<rdf:type rdf:resource="#SemanticRelationsGGDonto"/>
<rdfs:subPropertyOf rdf:resource="http://www.w3.org/2004/02/skos/core#narrower"/>
<owl:inverseOf rdf:resource="#brHemorrhageGD"/>
<ggdsch:ontologyType rdf:resource="#SubOntology"/>
<ggdsch:parentOntology rdf:resource="#PhenotypeGD"/>
</rdf:Description>

<rdf:Description rdf:about="#brHemorrhageGD">
<rdfs:label xml:lang="en">Broader semantic relation property for Hemorrhage ontology</rdfs:label>
<skos:scopeNote xml:lang="en">This semantic relation is used only in "Genetic disorders of glycan synthesis (by systems, signs and symptoms)" concept scheme</skos:scopeNote>
<rdf:type rdf:resource="#SemanticRelationsGGDonto"/>
<rdfs:subPropertyOf rdf:resource="http://www.w3.org/2004/02/skos/core#broader"/>
<owl:inverseOf rdf:resource="#narHemorrhageGD"/>
<ggdsch:ontologyType rdf:resource="#SubOntology"/>
<ggdsch:parentOntology rdf:resource="#PhenotypeGD"/>
</rdf:Description>

<rdf:Description rdf:about="#narGastrointestinalHemorrhageGD">
<rdfs:label xml:lang="en">Narrower semantic relation property for Gastrointestinal Hemorrhage ontology</rdfs:label>
<skos:scopeNote xml:lang="en">This semantic relation is used only in "Genetic disorders of glycan synthesis (by systems, signs and symptoms)" concept scheme</skos:scopeNote>
<rdf:type rdf:resource="#SemanticRelationsGGDonto"/>
<rdfs:subPropertyOf rdf:resource="http://www.w3.org/2004/02/skos/core#narrower"/>
<owl:inverseOf rdf:resource="#brGastrointestinalHemorrhageGD"/>
<ggdsch:ontologyType rdf:resource="#SubOntology"/>
<ggdsch:parentOntology rdf:resource="#PhenotypeGD"/>
</rdf:Description>

<rdf:Description rdf:about="#brGastrointestinalHemorrhageGD">
<rdfs:label xml:lang="en">Broader semantic relation property for Gastrointestinal Hemorrhage ontology</rdfs:label>
<skos:scopeNote xml:lang="en">This semantic relation is used only in "Genetic disorders of glycan synthesis (by systems, signs and symptoms)" concept scheme</skos:scopeNote>
<rdf:type rdf:resource="#SemanticRelationsGGDonto"/>
<rdfs:subPropertyOf rdf:resource="http://www.w3.org/2004/02/skos/core#broader"/>
<owl:inverseOf rdf:resource="#narGastrointestinalHemorrhageGD"/>
<ggdsch:ontologyType rdf:resource="#SubOntology"/>
<ggdsch:parentOntology rdf:resource="#PhenotypeGD"/>
</rdf:Description>

<rdf:Description rdf:about="#narJaundiceGD">
<rdfs:label xml:lang="en">Narrower semantic relation property for Jaundice ontology</rdfs:label>
<skos:scopeNote xml:lang="en">This semantic relation is used only in "Genetic disorders of glycan synthesis (by systems, signs and symptoms)" concept scheme</skos:scopeNote>
<rdf:type rdf:resource="#SemanticRelationsGGDonto"/>
<rdfs:subPropertyOf rdf:resource="http://www.w3.org/2004/02/skos/core#narrower"/>
<owl:inverseOf rdf:resource="#brJaundiceGD"/>
<ggdsch:ontologyType rdf:resource="#SubOntology"/>
<ggdsch:parentOntology rdf:resource="#PhenotypeGD"/>
</rdf:Description>

<rdf:Description rdf:about="#brJaundiceGD">
<rdfs:label xml:lang="en">Broader semantic relation property for Jaundice ontology</rdfs:label>
<skos:scopeNote xml:lang="en">This semantic relation is used only in "Genetic disorders of glycan synthesis (by systems, signs and symptoms)" concept scheme</skos:scopeNote>
<rdf:type rdf:resource="#SemanticRelationsGGDonto"/>
<rdfs:subPropertyOf rdf:resource="http://www.w3.org/2004/02/skos/core#broader"/>
<owl:inverseOf rdf:resource="#narJaundiceGD"/>
<ggdsch:ontologyType rdf:resource="#SubOntology"/>
<ggdsch:parentOntology rdf:resource="#PhenotypeGD"/>
</rdf:Description>

<rdf:Description rdf:about="#narSepsisGD">
<rdfs:label xml:lang="en">Narrower semantic relation property for Sepsis ontology</rdfs:label>
<skos:scopeNote xml:lang="en">This semantic relation is used only in "Genetic disorders of glycan synthesis (by systems, signs and symptoms)" concept scheme</skos:scopeNote>
<rdf:type rdf:resource="#SemanticRelationsGGDonto"/>
<rdfs:subPropertyOf rdf:resource="http://www.w3.org/2004/02/skos/core#narrower"/>
<owl:inverseOf rdf:resource="#brSepsisGD"/>
<ggdsch:ontologyType rdf:resource="#SubOntology"/>
<ggdsch:parentOntology rdf:resource="#PhenotypeGD"/>
</rdf:Description>

<rdf:Description rdf:about="#brSepsisGD">
<rdfs:label xml:lang="en">Broader semantic relation property for Sepsis ontology</rdfs:label>
<skos:scopeNote xml:lang="en">This semantic relation is used only in "Genetic disorders of glycan synthesis (by systems, signs and symptoms)" concept scheme</skos:scopeNote>
<rdf:type rdf:resource="#SemanticRelationsGGDonto"/>
<rdfs:subPropertyOf rdf:resource="http://www.w3.org/2004/02/skos/core#broader"/>
<owl:inverseOf rdf:resource="#narSepsisGD"/>
<ggdsch:ontologyType rdf:resource="#SubOntology"/>
<ggdsch:parentOntology rdf:resource="#PhenotypeGD"/>
</rdf:Description>

<rdf:Description rdf:about="#narFeverGD">
<rdfs:label xml:lang="en">Narrower semantic relation property for Fever ontology</rdfs:label>
<skos:scopeNote xml:lang="en">This semantic relation is used only in "Genetic disorders of glycan synthesis (by systems, signs and symptoms)" concept scheme</skos:scopeNote>
<rdf:type rdf:resource="#SemanticRelationsGGDonto"/>
<rdfs:subPropertyOf rdf:resource="http://www.w3.org/2004/02/skos/core#narrower"/>
<owl:inverseOf rdf:resource="#brFeverGD"/>
<ggdsch:ontologyType rdf:resource="#SubOntology"/>
<ggdsch:parentOntology rdf:resource="#PhenotypeGD"/>
</rdf:Description>

<rdf:Description rdf:about="#brFeverGD">
<rdfs:label xml:lang="en">Broader semantic relation property for Fever ontology</rdfs:label>
<skos:scopeNote xml:lang="en">This semantic relation is used only in "Genetic disorders of glycan synthesis (by systems, signs and symptoms)" concept scheme</skos:scopeNote>
<rdf:type rdf:resource="#SemanticRelationsGGDonto"/>
<rdfs:subPropertyOf rdf:resource="http://www.w3.org/2004/02/skos/core#broader"/>
<owl:inverseOf rdf:resource="#narFeverGD"/>
<ggdsch:ontologyType rdf:resource="#SubOntology"/>
<ggdsch:parentOntology rdf:resource="#PhenotypeGD"/>
</rdf:Description>

<rdf:Description rdf:about="#narEdemaGD">
<rdfs:label xml:lang="en">Narrower semantic relation property for Edema ontology</rdfs:label>
<skos:scopeNote xml:lang="en">This semantic relation is used only in "Genetic disorders of glycan synthesis (by systems, signs and symptoms)" concept scheme</skos:scopeNote>
<rdf:type rdf:resource="#SemanticRelationsGGDonto"/>
<rdfs:subPropertyOf rdf:resource="http://www.w3.org/2004/02/skos/core#narrower"/>
<owl:inverseOf rdf:resource="#brEdemaGD"/>
<ggdsch:ontologyType rdf:resource="#SubOntology"/>
<ggdsch:parentOntology rdf:resource="#PhenotypeGD"/>
</rdf:Description>

<rdf:Description rdf:about="#brEdemaGD">
<rdfs:label xml:lang="en">Broader semantic relation property for Edema ontology</rdfs:label>
<skos:scopeNote xml:lang="en">This semantic relation is used only in "Genetic disorders of glycan synthesis (by systems, signs and symptoms)" concept scheme</skos:scopeNote>
<rdf:type rdf:resource="#SemanticRelationsGGDonto"/>
<rdfs:subPropertyOf rdf:resource="http://www.w3.org/2004/02/skos/core#broader"/>
<owl:inverseOf rdf:resource="#narEdemaGD"/>
<ggdsch:ontologyType rdf:resource="#SubOntology"/>
<ggdsch:parentOntology rdf:resource="#PhenotypeGD"/>
</rdf:Description>

<rdf:Description rdf:about="#narHydropsFetalisGD">
<rdfs:label xml:lang="en">Narrower semantic relation property for Hydrops Fetalis ontology</rdfs:label>
<skos:scopeNote xml:lang="en">This semantic relation is used only in "Genetic disorders of glycan synthesis (by systems, signs and symptoms)" concept scheme</skos:scopeNote>
<rdf:type rdf:resource="#SemanticRelationsGGDonto"/>
<rdfs:subPropertyOf rdf:resource="http://www.w3.org/2004/02/skos/core#narrower"/>
<owl:inverseOf rdf:resource="#brHydropsFetalisGD"/>
<ggdsch:ontologyType rdf:resource="#SubOntology"/>
<ggdsch:parentOntology rdf:resource="#PhenotypeGD"/>
</rdf:Description>

<rdf:Description rdf:about="#brHydropsFetalisGD">
<rdfs:label xml:lang="en">Broader semantic relation property for Hydrops Fetalis ontology</rdfs:label>
<skos:scopeNote xml:lang="en">This semantic relation is used only in "Genetic disorders of glycan synthesis (by systems, signs and symptoms)" concept scheme</skos:scopeNote>
<rdf:type rdf:resource="#SemanticRelationsGGDonto"/>
<rdfs:subPropertyOf rdf:resource="http://www.w3.org/2004/02/skos/core#broader"/>
<owl:inverseOf rdf:resource="#narHydropsFetalisGD"/>
<ggdsch:ontologyType rdf:resource="#SubOntology"/>
<ggdsch:parentOntology rdf:resource="#PhenotypeGD"/>
</rdf:Description>

<rdf:Description rdf:about="#narFailureThriveGD">
<rdfs:label xml:lang="en">Narrower semantic relation property for Failure to Thrive ontology</rdfs:label>
<skos:scopeNote xml:lang="en">This semantic relation is used only in "Genetic disorders of glycan synthesis (by systems, signs and symptoms)" concept scheme</skos:scopeNote>
<rdf:type rdf:resource="#SemanticRelationsGGDonto"/>
<rdfs:subPropertyOf rdf:resource="http://www.w3.org/2004/02/skos/core#narrower"/>
<owl:inverseOf rdf:resource="#brFailureThriveGD"/>
<ggdsch:ontologyType rdf:resource="#SubOntology"/>
<ggdsch:parentOntology rdf:resource="#PhenotypeGD"/>
</rdf:Description>

<rdf:Description rdf:about="#brFailureThriveGD">
<rdfs:label xml:lang="en">Broader semantic relation property for Failure to Thrive ontology</rdfs:label>
<skos:scopeNote xml:lang="en">This semantic relation is used only in "Genetic disorders of glycan synthesis (by systems, signs and symptoms)" concept scheme</skos:scopeNote>
<rdf:type rdf:resource="#SemanticRelationsGGDonto"/>
<rdfs:subPropertyOf rdf:resource="http://www.w3.org/2004/02/skos/core#broader"/>
<owl:inverseOf rdf:resource="#narFailureThriveGD"/>
<ggdsch:ontologyType rdf:resource="#SubOntology"/>
<ggdsch:parentOntology rdf:resource="#PhenotypeGD"/>
</rdf:Description>

<rdf:Description rdf:about="#narFatigueGD">
<rdfs:label xml:lang="en">Narrower semantic relation property for Fatigue ontology</rdfs:label>
<skos:scopeNote xml:lang="en">This semantic relation is used only in "Genetic disorders of glycan synthesis (by systems, signs and symptoms)" concept scheme</skos:scopeNote>
<rdf:type rdf:resource="#SemanticRelationsGGDonto"/>
<rdfs:subPropertyOf rdf:resource="http://www.w3.org/2004/02/skos/core#narrower"/>
<owl:inverseOf rdf:resource="#brFatigueGD"/>
<ggdsch:ontologyType rdf:resource="#SubOntology"/>
<ggdsch:parentOntology rdf:resource="#PhenotypeGD"/>
</rdf:Description>

<rdf:Description rdf:about="#brFatigueGD">
<rdfs:label xml:lang="en">Broader semantic relation property for Fatigue ontology</rdfs:label>
<skos:scopeNote xml:lang="en">This semantic relation is used only in "Genetic disorders of glycan synthesis (by systems, signs and symptoms)" concept scheme</skos:scopeNote>
<rdf:type rdf:resource="#SemanticRelationsGGDonto"/>
<rdfs:subPropertyOf rdf:resource="http://www.w3.org/2004/02/skos/core#broader"/>
<owl:inverseOf rdf:resource="#narFatigueGD"/>
<ggdsch:ontologyType rdf:resource="#SubOntology"/>
<ggdsch:parentOntology rdf:resource="#PhenotypeGD"/>
</rdf:Description>

<rdf:Description rdf:about="#narMobilityLimitationGD">
<rdfs:label xml:lang="en">Narrower semantic relation property for Mobility Limitation ontology</rdfs:label>
<skos:scopeNote xml:lang="en">This semantic relation is used only in "Genetic disorders of glycan synthesis (by systems, signs and symptoms)" concept scheme</skos:scopeNote>
<rdf:type rdf:resource="#SemanticRelationsGGDonto"/>
<rdfs:subPropertyOf rdf:resource="http://www.w3.org/2004/02/skos/core#narrower"/>
<owl:inverseOf rdf:resource="#brMobilityLimitationGD"/>
<ggdsch:ontologyType rdf:resource="#SubOntology"/>
<ggdsch:parentOntology rdf:resource="#PhenotypeGD"/>
</rdf:Description>

<rdf:Description rdf:about="#brMobilityLimitationGD">
<rdfs:label xml:lang="en">Broader semantic relation property for Mobility Limitation ontology</rdfs:label>
<skos:scopeNote xml:lang="en">This semantic relation is used only in "Genetic disorders of glycan synthesis (by systems, signs and symptoms)" concept scheme</skos:scopeNote>
<rdf:type rdf:resource="#SemanticRelationsGGDonto"/>
<rdfs:subPropertyOf rdf:resource="http://www.w3.org/2004/02/skos/core#broader"/>
<owl:inverseOf rdf:resource="#narMobilityLimitationGD"/>
<ggdsch:ontologyType rdf:resource="#SubOntology"/>
<ggdsch:parentOntology rdf:resource="#PhenotypeGD"/>
</rdf:Description>

<rdf:Description rdf:about="#narReticulocytosisGD">
<rdfs:label xml:lang="en">Narrower semantic relation property for Reticulocytosis ontology</rdfs:label>
<skos:scopeNote xml:lang="en">This semantic relation is used only in "Genetic disorders of glycan synthesis (by systems, signs and symptoms)" concept scheme</skos:scopeNote>
<rdf:type rdf:resource="#SemanticRelationsGGDonto"/>
<rdfs:subPropertyOf rdf:resource="http://www.w3.org/2004/02/skos/core#narrower"/>
<owl:inverseOf rdf:resource="#brReticulocytosisGD"/>
<ggdsch:ontologyType rdf:resource="#SubOntology"/>
<ggdsch:parentOntology rdf:resource="#PhenotypeGD"/>
</rdf:Description>

<rdf:Description rdf:about="#brReticulocytosisGD">
<rdfs:label xml:lang="en">Broader semantic relation property for Reticulocytosis ontology</rdfs:label>
<skos:scopeNote xml:lang="en">This semantic relation is used only in "Genetic disorders of glycan synthesis (by systems, signs and symptoms)" concept scheme</skos:scopeNote>
<rdf:type rdf:resource="#SemanticRelationsGGDonto"/>
<rdfs:subPropertyOf rdf:resource="http://www.w3.org/2004/02/skos/core#broader"/>
<owl:inverseOf rdf:resource="#narReticulocytosisGD"/>
<ggdsch:ontologyType rdf:resource="#SubOntology"/>
<ggdsch:parentOntology rdf:resource="#PhenotypeGD"/>
</rdf:Description>

<rdf:Description rdf:about="#narSignSymptDigestiveGD">
<rdfs:label xml:lang="en">Narrower semantic relation property for Signs and Symptoms, Digestive ontology</rdfs:label>
<skos:scopeNote xml:lang="en">This semantic relation is used only in "Genetic disorders of glycan synthesis (by systems, signs and symptoms)" concept scheme</skos:scopeNote>
<rdf:type rdf:resource="#SemanticRelationsGGDonto"/>
<rdfs:subPropertyOf rdf:resource="http://www.w3.org/2004/02/skos/core#narrower"/>
<owl:inverseOf rdf:resource="#brSignSymptDigestiveGD"/>
<ggdsch:ontologyType rdf:resource="#SubOntology"/>
<ggdsch:parentOntology rdf:resource="#PhenotypeGD"/>
</rdf:Description>

<rdf:Description rdf:about="#brSignSymptDigestiveGD">
<rdfs:label xml:lang="en">Broader semantic relation property for Signs and Symptoms, Digestive ontology</rdfs:label>
<skos:scopeNote xml:lang="en">This semantic relation is used only in "Genetic disorders of glycan synthesis (by systems, signs and symptoms)" concept scheme</skos:scopeNote>
<rdf:type rdf:resource="#SemanticRelationsGGDonto"/>
<rdfs:subPropertyOf rdf:resource="http://www.w3.org/2004/02/skos/core#broader"/>
<owl:inverseOf rdf:resource="#narSignSymptDigestiveGD"/>
<ggdsch:ontologyType rdf:resource="#SubOntology"/>
<ggdsch:parentOntology rdf:resource="#PhenotypeGD"/>
</rdf:Description>

<rdf:Description rdf:about="#narAbdominalPainGD">
<rdfs:label xml:lang="en">Narrower semantic relation property for Abdominal Pain ontology</rdfs:label>
<skos:scopeNote xml:lang="en">This semantic relation is used only in "Genetic disorders of glycan synthesis (by systems, signs and symptoms)" concept scheme</skos:scopeNote>
<rdf:type rdf:resource="#SemanticRelationsGGDonto"/>
<rdfs:subPropertyOf rdf:resource="http://www.w3.org/2004/02/skos/core#narrower"/>
<owl:inverseOf rdf:resource="#brAbdominalPainGD"/>
<ggdsch:ontologyType rdf:resource="#SubOntology"/>
<ggdsch:parentOntology rdf:resource="#PhenotypeGD"/>
</rdf:Description>

<rdf:Description rdf:about="#brAbdominalPainGD">
<rdfs:label xml:lang="en">Broader semantic relation property for Abdominal Pain ontology</rdfs:label>
<skos:scopeNote xml:lang="en">This semantic relation is used only in "Genetic disorders of glycan synthesis (by systems, signs and symptoms)" concept scheme</skos:scopeNote>
<rdf:type rdf:resource="#SemanticRelationsGGDonto"/>
<rdfs:subPropertyOf rdf:resource="http://www.w3.org/2004/02/skos/core#broader"/>
<owl:inverseOf rdf:resource="#narAbdominalPainGD"/>
<ggdsch:ontologyType rdf:resource="#SubOntology"/>
<ggdsch:parentOntology rdf:resource="#PhenotypeGD"/>
</rdf:Description>

<rdf:Description rdf:about="#narDiarrheaGD">
<rdfs:label xml:lang="en">Narrower semantic relation property for Diarrhea ontology</rdfs:label>
<skos:scopeNote xml:lang="en">This semantic relation is used only in "Genetic disorders of glycan synthesis (by systems, signs and symptoms)" concept scheme</skos:scopeNote>
<rdf:type rdf:resource="#SemanticRelationsGGDonto"/>
<rdfs:subPropertyOf rdf:resource="http://www.w3.org/2004/02/skos/core#narrower"/>
<owl:inverseOf rdf:resource="#brDiarrheaGD"/>
<ggdsch:ontologyType rdf:resource="#SubOntology"/>
<ggdsch:parentOntology rdf:resource="#PhenotypeGD"/>
</rdf:Description>

<rdf:Description rdf:about="#brDiarrheaGD">
<rdfs:label xml:lang="en">Broader semantic relation property for Diarrhea ontology</rdfs:label>
<skos:scopeNote xml:lang="en">This semantic relation is used only in "Genetic disorders of glycan synthesis (by systems, signs and symptoms)" concept scheme</skos:scopeNote>
<rdf:type rdf:resource="#SemanticRelationsGGDonto"/>
<rdfs:subPropertyOf rdf:resource="http://www.w3.org/2004/02/skos/core#broader"/>
<owl:inverseOf rdf:resource="#narDiarrheaGD"/>
<ggdsch:ontologyType rdf:resource="#SubOntology"/>
<ggdsch:parentOntology rdf:resource="#PhenotypeGD"/>
</rdf:Description>

<rdf:Description rdf:about="#narVomitingGD">
<rdfs:label xml:lang="en">Narrower semantic relation property for Vomiting ontology</rdfs:label>
<skos:scopeNote xml:lang="en">This semantic relation is used only in "Genetic disorders of glycan synthesis (by systems, signs and symptoms)" concept scheme</skos:scopeNote>
<rdf:type rdf:resource="#SemanticRelationsGGDonto"/>
<rdfs:subPropertyOf rdf:resource="http://www.w3.org/2004/02/skos/core#narrower"/>
<owl:inverseOf rdf:resource="#brVomitingGD"/>
<ggdsch:ontologyType rdf:resource="#SubOntology"/>
<ggdsch:parentOntology rdf:resource="#PhenotypeGD"/>
</rdf:Description>

<rdf:Description rdf:about="#brVomitingGD">
<rdfs:label xml:lang="en">Broader semantic relation property for Vomiting ontology</rdfs:label>
<skos:scopeNote xml:lang="en">This semantic relation is used only in "Genetic disorders of glycan synthesis (by systems, signs and symptoms)" concept scheme</skos:scopeNote>
<rdf:type rdf:resource="#SemanticRelationsGGDonto"/>
<rdfs:subPropertyOf rdf:resource="http://www.w3.org/2004/02/skos/core#broader"/>
<owl:inverseOf rdf:resource="#narVomitingGD"/>
<ggdsch:ontologyType rdf:resource="#SubOntology"/>
<ggdsch:parentOntology rdf:resource="#PhenotypeGD"/>
</rdf:Description>

<rdf:Description rdf:about="#narHemoglobinuriaGD">
<rdfs:label xml:lang="en">Narrower semantic relation property for Hemoglobinuria ontology</rdfs:label>
<skos:scopeNote xml:lang="en">This semantic relation is used only in "Genetic disorders of glycan synthesis (by systems, signs and symptoms)" concept scheme</skos:scopeNote>
<rdf:type rdf:resource="#SemanticRelationsGGDonto"/>
<rdfs:subPropertyOf rdf:resource="http://www.w3.org/2004/02/skos/core#narrower"/>
<owl:inverseOf rdf:resource="#brHemoglobinuriaGD"/>
<ggdsch:ontologyType rdf:resource="#SubOntology"/>
<ggdsch:parentOntology rdf:resource="#PhenotypeGD"/>
</rdf:Description>

<rdf:Description rdf:about="#brHemoglobinuriaGD">
<rdfs:label xml:lang="en">Broader semantic relation property for Hemoglobinuria ontology</rdfs:label>
<skos:scopeNote xml:lang="en">This semantic relation is used only in "Genetic disorders of glycan synthesis (by systems, signs and symptoms)" concept scheme</skos:scopeNote>
<rdf:type rdf:resource="#SemanticRelationsGGDonto"/>
<rdfs:subPropertyOf rdf:resource="http://www.w3.org/2004/02/skos/core#broader"/>
<owl:inverseOf rdf:resource="#narHemoglobinuriaGD"/>
<ggdsch:ontologyType rdf:resource="#SubOntology"/>
<ggdsch:parentOntology rdf:resource="#PhenotypeGD"/>
</rdf:Description>

<rdf:Description rdf:about="#narVirilismGD">
<rdfs:label xml:lang="en">Narrower semantic relation property for Virilism ontology</rdfs:label>
<skos:scopeNote xml:lang="en">This semantic relation is used only in "Genetic disorders of glycan synthesis (by systems, signs and symptoms)" concept scheme</skos:scopeNote>
<rdf:type rdf:resource="#SemanticRelationsGGDonto"/>
<rdfs:subPropertyOf rdf:resource="http://www.w3.org/2004/02/skos/core#narrower"/>
<owl:inverseOf rdf:resource="#brVirilismGD"/>
<ggdsch:ontologyType rdf:resource="#SubOntology"/>
<ggdsch:parentOntology rdf:resource="#PhenotypeGD"/>
</rdf:Description>

<rdf:Description rdf:about="#brVirilismGD">
<rdfs:label xml:lang="en">Broader semantic relation property for Virilism ontology</rdfs:label>
<skos:scopeNote xml:lang="en">This semantic relation is used only in "Genetic disorders of glycan synthesis (by systems, signs and symptoms)" concept scheme</skos:scopeNote>
<rdf:type rdf:resource="#SemanticRelationsGGDonto"/>
<rdfs:subPropertyOf rdf:resource="http://www.w3.org/2004/02/skos/core#broader"/>
<owl:inverseOf rdf:resource="#narVirilismGD"/>
<ggdsch:ontologyType rdf:resource="#SubOntology"/>
<ggdsch:parentOntology rdf:resource="#PhenotypeGD"/>
</rdf:Description>

<rdf:Description rdf:about="#narLungDisGD">
<rdfs:label xml:lang="en">Narrower semantic relation property for Lung Diseases ontology</rdfs:label>
<skos:scopeNote xml:lang="en">This semantic relation is used only in "Genetic disorders of glycan synthesis (by systems, signs and symptoms)" concept scheme</skos:scopeNote>
<rdf:type rdf:resource="#SemanticRelationsGGDonto"/>
<rdfs:subPropertyOf rdf:resource="http://www.w3.org/2004/02/skos/core#narrower"/>
<owl:inverseOf rdf:resource="#brLungDisGD"/>
<ggdsch:ontologyType rdf:resource="#SubOntology"/>
<ggdsch:parentOntology rdf:resource="#PhenotypeGD"/>
</rdf:Description>

<rdf:Description rdf:about="#brLungDisGD">
<rdfs:label xml:lang="en">Broader semantic relation property for Lung Diseases ontology</rdfs:label>
<skos:scopeNote xml:lang="en">This semantic relation is used only in "Genetic disorders of glycan synthesis (by systems, signs and symptoms)" concept scheme</skos:scopeNote>
<rdf:type rdf:resource="#SemanticRelationsGGDonto"/>
<rdfs:subPropertyOf rdf:resource="http://www.w3.org/2004/02/skos/core#broader"/>
<owl:inverseOf rdf:resource="#narLungDisGD"/>
<ggdsch:ontologyType rdf:resource="#SubOntology"/>
<ggdsch:parentOntology rdf:resource="#PhenotypeGD"/>
</rdf:Description>

<rdf:Description rdf:about="#narRespirationDisordGD">
<rdfs:label xml:lang="en">Narrower semantic relation property for Respiration Disorders ontology</rdfs:label>
<skos:scopeNote xml:lang="en">This semantic relation is used only in "Genetic disorders of glycan synthesis (by systems, signs and symptoms)" concept scheme</skos:scopeNote>
<rdf:type rdf:resource="#SemanticRelationsGGDonto"/>
<rdfs:subPropertyOf rdf:resource="http://www.w3.org/2004/02/skos/core#narrower"/>
<owl:inverseOf rdf:resource="#brRespirationDisordGD"/>
<ggdsch:ontologyType rdf:resource="#SubOntology"/>
<ggdsch:parentOntology rdf:resource="#PhenotypeGD"/>
</rdf:Description>

<rdf:Description rdf:about="#brRespirationDisordGD">
<rdfs:label xml:lang="en">Broader semantic relation property for Respiration Disorders ontology</rdfs:label>
<skos:scopeNote xml:lang="en">This semantic relation is used only in "Genetic disorders of glycan synthesis (by systems, signs and symptoms)" concept scheme</skos:scopeNote>
<rdf:type rdf:resource="#SemanticRelationsGGDonto"/>
<rdfs:subPropertyOf rdf:resource="http://www.w3.org/2004/02/skos/core#broader"/>
<owl:inverseOf rdf:resource="#narRespirationDisordGD"/>
<ggdsch:ontologyType rdf:resource="#SubOntology"/>
<ggdsch:parentOntology rdf:resource="#PhenotypeGD"/>
</rdf:Description>

<rdf:Description rdf:about="#narApneaGD">
<rdfs:label xml:lang="en">Narrower semantic relation property for Apnea ontology</rdfs:label>
<skos:scopeNote xml:lang="en">This semantic relation is used only in "Genetic disorders of glycan synthesis (by systems, signs and symptoms)" concept scheme</skos:scopeNote>
<rdf:type rdf:resource="#SemanticRelationsGGDonto"/>
<rdfs:subPropertyOf rdf:resource="http://www.w3.org/2004/02/skos/core#narrower"/>
<owl:inverseOf rdf:resource="#brApneaGD"/>
<ggdsch:ontologyType rdf:resource="#SubOntology"/>
<ggdsch:parentOntology rdf:resource="#PhenotypeGD"/>
</rdf:Description>

<rdf:Description rdf:about="#brApneaGD">
<rdfs:label xml:lang="en">Broader semantic relation property for Apnea ontology</rdfs:label>
<skos:scopeNote xml:lang="en">This semantic relation is used only in "Genetic disorders of glycan synthesis (by systems, signs and symptoms)" concept scheme</skos:scopeNote>
<rdf:type rdf:resource="#SemanticRelationsGGDonto"/>
<rdfs:subPropertyOf rdf:resource="http://www.w3.org/2004/02/skos/core#broader"/>
<owl:inverseOf rdf:resource="#narApneaGD"/>
<ggdsch:ontologyType rdf:resource="#SubOntology"/>
<ggdsch:parentOntology rdf:resource="#PhenotypeGD"/>
</rdf:Description>

<rdf:Description rdf:about="#narDyspneaGD">
<rdfs:label xml:lang="en">Narrower semantic relation property for Dyspnea ontology</rdfs:label>
<skos:scopeNote xml:lang="en">This semantic relation is used only in "Genetic disorders of glycan synthesis (by systems, signs and symptoms)" concept scheme</skos:scopeNote>
<rdf:type rdf:resource="#SemanticRelationsGGDonto"/>
<rdfs:subPropertyOf rdf:resource="http://www.w3.org/2004/02/skos/core#narrower"/>
<owl:inverseOf rdf:resource="#brDyspneaGD"/>
<ggdsch:ontologyType rdf:resource="#SubOntology"/>
<ggdsch:parentOntology rdf:resource="#PhenotypeGD"/>
</rdf:Description>

<rdf:Description rdf:about="#brDyspneaGD">
<rdfs:label xml:lang="en">Broader semantic relation property for Dyspnea ontology</rdfs:label>
<skos:scopeNote xml:lang="en">This semantic relation is used only in "Genetic disorders of glycan synthesis (by systems, signs and symptoms)" concept scheme</skos:scopeNote>
<rdf:type rdf:resource="#SemanticRelationsGGDonto"/>
<rdfs:subPropertyOf rdf:resource="http://www.w3.org/2004/02/skos/core#broader"/>
<owl:inverseOf rdf:resource="#narDyspneaGD"/>
<ggdsch:ontologyType rdf:resource="#SubOntology"/>
<ggdsch:parentOntology rdf:resource="#PhenotypeGD"/>
</rdf:Description>

<rdf:Description rdf:about="#narRespiratoryInsufficiencyGD">
<rdfs:label xml:lang="en">Narrower semantic relation property for Respiratory Insufficiency ontology</rdfs:label>
<skos:scopeNote xml:lang="en">This semantic relation is used only in "Genetic disorders of glycan synthesis (by systems, signs and symptoms)" concept scheme</skos:scopeNote>
<rdf:type rdf:resource="#SemanticRelationsGGDonto"/>
<rdfs:subPropertyOf rdf:resource="http://www.w3.org/2004/02/skos/core#narrower"/>
<owl:inverseOf rdf:resource="#brRespiratoryInsufficiencyGD"/>
<ggdsch:ontologyType rdf:resource="#SubOntology"/>
<ggdsch:parentOntology rdf:resource="#PhenotypeGD"/>
</rdf:Description>

<rdf:Description rdf:about="#brRespiratoryInsufficiencyGD">
<rdfs:label xml:lang="en">Broader semantic relation property for Respiratory Insufficiency ontology</rdfs:label>
<skos:scopeNote xml:lang="en">This semantic relation is used only in "Genetic disorders of glycan synthesis (by systems, signs and symptoms)" concept scheme</skos:scopeNote>
<rdf:type rdf:resource="#SemanticRelationsGGDonto"/>
<rdfs:subPropertyOf rdf:resource="http://www.w3.org/2004/02/skos/core#broader"/>
<owl:inverseOf rdf:resource="#narRespiratoryInsufficiencyGD"/>
<ggdsch:ontologyType rdf:resource="#SubOntology"/>
<ggdsch:parentOntology rdf:resource="#PhenotypeGD"/>
</rdf:Description>

<rdf:Description rdf:about="#narHypoventilationGD">
<rdfs:label xml:lang="en">Narrower semantic relation property for Hypoventilation ontology</rdfs:label>
<skos:scopeNote xml:lang="en">This semantic relation is used only in "Genetic disorders of glycan synthesis (by systems, signs and symptoms)" concept scheme</skos:scopeNote>
<rdf:type rdf:resource="#SemanticRelationsGGDonto"/>
<rdfs:subPropertyOf rdf:resource="http://www.w3.org/2004/02/skos/core#narrower"/>
<owl:inverseOf rdf:resource="#brHypoventilationGD"/>
<ggdsch:ontologyType rdf:resource="#SubOntology"/>
<ggdsch:parentOntology rdf:resource="#PhenotypeGD"/>
</rdf:Description>

<rdf:Description rdf:about="#brHypoventilationGD">
<rdfs:label xml:lang="en">Broader semantic relation property for Hypoventilation ontology</rdfs:label>
<skos:scopeNote xml:lang="en">This semantic relation is used only in "Genetic disorders of glycan synthesis (by systems, signs and symptoms)" concept scheme</skos:scopeNote>
<rdf:type rdf:resource="#SemanticRelationsGGDonto"/>
<rdfs:subPropertyOf rdf:resource="http://www.w3.org/2004/02/skos/core#broader"/>
<owl:inverseOf rdf:resource="#narHypoventilationGD"/>
<ggdsch:ontologyType rdf:resource="#SubOntology"/>
<ggdsch:parentOntology rdf:resource="#PhenotypeGD"/>
</rdf:Description>

<rdf:Description rdf:about="#narAsthmaGD">
<rdfs:label xml:lang="en">Narrower semantic relation property for Asthma ontology</rdfs:label>
<skos:scopeNote xml:lang="en">This semantic relation is used only in "Genetic disorders of glycan synthesis (by systems, signs and symptoms)" concept scheme</skos:scopeNote>
<rdf:type rdf:resource="#SemanticRelationsGGDonto"/>
<rdfs:subPropertyOf rdf:resource="http://www.w3.org/2004/02/skos/core#narrower"/>
<owl:inverseOf rdf:resource="#brAsthmaGD"/>
<ggdsch:ontologyType rdf:resource="#SubOntology"/>
<ggdsch:parentOntology rdf:resource="#PhenotypeGD"/>
</rdf:Description>

<rdf:Description rdf:about="#brAsthmaGD">
<rdfs:label xml:lang="en">Broader semantic relation property for Asthma ontology</rdfs:label>
<skos:scopeNote xml:lang="en">This semantic relation is used only in "Genetic disorders of glycan synthesis (by systems, signs and symptoms)" concept scheme</skos:scopeNote>
<rdf:type rdf:resource="#SemanticRelationsGGDonto"/>
<rdfs:subPropertyOf rdf:resource="http://www.w3.org/2004/02/skos/core#broader"/>
<owl:inverseOf rdf:resource="#narAsthmaGD"/>
<ggdsch:ontologyType rdf:resource="#SubOntology"/>
<ggdsch:parentOntology rdf:resource="#PhenotypeGD"/>
</rdf:Description>

<rdf:Description rdf:about="#narRespiratoryTractInfectGD">
<rdfs:label xml:lang="en">Narrower semantic relation property for Respiratory Tract Infections ontology</rdfs:label>
<skos:scopeNote xml:lang="en">This semantic relation is used only in "Genetic disorders of glycan synthesis (by systems, signs and symptoms)" concept scheme</skos:scopeNote>
<rdf:type rdf:resource="#SemanticRelationsGGDonto"/>
<rdfs:subPropertyOf rdf:resource="http://www.w3.org/2004/02/skos/core#narrower"/>
<owl:inverseOf rdf:resource="#brRespiratoryTractInfectGD"/>
<ggdsch:ontologyType rdf:resource="#SubOntology"/>
<ggdsch:parentOntology rdf:resource="#PhenotypeGD"/>
</rdf:Description>

<rdf:Description rdf:about="#brRespiratoryTractInfectGD">
<rdfs:label xml:lang="en">Broader semantic relation property for Respiratory Tract Infections ontology</rdfs:label>
<skos:scopeNote xml:lang="en">This semantic relation is used only in "Genetic disorders of glycan synthesis (by systems, signs and symptoms)" concept scheme</skos:scopeNote>
<rdf:type rdf:resource="#SemanticRelationsGGDonto"/>
<rdfs:subPropertyOf rdf:resource="http://www.w3.org/2004/02/skos/core#broader"/>
<owl:inverseOf rdf:resource="#narRespiratoryTractInfectGD"/>
<ggdsch:ontologyType rdf:resource="#SubOntology"/>
<ggdsch:parentOntology rdf:resource="#PhenotypeGD"/>
</rdf:Description>

<rdf:Description rdf:about="#narConnectiveTissueDisGD">
<rdfs:label xml:lang="en">Narrower semantic relation property for Connective Tissue Diseases ontology</rdfs:label>
<skos:scopeNote xml:lang="en">This semantic relation is used only in "Genetic disorders of glycan synthesis (by systems, signs and symptoms)" concept scheme</skos:scopeNote>
<rdf:type rdf:resource="#SemanticRelationsGGDonto"/>
<rdfs:subPropertyOf rdf:resource="http://www.w3.org/2004/02/skos/core#narrower"/>
<owl:inverseOf rdf:resource="#brConnectiveTissueDisGD"/>
<ggdsch:ontologyType rdf:resource="#SubOntology"/>
<ggdsch:parentOntology rdf:resource="#PhenotypeGD"/>
</rdf:Description>

<rdf:Description rdf:about="#brConnectiveTissueDisGD">
<rdfs:label xml:lang="en">Broader semantic relation property for Connective Tissue Diseases ontology</rdfs:label>
<skos:scopeNote xml:lang="en">This semantic relation is used only in "Genetic disorders of glycan synthesis (by systems, signs and symptoms)" concept scheme</skos:scopeNote>
<rdf:type rdf:resource="#SemanticRelationsGGDonto"/>
<rdfs:subPropertyOf rdf:resource="http://www.w3.org/2004/02/skos/core#broader"/>
<owl:inverseOf rdf:resource="#narConnectiveTissueDisGD"/>
<ggdsch:ontologyType rdf:resource="#SubOntology"/>
<ggdsch:parentOntology rdf:resource="#PhenotypeGD"/>
</rdf:Description>

<rdf:Description rdf:about="#narCartilageDisConnectiveTissueDisGD">
<rdfs:label xml:lang="en">Narrower semantic relation property for Cartilage Diseases (Connective Tissue Diseases) ontology</rdfs:label>
<skos:scopeNote xml:lang="en">This semantic relation is used only in "Genetic disorders of glycan synthesis (by systems, signs and symptoms)" concept scheme</skos:scopeNote>
<rdf:type rdf:resource="#SemanticRelationsGGDonto"/>
<rdfs:subPropertyOf rdf:resource="http://www.w3.org/2004/02/skos/core#narrower"/>
<owl:inverseOf rdf:resource="#brCartilageDisConnectiveTissueDisGD"/>
<ggdsch:ontologyType rdf:resource="#SubOntology"/>
<ggdsch:parentOntology rdf:resource="#PhenotypeGD"/>
</rdf:Description>

<rdf:Description rdf:about="#brCartilageDisConnectiveTissueDisGD">
<rdfs:label xml:lang="en">Broader semantic relation property for Cartilage Diseases (Connective Tissue Diseases) ontology</rdfs:label>
<skos:scopeNote xml:lang="en">This semantic relation is used only in "Genetic disorders of glycan synthesis (by systems, signs and symptoms)" concept scheme</skos:scopeNote>
<rdf:type rdf:resource="#SemanticRelationsGGDonto"/>
<rdfs:subPropertyOf rdf:resource="http://www.w3.org/2004/02/skos/core#broader"/>
<owl:inverseOf rdf:resource="#narCartilageDisConnectiveTissueDisGD"/>
<ggdsch:ontologyType rdf:resource="#SubOntology"/>
<ggdsch:parentOntology rdf:resource="#PhenotypeGD"/>
</rdf:Description>

<rdf:Description rdf:about="#narEhlersDanlosSyndromeCollagenDisGD">
<rdfs:label xml:lang="en">Narrower semantic relation property for Ehlers-Danlos Syndrome (Collagen Diseases) ontology</rdfs:label>
<skos:scopeNote xml:lang="en">This semantic relation is used only in "Genetic disorders of glycan synthesis (by systems, signs and symptoms)" concept scheme</skos:scopeNote>
<rdf:type rdf:resource="#SemanticRelationsGGDonto"/>
<rdfs:subPropertyOf rdf:resource="http://www.w3.org/2004/02/skos/core#narrower"/>
<owl:inverseOf rdf:resource="#brEhlersDanlosSyndromeCollagenDisGD"/>
<ggdsch:ontologyType rdf:resource="#SubOntology"/>
<ggdsch:parentOntology rdf:resource="#PhenotypeGD"/>
</rdf:Description>

<rdf:Description rdf:about="#brEhlersDanlosSyndromeCollagenDisGD">
<rdfs:label xml:lang="en">Broader semantic relation property for Ehlers-Danlos Syndrome (Collagen Diseases) ontology</rdfs:label>
<skos:scopeNote xml:lang="en">This semantic relation is used only in "Genetic disorders of glycan synthesis (by systems, signs and symptoms)" concept scheme</skos:scopeNote>
<rdf:type rdf:resource="#SemanticRelationsGGDonto"/>
<rdfs:subPropertyOf rdf:resource="http://www.w3.org/2004/02/skos/core#broader"/>
<owl:inverseOf rdf:resource="#narEhlersDanlosSyndromeCollagenDisGD"/>
<ggdsch:ontologyType rdf:resource="#SubOntology"/>
<ggdsch:parentOntology rdf:resource="#PhenotypeGD"/>
</rdf:Description>

<rdf:Description rdf:about="#narOsteogenesisImperfectaCollagenDisGD">
<rdfs:label xml:lang="en">Narrower semantic relation property for Osteogenesis Imperfecta (Collagen Diseases) ontology</rdfs:label>
<skos:scopeNote xml:lang="en">This semantic relation is used only in "Genetic disorders of glycan synthesis (by systems, signs and symptoms)" concept scheme</skos:scopeNote>
<rdf:type rdf:resource="#SemanticRelationsGGDonto"/>
<rdfs:subPropertyOf rdf:resource="http://www.w3.org/2004/02/skos/core#narrower"/>
<owl:inverseOf rdf:resource="#brOsteogenesisImperfectaCollagenDisGD"/>
<ggdsch:ontologyType rdf:resource="#SubOntology"/>
<ggdsch:parentOntology rdf:resource="#PhenotypeGD"/>
</rdf:Description>

<rdf:Description rdf:about="#brOsteogenesisImperfectaCollagenDisGD">
<rdfs:label xml:lang="en">Broader semantic relation property for Osteogenesis Imperfecta (Collagen Diseases) ontology</rdfs:label>
<skos:scopeNote xml:lang="en">This semantic relation is used only in "Genetic disorders of glycan synthesis (by systems, signs and symptoms)" concept scheme</skos:scopeNote>
<rdf:type rdf:resource="#SemanticRelationsGGDonto"/>
<rdfs:subPropertyOf rdf:resource="http://www.w3.org/2004/02/skos/core#broader"/>
<owl:inverseOf rdf:resource="#narOsteogenesisImperfectaCollagenDisGD"/>
<ggdsch:ontologyType rdf:resource="#SubOntology"/>
<ggdsch:parentOntology rdf:resource="#PhenotypeGD"/>
</rdf:Description>

<rdf:Description rdf:about="#narCutisLaxaGD">
<rdfs:label xml:lang="en">Narrower semantic relation property for Cutis Laxa ontology</rdfs:label>
<skos:scopeNote xml:lang="en">This semantic relation is used only in "Genetic disorders of glycan synthesis (by systems, signs and symptoms)" concept scheme</skos:scopeNote>
<rdf:type rdf:resource="#SemanticRelationsGGDonto"/>
<rdfs:subPropertyOf rdf:resource="http://www.w3.org/2004/02/skos/core#narrower"/>
<owl:inverseOf rdf:resource="#brCutisLaxaGD"/>
<ggdsch:ontologyType rdf:resource="#SubOntology"/>
<ggdsch:parentOntology rdf:resource="#PhenotypeGD"/>
</rdf:Description>

<rdf:Description rdf:about="#brCutisLaxaGD">
<rdfs:label xml:lang="en">Broader semantic relation property for Cutis Laxa ontology</rdfs:label>
<skos:scopeNote xml:lang="en">This semantic relation is used only in "Genetic disorders of glycan synthesis (by systems, signs and symptoms)" concept scheme</skos:scopeNote>
<rdf:type rdf:resource="#SemanticRelationsGGDonto"/>
<rdfs:subPropertyOf rdf:resource="http://www.w3.org/2004/02/skos/core#broader"/>
<owl:inverseOf rdf:resource="#narCutisLaxaGD"/>
<ggdsch:ontologyType rdf:resource="#SubOntology"/>
<ggdsch:parentOntology rdf:resource="#PhenotypeGD"/>
</rdf:Description>

<rdf:Description rdf:about="#narDermatitisExfoliativeGD">
<rdfs:label xml:lang="en">Narrower semantic relation property for Dermatitis, Exfoliative ontology</rdfs:label>
<skos:scopeNote xml:lang="en">This semantic relation is used only in "Genetic disorders of glycan synthesis (by systems, signs and symptoms)" concept scheme</skos:scopeNote>
<rdf:type rdf:resource="#SemanticRelationsGGDonto"/>
<rdfs:subPropertyOf rdf:resource="http://www.w3.org/2004/02/skos/core#narrower"/>
<owl:inverseOf rdf:resource="#brDermatitisExfoliativeGD"/>
<ggdsch:ontologyType rdf:resource="#SubOntology"/>
<ggdsch:parentOntology rdf:resource="#PhenotypeGD"/>
</rdf:Description>

<rdf:Description rdf:about="#brDermatitisExfoliativeGD">
<rdfs:label xml:lang="en">Broader semantic relation property for Dermatitis, Exfoliative ontology</rdfs:label>
<skos:scopeNote xml:lang="en">This semantic relation is used only in "Genetic disorders of glycan synthesis (by systems, signs and symptoms)" concept scheme</skos:scopeNote>
<rdf:type rdf:resource="#SemanticRelationsGGDonto"/>
<rdfs:subPropertyOf rdf:resource="http://www.w3.org/2004/02/skos/core#broader"/>
<owl:inverseOf rdf:resource="#narDermatitisExfoliativeGD"/>
<ggdsch:ontologyType rdf:resource="#SubOntology"/>
<ggdsch:parentOntology rdf:resource="#PhenotypeGD"/>
</rdf:Description>

<rdf:Description rdf:about="#narAlopeciaGD">
<rdfs:label xml:lang="en">Narrower semantic relation property for Alopecia ontology</rdfs:label>
<skos:scopeNote xml:lang="en">This semantic relation is used only in "Genetic disorders of glycan synthesis (by systems, signs and symptoms)" concept scheme</skos:scopeNote>
<rdf:type rdf:resource="#SemanticRelationsGGDonto"/>
<rdfs:subPropertyOf rdf:resource="http://www.w3.org/2004/02/skos/core#narrower"/>
<owl:inverseOf rdf:resource="#brAlopeciaGD"/>
<ggdsch:ontologyType rdf:resource="#SubOntology"/>
<ggdsch:parentOntology rdf:resource="#PhenotypeGD"/>
</rdf:Description>

<rdf:Description rdf:about="#brAlopeciaGD">
<rdfs:label xml:lang="en">Broader semantic relation property for Alopecia ontology</rdfs:label>
<skos:scopeNote xml:lang="en">This semantic relation is used only in "Genetic disorders of glycan synthesis (by systems, signs and symptoms)" concept scheme</skos:scopeNote>
<rdf:type rdf:resource="#SemanticRelationsGGDonto"/>
<rdfs:subPropertyOf rdf:resource="http://www.w3.org/2004/02/skos/core#broader"/>
<owl:inverseOf rdf:resource="#narAlopeciaGD"/>
<ggdsch:ontologyType rdf:resource="#SubOntology"/>
<ggdsch:parentOntology rdf:resource="#PhenotypeGD"/>
</rdf:Description>

<rdf:Description rdf:about="#narSkinAbnormGD">
<rdfs:label xml:lang="en">Narrower semantic relation property for Skin Abnormalities ontology</rdfs:label>
<skos:scopeNote xml:lang="en">This semantic relation is used only in "Genetic disorders of glycan synthesis (by systems, signs and symptoms)" concept scheme</skos:scopeNote>
<rdf:type rdf:resource="#SemanticRelationsGGDonto"/>
<rdfs:subPropertyOf rdf:resource="http://www.w3.org/2004/02/skos/core#narrower"/>
<owl:inverseOf rdf:resource="#brSkinAbnormGD"/>
<ggdsch:ontologyType rdf:resource="#SubOntology"/>
<ggdsch:parentOntology rdf:resource="#PhenotypeGD"/>
</rdf:Description>

<rdf:Description rdf:about="#brSkinAbnormGD">
<rdfs:label xml:lang="en">Broader semantic relation property for Skin Abnormalities ontology</rdfs:label>
<skos:scopeNote xml:lang="en">This semantic relation is used only in "Genetic disorders of glycan synthesis (by systems, signs and symptoms)" concept scheme</skos:scopeNote>
<rdf:type rdf:resource="#SemanticRelationsGGDonto"/>
<rdfs:subPropertyOf rdf:resource="http://www.w3.org/2004/02/skos/core#broader"/>
<owl:inverseOf rdf:resource="#narSkinAbnormGD"/>
<ggdsch:ontologyType rdf:resource="#SubOntology"/>
<ggdsch:parentOntology rdf:resource="#PhenotypeGD"/>
</rdf:Description>

<rdf:Description rdf:about="#narEhlersDanlosSyndromeSkinAbnormGD">
<rdfs:label xml:lang="en">Narrower semantic relation property for Ehlers-Danlos Syndrome (Skin Abnormalities) ontology</rdfs:label>
<skos:scopeNote xml:lang="en">This semantic relation is used only in "Genetic disorders of glycan synthesis (by systems, signs and symptoms)" concept scheme</skos:scopeNote>
<rdf:type rdf:resource="#SemanticRelationsGGDonto"/>
<rdfs:subPropertyOf rdf:resource="http://www.w3.org/2004/02/skos/core#narrower"/>
<owl:inverseOf rdf:resource="#brEhlersDanlosSyndromeSkinAbnormGD"/>
<ggdsch:ontologyType rdf:resource="#SubOntology"/>
<ggdsch:parentOntology rdf:resource="#PhenotypeGD"/>
</rdf:Description>

<rdf:Description rdf:about="#brEhlersDanlosSyndromeSkinAbnormGD">
<rdfs:label xml:lang="en">Broader semantic relation property for Ehlers-Danlos Syndrome (Skin Abnormalities) ontology</rdfs:label>
<skos:scopeNote xml:lang="en">This semantic relation is used only in "Genetic disorders of glycan synthesis (by systems, signs and symptoms)" concept scheme</skos:scopeNote>
<rdf:type rdf:resource="#SemanticRelationsGGDonto"/>
<rdfs:subPropertyOf rdf:resource="http://www.w3.org/2004/02/skos/core#broader"/>
<owl:inverseOf rdf:resource="#narEhlersDanlosSyndromeSkinAbnormGD"/>
<ggdsch:ontologyType rdf:resource="#SubOntology"/>
<ggdsch:parentOntology rdf:resource="#PhenotypeGD"/>
</rdf:Description>

<rdf:Description rdf:about="#narIchthyosisGD">
<rdfs:label xml:lang="en">Narrower semantic relation property for Ichthyosis ontology</rdfs:label>
<skos:scopeNote xml:lang="en">This semantic relation is used only in "Genetic disorders of glycan synthesis (by systems, signs and symptoms)" concept scheme</skos:scopeNote>
<rdf:type rdf:resource="#SemanticRelationsGGDonto"/>
<rdfs:subPropertyOf rdf:resource="http://www.w3.org/2004/02/skos/core#narrower"/>
<owl:inverseOf rdf:resource="#brIchthyosisGD"/>
<ggdsch:ontologyType rdf:resource="#SubOntology"/>
<ggdsch:parentOntology rdf:resource="#PhenotypeGD"/>
</rdf:Description>

<rdf:Description rdf:about="#brIchthyosisGD">
<rdfs:label xml:lang="en">Broader semantic relation property for Ichthyosis ontology</rdfs:label>
<skos:scopeNote xml:lang="en">This semantic relation is used only in "Genetic disorders of glycan synthesis (by systems, signs and symptoms)" concept scheme</skos:scopeNote>
<rdf:type rdf:resource="#SemanticRelationsGGDonto"/>
<rdfs:subPropertyOf rdf:resource="http://www.w3.org/2004/02/skos/core#broader"/>
<owl:inverseOf rdf:resource="#narIchthyosisGD"/>
<ggdsch:ontologyType rdf:resource="#SubOntology"/>
<ggdsch:parentOntology rdf:resource="#PhenotypeGD"/>
</rdf:Description>

<rdf:Description rdf:about="#narEhlersDanlosSyndromeSkinDisGeneticGD">
<rdfs:label xml:lang="en">Narrower semantic relation property for Ehlers-Danlos Syndrome (Skin Diseases, Genetic) ontology</rdfs:label>
<skos:scopeNote xml:lang="en">This semantic relation is used only in "Genetic disorders of glycan synthesis (by systems, signs and symptoms)" concept scheme</skos:scopeNote>
<rdf:type rdf:resource="#SemanticRelationsGGDonto"/>
<rdfs:subPropertyOf rdf:resource="http://www.w3.org/2004/02/skos/core#narrower"/>
<owl:inverseOf rdf:resource="#brEhlersDanlosSyndromeSkinDisGeneticGD"/>
<ggdsch:ontologyType rdf:resource="#SubOntology"/>
<ggdsch:parentOntology rdf:resource="#PhenotypeGD"/>
</rdf:Description>

<rdf:Description rdf:about="#brEhlersDanlosSyndromeSkinDisGeneticGD">
<rdfs:label xml:lang="en">Broader semantic relation property for Ehlers-Danlos Syndrome (Skin Diseases, Genetic) ontology</rdfs:label>
<skos:scopeNote xml:lang="en">This semantic relation is used only in "Genetic disorders of glycan synthesis (by systems, signs and symptoms)" concept scheme</skos:scopeNote>
<rdf:type rdf:resource="#SemanticRelationsGGDonto"/>
<rdfs:subPropertyOf rdf:resource="http://www.w3.org/2004/02/skos/core#broader"/>
<owl:inverseOf rdf:resource="#narEhlersDanlosSyndromeSkinDisGeneticGD"/>
<ggdsch:ontologyType rdf:resource="#SubOntology"/>
<ggdsch:parentOntology rdf:resource="#PhenotypeGD"/>
</rdf:Description>

<rdf:Description rdf:about="#narMacroglossiaGD">
<rdfs:label xml:lang="en">Narrower semantic relation property for Macroglossia ontology</rdfs:label>
<skos:scopeNote xml:lang="en">This semantic relation is used only in "Genetic disorders of glycan synthesis (by systems, signs and symptoms)" concept scheme</skos:scopeNote>
<rdf:type rdf:resource="#SemanticRelationsGGDonto"/>
<rdfs:subPropertyOf rdf:resource="http://www.w3.org/2004/02/skos/core#narrower"/>
<owl:inverseOf rdf:resource="#brMacroglossiaGD"/>
<ggdsch:ontologyType rdf:resource="#SubOntology"/>
<ggdsch:parentOntology rdf:resource="#PhenotypeGD"/>
</rdf:Description>

<rdf:Description rdf:about="#brMacroglossiaGD">
<rdfs:label xml:lang="en">Broader semantic relation property for Macroglossia ontology</rdfs:label>
<skos:scopeNote xml:lang="en">This semantic relation is used only in "Genetic disorders of glycan synthesis (by systems, signs and symptoms)" concept scheme</skos:scopeNote>
<rdf:type rdf:resource="#SemanticRelationsGGDonto"/>
<rdfs:subPropertyOf rdf:resource="http://www.w3.org/2004/02/skos/core#broader"/>
<owl:inverseOf rdf:resource="#narMacroglossiaGD"/>
<ggdsch:ontologyType rdf:resource="#SubOntology"/>
<ggdsch:parentOntology rdf:resource="#PhenotypeGD"/>
</rdf:Description>

<rdf:Description rdf:about="#narCleftPalateStomatognathicAbnormGD">
<rdfs:label xml:lang="en">Narrower semantic relation property for Cleft Palate (Stomatognathic System Abnormalities) ontology</rdfs:label>
<skos:scopeNote xml:lang="en">This semantic relation is used only in "Genetic disorders of glycan synthesis (by systems, signs and symptoms)" concept scheme</skos:scopeNote>
<rdf:type rdf:resource="#SemanticRelationsGGDonto"/>
<rdfs:subPropertyOf rdf:resource="http://www.w3.org/2004/02/skos/core#narrower"/>
<owl:inverseOf rdf:resource="#brCleftPalateStomatognathicAbnormGD"/>
<ggdsch:ontologyType rdf:resource="#SubOntology"/>
<ggdsch:parentOntology rdf:resource="#PhenotypeGD"/>
</rdf:Description>

<rdf:Description rdf:about="#brCleftPalateStomatognathicAbnormGD">
<rdfs:label xml:lang="en">Broader semantic relation property for Cleft Palate (Stomatognathic System Abnormalities) ontology</rdfs:label>
<skos:scopeNote xml:lang="en">This semantic relation is used only in "Genetic disorders of glycan synthesis (by systems, signs and symptoms)" concept scheme</skos:scopeNote>
<rdf:type rdf:resource="#SemanticRelationsGGDonto"/>
<rdfs:subPropertyOf rdf:resource="http://www.w3.org/2004/02/skos/core#broader"/>
<owl:inverseOf rdf:resource="#narCleftPalateStomatognathicAbnormGD"/>
<ggdsch:ontologyType rdf:resource="#SubOntology"/>
<ggdsch:parentOntology rdf:resource="#PhenotypeGD"/>
</rdf:Description>

<rdf:Description rdf:about="#narMicrognathismStomatognathicAbnormGD">
<rdfs:label xml:lang="en">Narrower semantic relation property for Micrognathism (Stomatognathic System Abnormalities) ontology</rdfs:label>
<skos:scopeNote xml:lang="en">This semantic relation is used only in "Genetic disorders of glycan synthesis (by systems, signs and symptoms)" concept scheme</skos:scopeNote>
<rdf:type rdf:resource="#SemanticRelationsGGDonto"/>
<rdfs:subPropertyOf rdf:resource="http://www.w3.org/2004/02/skos/core#narrower"/>
<owl:inverseOf rdf:resource="#brMicrognathismStomatognathicAbnormGD"/>
<ggdsch:ontologyType rdf:resource="#SubOntology"/>
<ggdsch:parentOntology rdf:resource="#PhenotypeGD"/>
</rdf:Description>

<rdf:Description rdf:about="#brMicrognathismStomatognathicAbnormGD">
<rdfs:label xml:lang="en">Broader semantic relation property for Micrognathism (Stomatognathic System Abnormalities) ontology</rdfs:label>
<skos:scopeNote xml:lang="en">This semantic relation is used only in "Genetic disorders of glycan synthesis (by systems, signs and symptoms)" concept scheme</skos:scopeNote>
<rdf:type rdf:resource="#SemanticRelationsGGDonto"/>
<rdfs:subPropertyOf rdf:resource="http://www.w3.org/2004/02/skos/core#broader"/>
<owl:inverseOf rdf:resource="#narMicrognathismStomatognathicAbnormGD"/>
<ggdsch:ontologyType rdf:resource="#SubOntology"/>
<ggdsch:parentOntology rdf:resource="#PhenotypeGD"/>
</rdf:Description>

<rdf:Description rdf:about="#narCleftLipGD">
<rdfs:label xml:lang="en">Narrower semantic relation property for Cleft Lip ontology</rdfs:label>
<skos:scopeNote xml:lang="en">This semantic relation is used only in "Genetic disorders of glycan synthesis (by systems, signs and symptoms)" concept scheme</skos:scopeNote>
<rdf:type rdf:resource="#SemanticRelationsGGDonto"/>
<rdfs:subPropertyOf rdf:resource="http://www.w3.org/2004/02/skos/core#narrower"/>
<owl:inverseOf rdf:resource="#brCleftLipGD"/>
<ggdsch:ontologyType rdf:resource="#SubOntology"/>
<ggdsch:parentOntology rdf:resource="#PhenotypeGD"/>
</rdf:Description>

<rdf:Description rdf:about="#brCleftLipGD">
<rdfs:label xml:lang="en">Broader semantic relation property for Cleft Lip ontology</rdfs:label>
<skos:scopeNote xml:lang="en">This semantic relation is used only in "Genetic disorders of glycan synthesis (by systems, signs and symptoms)" concept scheme</skos:scopeNote>
<rdf:type rdf:resource="#SemanticRelationsGGDonto"/>
<rdfs:subPropertyOf rdf:resource="http://www.w3.org/2004/02/skos/core#broader"/>
<owl:inverseOf rdf:resource="#narCleftLipGD"/>
<ggdsch:ontologyType rdf:resource="#SubOntology"/>
<ggdsch:parentOntology rdf:resource="#PhenotypeGD"/>
</rdf:Description>

<rdf:Description rdf:about="#narCleftPalateMouthAbnormGD">
<rdfs:label xml:lang="en">Narrower semantic relation property for Cleft Palate (Mouth Abnormalities) ontology</rdfs:label>
<skos:scopeNote xml:lang="en">This semantic relation is used only in "Genetic disorders of glycan synthesis (by systems, signs and symptoms)" concept scheme</skos:scopeNote>
<rdf:type rdf:resource="#SemanticRelationsGGDonto"/>
<rdfs:subPropertyOf rdf:resource="http://www.w3.org/2004/02/skos/core#narrower"/>
<owl:inverseOf rdf:resource="#brCleftPalateMouthAbnormGD"/>
<ggdsch:ontologyType rdf:resource="#SubOntology"/>
<ggdsch:parentOntology rdf:resource="#PhenotypeGD"/>
</rdf:Description>

<rdf:Description rdf:about="#brCleftPalateMouthAbnormGD">
<rdfs:label xml:lang="en">Broader semantic relation property for Cleft Palate (Mouth Abnormalities) ontology</rdfs:label>
<skos:scopeNote xml:lang="en">This semantic relation is used only in "Genetic disorders of glycan synthesis (by systems, signs and symptoms)" concept scheme</skos:scopeNote>
<rdf:type rdf:resource="#SemanticRelationsGGDonto"/>
<rdfs:subPropertyOf rdf:resource="http://www.w3.org/2004/02/skos/core#broader"/>
<owl:inverseOf rdf:resource="#narCleftPalateMouthAbnormGD"/>
<ggdsch:ontologyType rdf:resource="#SubOntology"/>
<ggdsch:parentOntology rdf:resource="#PhenotypeGD"/>
</rdf:Description>

<rdf:Description rdf:about="#narToothAbnormGD">
<rdfs:label xml:lang="en">Narrower semantic relation property for Tooth Abnormalities ontology</rdfs:label>
<skos:scopeNote xml:lang="en">This semantic relation is used only in "Genetic disorders of glycan synthesis (by systems, signs and symptoms)" concept scheme</skos:scopeNote>
<rdf:type rdf:resource="#SemanticRelationsGGDonto"/>
<rdfs:subPropertyOf rdf:resource="http://www.w3.org/2004/02/skos/core#narrower"/>
<owl:inverseOf rdf:resource="#brToothAbnormGD"/>
<ggdsch:ontologyType rdf:resource="#SubOntology"/>
<ggdsch:parentOntology rdf:resource="#PhenotypeGD"/>
</rdf:Description>

<rdf:Description rdf:about="#brToothAbnormGD">
<rdfs:label xml:lang="en">Broader semantic relation property for Tooth Abnormalities ontology</rdfs:label>
<skos:scopeNote xml:lang="en">This semantic relation is used only in "Genetic disorders of glycan synthesis (by systems, signs and symptoms)" concept scheme</skos:scopeNote>
<rdf:type rdf:resource="#SemanticRelationsGGDonto"/>
<rdfs:subPropertyOf rdf:resource="http://www.w3.org/2004/02/skos/core#broader"/>
<owl:inverseOf rdf:resource="#narToothAbnormGD"/>
[truncated: 206,952 more chars]
