# Supplementary material for: GGDonto ontology as a knowledge-base for genetic diseases and disorders of glycan metabolism and their causative genes
Source: J Biomed Semantics. 2018 Apr 18;9:14. doi: 10.1186/s13326-018-0182-0 (PMC5905134; doi:10.1186/s13326-018-0182-0)
Supplement: Supplementary file 3 — Data of the GGDonto ontology (available at: http://jcggdb.jp/rdf/diseases/ggdonto). (RDF 2288 kb) [file 13326_2018_182_MOESM3_ESM.rdf]

<?xml version="1.0" encoding="UTF-8"?>
<rdf:RDF xml:base="http://jcggdb.jp/rdf/diseases/ggdonto" 
xmlns:skos="http://www.w3.org/2004/02/skos/core#" 
xmlns:rdfs="http://www.w3.org/2000/01/rdf-schema#" 
xmlns:rdf="http://www.w3.org/1999/02/22-rdf-syntax-ns#" 
xmlns:owl="http://www.w3.org/2002/07/owl#" 
xmlns:dct="http://purl.org/dc/terms/"
xmlns:bibo="http://purl.org/ontology/bibo/"
xmlns:prism="http://prismstandard.org/namespaces/basic/2.0/"
xmlns:pav="http://purl.org/pav/"
xmlns:foaf="http://xmlns.com/foaf/0.1/"
xmlns:uniprot="http://purl.uniprot.org/core/"
xmlns:ggdsch="http://jcggdb.jp/rdf/diseases/ggdonto-schema#"
xmlns:gmsch="http://jcggdb.jp/rdf/diseases/gmncbi-schema#"
xmlns:gdgsch="http://jcggdb.jp/rdf/diseases/gdgdb-schema#"
xmlns:ggdonto="http://jcggdb.jp/rdf/diseases/ggdonto#">

<!-- Ontology description -->
<owl:Ontology rdf:about="http://jcggdb.jp/rdf/diseases/ggdonto">
<dct:created>2015-07-01</dct:created>
<dct:modified>2016-09-01</dct:modified>
<owl:versionInfo xml:lang="en">v.1.0</owl:versionInfo>
<pav:version xml:lang="en">v.1.0</pav:version>
<dct:title xml:lang="en">GGDonto - Ontology of Genetic Diseases known to be related to Glycan Metabolism</dct:title>
<rdfs:label xml:lang="en">Genetic Glyco-Diseases Ontology (GGDonto)</rdfs:label>
<dct:description xml:lang="en">GGDonto is the Ontology of Genetic Diseases related to Glycan Metabolism, which describes knowledge about Congenital Disorders of Glycosylation (CDG) and Lysosomal Storage Diseases (LSD). GGDonto provides information on 120 genetic diseases of glycan synthesis and degradation and their causative genes.</dct:description>
<dct:contributor xml:lang="en">Glycoscience and Glycotechnology Research Group, Biotechnology Research Institute for Drug Discovery, National Institute of Advanced Industrial Science and Technology (AIST)</dct:contributor>
<dct:publisher xml:lang="en">Glycoscience and Glycotechnology Research Group, Biotechnology Research Institute for Drug Discovery, National Institute of Advanced Industrial Science and Technology (AIST)</dct:publisher>
<dct:creator xml:lang="en">Hisashi Narimatsu</dct:creator>
<dct:creator xml:lang="en">Toshihide Shikanai</dct:creator>
<dct:creator xml:lang="en">Elena Solovieva</dct:creator>
<dct:creator xml:lang="en">Noriaki Fujita</dct:creator>
<dct:license rdf:resource="http://creativecommons.org/licenses/by-nc-sa/2.1/jp/deed.en"/>
<owl:imports rdf:resource="http://jcggdb.jp/rdf/diseases/ggdonto-schema"/>
<owl:imports rdf:resource="http://jcggdb.jp/rdf/diseases/gmncbi-schema"/>
<owl:imports rdf:resource="http://jcggdb.jp/rdf/diseases/gdgdb-schema"/>
</owl:Ontology>

<!-- Concepts description -->
<skos:Concept rdf:about="#CON00432">
<dct:identifier>CON00432</dct:identifier>
<ggdsch:conceptUI>CON00432</ggdsch:conceptUI>
<rdfs:label xml:lang="en">Linkage glycan defects</rdfs:label>
<skos:prefLabel xml:lang="en">Linkage glycan defects</skos:prefLabel>
<rdf:type rdf:resource="http://jcggdb.jp/rdf/diseases/ggdonto-schema#ClassificationDescription"/>
<ggdsch:conceptType rdf:resource="http://jcggdb.jp/rdf/diseases/ggdonto-schema#ClassificationTerm"/>
<ggdsch:referencesInfo xml:lang="en">Jaeken J, Hennet T, Matthijs G, Freeze HH (2009) CDG nomenclature: Time for a change. Biochim Biophys Acta 1792(9):825-826.</ggdsch:referencesInfo>
<ggdsch:referencesInfo xml:lang="en">Jaeken J, Hennet T, Freeze HH, Matthijs G (2008) On the nomenclature of congenital disorders of glycosylation. J Inherit Metab Dis 31(6):669-672.</ggdsch:referencesInfo>
<ggdsch:referencesInfo xml:lang="en">Cummings RD, Pierce JM (eds) (2009) Handbook of Glycomics. Elsevier. ISBN:9780123736000. Freeze HH, Eklund E (2009) Introduction to Human Glycosylation Disorders. pp 431-464.</ggdsch:referencesInfo>
<dct:references rdf:resource="#REF34"/>
<dct:references rdf:resource="#REF29"/>
<dct:references rdf:resource="#REF58"/>
<skos:inScheme rdf:resource="http://jcggdb.jp/rdf/diseases/ggdonto-schema#ConceptSchemePathwayGDnew"/>
<ggdsch:brPathwayGDnew rdf:resource="#CON00387"/>
<ggdsch:narPathwayGDnew rdf:resource="#CON00388"/>
</skos:Concept>
<skos:Concept rdf:about="#CON00433">
<dct:identifier>CON00433</dct:identifier>
<ggdsch:conceptUI>CON00433</ggdsch:conceptUI>
<rdfs:label xml:lang="en">Impaired heparan sulfate synthesis</rdfs:label>
<skos:prefLabel xml:lang="en">Impaired heparan sulfate synthesis</skos:prefLabel>
<rdf:type rdf:resource="http://jcggdb.jp/rdf/diseases/ggdonto-schema#ClassificationDescription"/>
<ggdsch:conceptType rdf:resource="http://jcggdb.jp/rdf/diseases/ggdonto-schema#ClassificationTerm"/>
<ggdsch:referencesInfo xml:lang="en">Jaeken J, Hennet T, Matthijs G, Freeze HH (2009) CDG nomenclature: Time for a change. Biochim Biophys Acta 1792(9):825-826.</ggdsch:referencesInfo>
<ggdsch:referencesInfo xml:lang="en">Jaeken J, Hennet T, Freeze HH, Matthijs G (2008) On the nomenclature of congenital disorders of glycosylation. J Inherit Metab Dis 31(6):669-672.</ggdsch:referencesInfo>
<ggdsch:referencesInfo xml:lang="en">Cummings RD, Pierce JM (eds) (2009) Handbook of Glycomics. Elsevier. ISBN:9780123736000. Freeze HH, Eklund E (2009) Introduction to Human Glycosylation Disorders. pp 431-464.</ggdsch:referencesInfo>
<dct:references rdf:resource="#REF34"/>
<dct:references rdf:resource="#REF29"/>
<dct:references rdf:resource="#REF58"/>
<skos:inScheme rdf:resource="http://jcggdb.jp/rdf/diseases/ggdonto-schema#ConceptSchemePathwayGDnew"/>
<ggdsch:brPathwayGDnew rdf:resource="#CON00387"/>
<ggdsch:narPathwayGDnew rdf:resource="#CON00389"/>
</skos:Concept>
<skos:Concept rdf:about="#CON00621">
<dct:identifier>CON00621</dct:identifier>
<ggdsch:conceptUI>CON00621</ggdsch:conceptUI>
<rdfs:label xml:lang="en">ALG11-CDG</rdfs:label>
<skos:prefLabel xml:lang="en">ALG11-CDG</skos:prefLabel>
<skos:altLabel xml:lang="en">CDG-Ip</skos:altLabel>
<skos:altLabel xml:lang="en">Congenital Disorder of Glycosylation, Type Ip</skos:altLabel>
<rdf:type rdf:resource="http://jcggdb.jp/rdf/diseases/ggdonto-schema#DiseaseDescriptionGGDonto"/>
<ggdsch:diseaseType rdf:resource="http://jcggdb.jp/rdf/diseases/ggdonto-schema#CDG"/>
<ggdsch:conceptType rdf:resource="http://jcggdb.jp/rdf/diseases/ggdonto-schema#SingleDisease"/>
<ggdsch:geneSymbolGGDB>ALG11</ggdsch:geneSymbolGGDB>
<ggdsch:umlsCUI>C3150913</ggdsch:umlsCUI>
<gdgsch:omimPhenoMIMnumber>613661</gdgsch:omimPhenoMIMnumber>
<rdfs:seeAlso rdf:resource="http://identifiers.org/omim/613661"/>
<ggdsch:omimGeneMIMnumber>613666</ggdsch:omimGeneMIMnumber>
<rdfs:seeAlso rdf:resource="http://identifiers.org/omim/613666"/>
<ggdsch:omimGene>ALG11</ggdsch:omimGene>
<ggdsch:diseasePreferredTerm xml:lang="en">CONGENITAL DISORDER OF GLYCOSYLATION, TYPE Ip</ggdsch:diseasePreferredTerm>
<ggdsch:diseasePreferredTermAbbr xml:lang="en">CDG1P</ggdsch:diseasePreferredTermAbbr>
<ggdsch:diseaseSynonyms xml:lang="en">Congenital disorder of glycosylation type 1P</ggdsch:diseaseSynonyms>
<ggdsch:referencesInfo xml:lang="en">Hennet T (2012) Diseases of glycosylation beyond classical congenital disorders of glycosylation. Biochim Biophys Acta 1820(9):1306-1317. Table 1 Diseases of glycosylation.</ggdsch:referencesInfo>
<ggdsch:referencesInfo xml:lang="en">Pagon RA, Bird TD, Dolan CR, Stephens K, Adam MP (eds) (1993-) GeneReviews. University of Washington, Seattle. ISSN:2372-0697. Sparks SE, Krasnewich DM (2014) Congenital Disorders of N-linked Glycosylation Pathway Overview. Initial Posting: 15 Aug 2005, Last Revision: 30 Jan 2014, Accessed 22 Feb 2016.</ggdsch:referencesInfo>
<ggdsch:referencesInfo xml:lang="en">Sparks SE, Krasnewich DM (2014) Congenital Disorders of N-linked Glycosylation Pathway Overview. Initial Posting: 15 Aug 2005, Last Revision: 30 Jan 2014, Accessed 22 Feb 2016. Table 1 CDG: Molecular Genetics.</ggdsch:referencesInfo>
<ggdsch:referencesInfo xml:lang="en">Hennet T (2012) Diseases of glycosylation beyond classical congenital disorders of glycosylation. Biochim Biophys Acta 1820(9):1306-1317.</ggdsch:referencesInfo>
<dct:references rdf:resource="#REF61"/>
<dct:references rdf:resource="#REF14"/>
<dct:references rdf:resource="#REF15"/>
<dct:references rdf:resource="#REF60"/>
<skos:inScheme rdf:resource="http://jcggdb.jp/rdf/diseases/ggdonto-schema#ConceptSchemePathwayGDnew"/>
<skos:inScheme rdf:resource="http://jcggdb.jp/rdf/diseases/ggdonto-schema#ConceptSchemePhenotypeGD"/>
<gmsch:hasManifestation rdf:resource="#CON00183"/>
<gmsch:hasManifestation rdf:resource="#CON00265"/>
<gmsch:hasManifestation rdf:resource="#CON00491"/>
<gmsch:hasManifestation rdf:resource="#CON00326"/>
<gmsch:hasManifestation rdf:resource="#CON00184"/>
<gmsch:hasManifestation rdf:resource="#CON00263"/>
<gmsch:hasManifestation rdf:resource="#CON00309"/>
<gmsch:hasManifestation rdf:resource="#CON00147"/>
<gmsch:hasManifestation rdf:resource="#CON00298"/>
<gmsch:hasManifestation rdf:resource="#CON00584"/>
<gmsch:hasManifestation rdf:resource="#CON00269"/>
<gmsch:hasManifestation rdf:resource="#CON00299"/>
<gmsch:hasManifestation rdf:resource="#CON00325"/>
<gmsch:hasManifestation rdf:resource="#CON00245"/>
<gmsch:hasManifestation rdf:resource="#CON00236"/>
<gmsch:hasManifestation rdf:resource="#CON00297"/>
<gmsch:hasManifestation rdf:resource="#CON00295"/>
<gmsch:hasManifestation rdf:resource="#CON00478"/>
<gmsch:hasManifestation rdf:resource="#CON00599"/>
<gmsch:hasManifestation rdf:resource="#CON00301"/>
<gmsch:hasManifestation rdf:resource="#CON00175"/>
<gmsch:hasManifestation rdf:resource="#CON00125"/>
<gmsch:hasManifestation rdf:resource="#CON00498"/>
<gmsch:hasManifestation rdf:resource="#CON00154"/>
<gmsch:hasManifestation rdf:resource="#CON00229"/>
<gmsch:hasManifestation rdf:resource="#CON00267"/>
<gmsch:hasManifestation rdf:resource="#CON00121"/>
<gmsch:hasManifestation rdf:resource="#CON00170"/>
<gmsch:hasManifestation rdf:resource="#CON00327"/>
<gmsch:hasManifestation rdf:resource="#CON00594"/>
<gmsch:hasManifestation rdf:resource="#CON00507"/>
<gmsch:hasManifestation rdf:resource="#CON00211"/>
<gmsch:hasManifestation rdf:resource="#CON00251"/>
<gmsch:hasManifestation rdf:resource="#CON00619"/>
<gmsch:hasManifestation rdf:resource="#CON00233"/>
<ggdsch:brPathwayGDnew rdf:resource="#CON00638"/>
<ggdsch:brCraniofacialAbnormGD rdf:resource="#CON00147"/>
<ggdsch:brMicrocephalyMusculoskeletalAbnormGD rdf:resource="#CON00236"/>
<ggdsch:brMicrocephalyMalformCorticalGD rdf:resource="#CON00236"/>
<ggdsch:brScoliosisGD rdf:resource="#CON00594"/>
<ggdsch:brMuscleHypotoniaGD rdf:resource="#CON00245"/>
<ggdsch:brFailureThriveGD rdf:resource="#CON00491"/>
<ggdsch:brDevelopDisabilitiesGD rdf:resource="#CON00154"/>
<ggdsch:brPsychomotorDisordGD rdf:resource="#CON00584"/>
<ggdsch:brIntellectualDisabilityNSDisGD rdf:resource="#CON00211"/>
<ggdsch:brIntellectualDisabilityMentalDisordGD rdf:resource="#CON00211"/>
<ggdsch:brFeedingEatingDisordGD rdf:resource="#CON00170"/>
<ggdsch:brEpilepsyGD rdf:resource="#CON00478"/>
<ggdsch:brSeizuresNeurologicManifGD rdf:resource="#CON00295"/>
<ggdsch:brVomitingGD rdf:resource="#CON00327"/>
<ggdsch:brSkinDisGeneticGD rdf:resource="#CON00619"/>
<ggdsch:brGastrointestinalHemorrhageGIDisGD rdf:resource="#CON00498"/>
<ggdsch:brGastrointestinalHemorrhageGD rdf:resource="#CON00498"/>
<ggdsch:brStrabismusCranialNerveGD rdf:resource="#CON00599"/>
<ggdsch:brStrabismusEyeDisGD rdf:resource="#CON00599"/>
<ggdsch:brVisionLowVisionDisordGD rdf:resource="#CON00326"/>
<ggdsch:brVisionLowSensationDisordGD rdf:resource="#CON00326"/>
<ggdsch:brHearingLossEarDisGD rdf:resource="#CON00184"/>
<ggdsch:brSkinAbnormGD rdf:resource="#CON00299"/>
<ggdsch:brBodyTemperatureChangesGD rdf:resource="#CON00121"/>
<gmsch:causedBy rdf:resource="http://jcggdb.jp/rcmg/ggdb/Homolog?cat=symbol&amp;symbol=ALG11"/>
<skos:related rdf:resource="http://jcggdb.jp/rcmg/ggdb/Homolog?cat=symbol&amp;symbol=ALG11"/>
<gmsch:causedBy rdf:resource="http://jcggdb.jp/rdf/diseases/dgncbi#mim613666_gene440138"/>
<skos:related rdf:resource="http://jcggdb.jp/rdf/diseases/dgncbi#mim613666_gene440138"/>
<skos:closeMatch rdf:resource="http://jcggdb.jp/rdf/diseases/gmncbi#MGE052"/>
<skos:closeMatch rdf:resource="http://jcggdb.jp/rdf/diseases/pmncbi#MGE052"/>
<skos:closeMatch rdf:resource="http://jcggdb.jp/rdf/diseases/dgncbi#cuiC3150913_ncbiCur"/>
<skos:closeMatch rdf:resource="http://jcggdb.jp/rdf/diseases/dgncbi#mim613661_gene440138"/>
<gmsch:causedBy rdf:resource="http://jcggdb.jp/rdf/diseases/gincbi#NGI440138"/>
<skos:related rdf:resource="http://jcggdb.jp/rdf/diseases/gincbi#NGI440138"/>
<gmsch:causedBy rdf:resource="http://identifiers.org/ncbigene/440138"/>
<skos:related rdf:resource="http://identifiers.org/ncbigene/440138"/>
<rdfs:seeAlso rdf:resource="http://identifiers.org/ncbigene/440138"/>
<skos:related rdf:resource="http://purl.uniprot.org/enzyme/2.4.1.131"/>
<skos:related rdf:resource="http://purl.uniprot.org/uniprot/Q2TAA5"/>
</skos:Concept>
<skos:Concept rdf:about="#CON00623">
<dct:identifier>CON00623</dct:identifier>
<ggdsch:conceptUI>CON00623</ggdsch:conceptUI>
<rdfs:label xml:lang="en">DDOST-CDG</rdfs:label>
<skos:prefLabel xml:lang="en">DDOST-CDG</skos:prefLabel>
<skos:altLabel xml:lang="en">CDG-Ir</skos:altLabel>
<skos:altLabel xml:lang="en">Congenital Disorder of Glycosylation, Type Ir</skos:altLabel>
<rdf:type rdf:resource="http://jcggdb.jp/rdf/diseases/ggdonto-schema#DiseaseDescriptionGGDonto"/>
<ggdsch:diseaseType rdf:resource="http://jcggdb.jp/rdf/diseases/ggdonto-schema#CDG"/>
<ggdsch:conceptType rdf:resource="http://jcggdb.jp/rdf/diseases/ggdonto-schema#SingleDisease"/>
<ggdsch:umlsCUI>C3281084</ggdsch:umlsCUI>
<gdgsch:omimPhenoMIMnumber>614507</gdgsch:omimPhenoMIMnumber>
<rdfs:seeAlso rdf:resource="http://identifiers.org/omim/614507"/>
<ggdsch:omimGeneMIMnumber>602202</ggdsch:omimGeneMIMnumber>
<rdfs:seeAlso rdf:resource="http://identifiers.org/omim/602202"/>
<ggdsch:omimGene>DDOST</ggdsch:omimGene>
<ggdsch:diseasePreferredTerm xml:lang="en">CONGENITAL DISORDER OF GLYCOSYLATION, TYPE Ir</ggdsch:diseasePreferredTerm>
<ggdsch:diseasePreferredTermAbbr xml:lang="en">CDG1R</ggdsch:diseasePreferredTermAbbr>
<ggdsch:diseaseSynonyms xml:lang="en">Congenital disorder of glycosylation type 1R</ggdsch:diseaseSynonyms>
<ggdsch:referencesInfo xml:lang="en">Pagon RA, Bird TD, Dolan CR, Stephens K, Adam MP (eds) (1993-) GeneReviews. University of Washington, Seattle. ISSN:2372-0697. Sparks SE, Krasnewich DM (2014) Congenital Disorders of N-linked Glycosylation Pathway Overview. Initial Posting: 15 Aug 2005, Last Revision: 30 Jan 2014, Accessed 22 Feb 2016.</ggdsch:referencesInfo>
<ggdsch:referencesInfo xml:lang="en">Timal S, Hoischen A, Lehle L et al (2012) Gene identification in the congenital disorders of glycosylation type I by whole-exome sequencing. Hum Mol Genet 21(19):4151-4161.</ggdsch:referencesInfo>
<ggdsch:referencesInfo xml:lang="en">Sparks SE, Krasnewich DM (2014) Congenital Disorders of N-linked Glycosylation Pathway Overview. Initial Posting: 15 Aug 2005, Last Revision: 30 Jan 2014, Accessed 22 Feb 2016. Table 1 CDG: Molecular Genetics.</ggdsch:referencesInfo>
<dct:references rdf:resource="#REF14"/>
<dct:references rdf:resource="#REF65"/>
<dct:references rdf:resource="#REF15"/>
<skos:inScheme rdf:resource="http://jcggdb.jp/rdf/diseases/ggdonto-schema#ConceptSchemePhenotypeGD"/>
<skos:inScheme rdf:resource="http://jcggdb.jp/rdf/diseases/ggdonto-schema#ConceptSchemePathwayGDnew"/>
<gmsch:hasManifestation rdf:resource="#CON00163"/>
<gmsch:hasManifestation rdf:resource="#CON00491"/>
<gmsch:hasManifestation rdf:resource="#CON00221"/>
<gmsch:hasManifestation rdf:resource="#CON00263"/>
<gmsch:hasManifestation rdf:resource="#CON00298"/>
<gmsch:hasManifestation rdf:resource="#CON00286"/>
<gmsch:hasManifestation rdf:resource="#CON00584"/>
<gmsch:hasManifestation rdf:resource="#CON00269"/>
<gmsch:hasManifestation rdf:resource="#CON00271"/>
<gmsch:hasManifestation rdf:resource="#CON00245"/>
<gmsch:hasManifestation rdf:resource="#CON00193"/>
<gmsch:hasManifestation rdf:resource="#CON00156"/>
<gmsch:hasManifestation rdf:resource="#CON00460"/>
<gmsch:hasManifestation rdf:resource="#CON00297"/>
<gmsch:hasManifestation rdf:resource="#CON00152"/>
<gmsch:hasManifestation rdf:resource="#CON00195"/>
<gmsch:hasManifestation rdf:resource="#CON00270"/>
<gmsch:hasManifestation rdf:resource="#CON00306"/>
<gmsch:hasManifestation rdf:resource="#CON00599"/>
<gmsch:hasManifestation rdf:resource="#CON00217"/>
<gmsch:hasManifestation rdf:resource="#CON00149"/>
<gmsch:hasManifestation rdf:resource="#CON00154"/>
<gmsch:hasManifestation rdf:resource="#CON00140"/>
<gmsch:hasManifestation rdf:resource="#CON00447"/>
<gmsch:hasManifestation rdf:resource="#CON00267"/>
<gmsch:hasManifestation rdf:resource="#CON00239"/>
<gmsch:hasManifestation rdf:resource="#CON00480"/>
<gmsch:hasManifestation rdf:resource="#CON00124"/>
<gmsch:hasManifestation rdf:resource="#CON00264"/>
<gmsch:hasManifestation rdf:resource="#CON00233"/>
<ggdsch:brPathwayGDnew rdf:resource="#CON00640"/>
<ggdsch:brOsteoporosisGD rdf:resource="#CON00270"/>
<ggdsch:brMuscleHypotoniaGD rdf:resource="#CON00245"/>
<ggdsch:brMotorSkillsDisordGD rdf:resource="#CON00239"/>
<ggdsch:brFailureThriveGD rdf:resource="#CON00491"/>
<ggdsch:brDevelopDisabilitiesGD rdf:resource="#CON00154"/>
<ggdsch:brPsychomotorDisordGD rdf:resource="#CON00584"/>
<ggdsch:brSpeechDisordGD rdf:resource="#CON00306"/>
<ggdsch:brHeredodegenerativeDisordNSysGD rdf:resource="#CON00195"/>
<ggdsch:brLiverDisGD rdf:resource="#CON00221"/>
<ggdsch:brCoagulationProteinDisordGD rdf:resource="#CON00460"/>
<ggdsch:brStrabismusCranialNerveGD rdf:resource="#CON00599"/>
<ggdsch:brStrabismusEyeDisGD rdf:resource="#CON00599"/>
<ggdsch:brDeglutitionDisordPharyngealDisGD rdf:resource="#CON00149"/>
<ggdsch:brOtitisGD rdf:resource="#CON00271"/>
<ggdsch:brDemyelinatingDisGD rdf:resource="#CON00193"/>
<ggdsch:brConstipationGD rdf:resource="#CON00140"/>
<gmsch:causedBy rdf:resource="http://jcggdb.jp/rdf/diseases/dgncbi#mim602202_gene1650"/>
<skos:related rdf:resource="http://jcggdb.jp/rdf/diseases/dgncbi#mim602202_gene1650"/>
<skos:closeMatch rdf:resource="http://jcggdb.jp/rdf/diseases/gmncbi#MGE093"/>
<skos:closeMatch rdf:resource="http://jcggdb.jp/rdf/diseases/dgncbi#cuiC3281084_ncbiCur"/>
<skos:closeMatch rdf:resource="http://jcggdb.jp/rdf/diseases/dgncbi#mim614507_gene1650"/>
<gmsch:causedBy rdf:resource="http://jcggdb.jp/rdf/diseases/gincbi#NGI1650"/>
<skos:related rdf:resource="http://jcggdb.jp/rdf/diseases/gincbi#NGI1650"/>
<gmsch:causedBy rdf:resource="http://identifiers.org/ncbigene/1650"/>
<skos:related rdf:resource="http://identifiers.org/ncbigene/1650"/>
<rdfs:seeAlso rdf:resource="http://identifiers.org/ncbigene/1650"/>
<skos:related rdf:resource="http://purl.uniprot.org/enzyme/2.4.99.18"/>
<skos:related rdf:resource="http://purl.uniprot.org/uniprot/P39656"/>
</skos:Concept>
<skos:Concept rdf:about="#CON00624">
<dct:identifier>CON00624</dct:identifier>
<ggdsch:conceptUI>CON00624</ggdsch:conceptUI>
<rdfs:label xml:lang="en">ALG13-CDG</rdfs:label>
<skos:prefLabel xml:lang="en">ALG13-CDG</skos:prefLabel>
<skos:altLabel xml:lang="en">CDG-Is</skos:altLabel>
<skos:altLabel xml:lang="en">Congenital Disorder of Glycosylation, Type Is</skos:altLabel>
<rdf:type rdf:resource="http://jcggdb.jp/rdf/diseases/ggdonto-schema#DiseaseDescriptionGGDonto"/>
<ggdsch:diseaseType rdf:resource="http://jcggdb.jp/rdf/diseases/ggdonto-schema#CDG"/>
<ggdsch:conceptType rdf:resource="http://jcggdb.jp/rdf/diseases/ggdonto-schema#SingleDisease"/>
<ggdsch:geneSymbolGGDB>GLT28D1</ggdsch:geneSymbolGGDB>
<ggdsch:umlsCUI>C3550904</ggdsch:umlsCUI>
<gdgsch:omimPhenoMIMnumber>300884</gdgsch:omimPhenoMIMnumber>
<rdfs:seeAlso rdf:resource="http://identifiers.org/omim/300884"/>
<ggdsch:omimGeneMIMnumber>300776</ggdsch:omimGeneMIMnumber>
<rdfs:seeAlso rdf:resource="http://identifiers.org/omim/300776"/>
<ggdsch:omimGene>ALG13</ggdsch:omimGene>
<ggdsch:diseasePreferredTerm xml:lang="en">CONGENITAL DISORDER OF GLYCOSYLATION, TYPE Is</ggdsch:diseasePreferredTerm>
<ggdsch:diseasePreferredTermAbbr xml:lang="en">CDG1S</ggdsch:diseasePreferredTermAbbr>
<ggdsch:diseaseSynonyms xml:lang="en">CDG Is</ggdsch:diseaseSynonyms>
<ggdsch:diseaseSynonyms xml:lang="en">CDGIs</ggdsch:diseaseSynonyms>
<ggdsch:diseaseSynonyms xml:lang="en">Congenital disorder of glycosylation type 1S</ggdsch:diseaseSynonyms>
<ggdsch:referencesInfo xml:lang="en">Pagon RA, Bird TD, Dolan CR, Stephens K, Adam MP (eds) (1993-) GeneReviews. University of Washington, Seattle. ISSN:2372-0697. Sparks SE, Krasnewich DM (2014) Congenital Disorders of N-linked Glycosylation Pathway Overview. Initial Posting: 15 Aug 2005, Last Revision: 30 Jan 2014, Accessed 22 Feb 2016.</ggdsch:referencesInfo>
<ggdsch:referencesInfo xml:lang="en">Timal S, Hoischen A, Lehle L et al (2012) Gene identification in the congenital disorders of glycosylation type I by whole-exome sequencing. Hum Mol Genet 21(19):4151-4161.</ggdsch:referencesInfo>
<ggdsch:referencesInfo xml:lang="en">Sparks SE, Krasnewich DM (2014) Congenital Disorders of N-linked Glycosylation Pathway Overview. Initial Posting: 15 Aug 2005, Last Revision: 30 Jan 2014, Accessed 22 Feb 2016. Table 1 CDG: Molecular Genetics.</ggdsch:referencesInfo>
<dct:references rdf:resource="#REF14"/>
<dct:references rdf:resource="#REF65"/>
<dct:references rdf:resource="#REF15"/>
<skos:inScheme rdf:resource="http://jcggdb.jp/rdf/diseases/ggdonto-schema#ConceptSchemePhenotypeGD"/>
<skos:inScheme rdf:resource="http://jcggdb.jp/rdf/diseases/ggdonto-schema#ConceptSchemePathwayGDnew"/>
<gmsch:hasManifestation rdf:resource="#CON00265"/>
<gmsch:hasManifestation rdf:resource="#CON00221"/>
<gmsch:hasManifestation rdf:resource="#CON00536"/>
<gmsch:hasManifestation rdf:resource="#CON00263"/>
<gmsch:hasManifestation rdf:resource="#CON00309"/>
<gmsch:hasManifestation rdf:resource="#CON00147"/>
<gmsch:hasManifestation rdf:resource="#CON00566"/>
<gmsch:hasManifestation rdf:resource="#CON00495"/>
<gmsch:hasManifestation rdf:resource="#CON00584"/>
<gmsch:hasManifestation rdf:resource="#CON00567"/>
<gmsch:hasManifestation rdf:resource="#CON00245"/>
<gmsch:hasManifestation rdf:resource="#CON00193"/>
<gmsch:hasManifestation rdf:resource="#CON00564"/>
<gmsch:hasManifestation rdf:resource="#CON00236"/>
<gmsch:hasManifestation rdf:resource="#CON00613"/>
<gmsch:hasManifestation rdf:resource="#CON00141"/>
<gmsch:hasManifestation rdf:resource="#CON00547"/>
<gmsch:hasManifestation rdf:resource="#CON00549"/>
<gmsch:hasManifestation rdf:resource="#CON00297"/>
<gmsch:hasManifestation rdf:resource="#CON00230"/>
<gmsch:hasManifestation rdf:resource="#CON00295"/>
<gmsch:hasManifestation rdf:resource="#CON00152"/>
<gmsch:hasManifestation rdf:resource="#CON00195"/>
<gmsch:hasManifestation rdf:resource="#CON00478"/>
<gmsch:hasManifestation rdf:resource="#CON00565"/>
<gmsch:hasManifestation rdf:resource="#CON00603"/>
<gmsch:hasManifestation rdf:resource="#CON00519"/>
<gmsch:hasManifestation rdf:resource="#CON00220"/>
<gmsch:hasManifestation rdf:resource="#CON00164"/>
<gmsch:hasManifestation rdf:resource="#CON00125"/>
<gmsch:hasManifestation rdf:resource="#CON00292"/>
<gmsch:hasManifestation rdf:resource="#CON00503"/>
<gmsch:hasManifestation rdf:resource="#CON00563"/>
<gmsch:hasManifestation rdf:resource="#CON00487"/>
<gmsch:hasManifestation rdf:resource="#CON00167"/>
<gmsch:hasManifestation rdf:resource="#CON00192"/>
<gmsch:hasManifestation rdf:resource="#CON00291"/>
<gmsch:hasManifestation rdf:resource="#CON00279"/>
<gmsch:hasManifestation rdf:resource="#CON00229"/>
<gmsch:hasManifestation rdf:resource="#CON00213"/>
<gmsch:hasManifestation rdf:resource="#CON00267"/>
<gmsch:hasManifestation rdf:resource="#CON00212"/>
<gmsch:hasManifestation rdf:resource="#CON00170"/>
<gmsch:hasManifestation rdf:resource="#CON00594"/>
<gmsch:hasManifestation rdf:resource="#CON00204"/>
<gmsch:hasManifestation rdf:resource="#CON00264"/>
<gmsch:hasManifestation rdf:resource="#CON00314"/>
<gmsch:hasManifestation rdf:resource="#CON00335"/>
<gmsch:hasManifestation rdf:resource="#CON00507"/>
<gmsch:hasManifestation rdf:resource="#CON00251"/>
<gmsch:hasManifestation rdf:resource="#CON00233"/>
<ggdsch:brPathwayGDnew rdf:resource="#CON00638"/>
<ggdsch:brCraniofacialAbnormGD rdf:resource="#CON00147"/>
<ggdsch:brHypertelorismGD rdf:resource="#CON00519"/>
<ggdsch:brMaxillofacialAbnormMusculoskeletalAbnormGD rdf:resource="#CON00230"/>
<ggdsch:brMicrocephalyMusculoskeletalAbnormGD rdf:resource="#CON00236"/>
<ggdsch:brMicrocephalyMalformCorticalGD rdf:resource="#CON00236"/>
<ggdsch:brMicrognathismMusculoskeletalAbnormGD rdf:resource="#CON00549"/>
<ggdsch:brMicrognathismStomatognathicAbnormGD rdf:resource="#CON00549"/>
<ggdsch:brScoliosisGD rdf:resource="#CON00594"/>
<ggdsch:brMuscleHypotoniaGD rdf:resource="#CON00245"/>
<ggdsch:brContractureGD rdf:resource="#CON00141"/>
<ggdsch:brLimbDeformCongenitalGD rdf:resource="#CON00220"/>
<ggdsch:brFootDeformCongenitalGD rdf:resource="#CON00495"/>
<ggdsch:brHandDeformCongenitalGD rdf:resource="#CON00503"/>
<ggdsch:brHydrocephalusGD rdf:resource="#CON00204"/>
<ggdsch:brHydrocephalusIntracranialHypertensGD rdf:resource="#CON00204"/>
<ggdsch:brPsychomotorDisordGD rdf:resource="#CON00584"/>
<ggdsch:brFeedingEatingDisordGD rdf:resource="#CON00170"/>
<ggdsch:brEpilepsyGD rdf:resource="#CON00478"/>
<ggdsch:brSeizuresNeurologicManifGD rdf:resource="#CON00295"/>
<ggdsch:brHeredodegenerativeDisordNSysGD rdf:resource="#CON00195"/>
<ggdsch:brHepatomegalyGD rdf:resource="#CON00192"/>
<ggdsch:brHemorrhageGD rdf:resource="#CON00507"/>
<ggdsch:brOpticAtrophHeredEyeDisHeredGD rdf:resource="#CON00565"/>
<ggdsch:brOpticAtrophHeredOpticNerveDisGD rdf:resource="#CON00565"/>
<ggdsch:brOpticAtrophHeredCranialNerveGD rdf:resource="#CON00565"/>
<ggdsch:brNystagmusCongenitalEyeDisGD rdf:resource="#CON00563"/>
<ggdsch:brNystagmusCongenitalCranialNerveGD rdf:resource="#CON00563"/>
<ggdsch:brEdemaGD rdf:resource="#CON00164"/>
<ggdsch:brRespiratoryTractInfectGD rdf:resource="#CON00292"/>
<ggdsch:brDemyelinatingDisGD rdf:resource="#CON00193"/>
<ggdsch:brOpticNerveDisEyeDisGD rdf:resource="#CON00567"/>
<ggdsch:brOpticNerveDisCranialNerveGD rdf:resource="#CON00567"/>
<gmsch:causedBy rdf:resource="http://jcggdb.jp/rcmg/ggdb/Homolog?cat=symbol&amp;symbol=GLT28D1"/>
<skos:related rdf:resource="http://jcggdb.jp/rcmg/ggdb/Homolog?cat=symbol&amp;symbol=GLT28D1"/>
<skos:closeMatch rdf:resource="http://jcggdb.jp/rdf/diseases/gmncbi#MGE032"/>
<skos:closeMatch rdf:resource="http://jcggdb.jp/rdf/diseases/pmncbi#MGE032"/>
<gmsch:causedBy rdf:resource="http://jcggdb.jp/rdf/diseases/gincbi#NGI79868"/>
<skos:related rdf:resource="http://jcggdb.jp/rdf/diseases/gincbi#NGI79868"/>
<gmsch:causedBy rdf:resource="http://identifiers.org/ncbigene/79868"/>
<skos:related rdf:resource="http://identifiers.org/ncbigene/79868"/>
<rdfs:seeAlso rdf:resource="http://identifiers.org/ncbigene/79868"/>
<skos:related rdf:resource="http://purl.uniprot.org/enzyme/2.4.1.141"/>
<skos:related rdf:resource="http://purl.uniprot.org/enzyme/3.4.19.12"/>
<skos:related rdf:resource="http://purl.uniprot.org/uniprot/Q9NP73"/>
</skos:Concept>
<skos:Concept rdf:about="#CON00626">
<dct:identifier>CON00626</dct:identifier>
<ggdsch:conceptUI>CON00626</ggdsch:conceptUI>
<rdfs:label xml:lang="en">TMEM165-CDG</rdfs:label>
<skos:prefLabel xml:lang="en">TMEM165-CDG</skos:prefLabel>
<skos:altLabel xml:lang="en">CDG-IIk</skos:altLabel>
<skos:altLabel xml:lang="en">Congenital Disorder of Glycosylation, Type IIk</skos:altLabel>
<rdf:type rdf:resource="http://jcggdb.jp/rdf/diseases/ggdonto-schema#DiseaseDescriptionGGDonto"/>
<ggdsch:diseaseType rdf:resource="http://jcggdb.jp/rdf/diseases/ggdonto-schema#CDG"/>
<ggdsch:conceptType rdf:resource="http://jcggdb.jp/rdf/diseases/ggdonto-schema#SingleDisease"/>
<ggdsch:umlsCUI>C3553571</ggdsch:umlsCUI>
<gdgsch:omimPhenoMIMnumber>614727</gdgsch:omimPhenoMIMnumber>
<rdfs:seeAlso rdf:resource="http://identifiers.org/omim/614727"/>
<ggdsch:omimGeneMIMnumber>614726</ggdsch:omimGeneMIMnumber>
<rdfs:seeAlso rdf:resource="http://identifiers.org/omim/614726"/>
<ggdsch:omimGene>TMEM165</ggdsch:omimGene>
<ggdsch:diseasePreferredTerm xml:lang="en">CONGENITAL DISORDER OF GLYCOSYLATION, TYPE IIk</ggdsch:diseasePreferredTerm>
<ggdsch:diseasePreferredTermAbbr xml:lang="en">CDG2K</ggdsch:diseasePreferredTermAbbr>
<ggdsch:diseaseSynonyms xml:lang="en">CDG IIk</ggdsch:diseaseSynonyms>
<ggdsch:diseaseSynonyms xml:lang="en">CDGIIk</ggdsch:diseaseSynonyms>
<ggdsch:diseaseSynonyms xml:lang="en">Congenital disorder of glycosylation type 2K</ggdsch:diseaseSynonyms>
<ggdsch:referencesInfo xml:lang="en">Pagon RA, Bird TD, Dolan CR, Stephens K, Adam MP (eds) (1993-) GeneReviews. University of Washington, Seattle. ISSN:2372-0697. Sparks SE, Krasnewich DM (2014) Congenital Disorders of N-linked Glycosylation Pathway Overview. Initial Posting: 15 Aug 2005, Last Revision: 30 Jan 2014, Accessed 22 Feb 2016.</ggdsch:referencesInfo>
<ggdsch:referencesInfo xml:lang="en">Sparks SE, Krasnewich DM (2014) Congenital Disorders of N-linked Glycosylation Pathway Overview. Initial Posting: 15 Aug 2005, Last Revision: 30 Jan 2014, Accessed 22 Feb 2016. Table 1 CDG: Molecular Genetics.</ggdsch:referencesInfo>
<dct:references rdf:resource="#REF14"/>
<dct:references rdf:resource="#REF15"/>
<skos:inScheme rdf:resource="http://jcggdb.jp/rdf/diseases/ggdonto-schema#ConceptSchemePhenotypeGD"/>
<skos:inScheme rdf:resource="http://jcggdb.jp/rdf/diseases/ggdonto-schema#ConceptSchemePathwayGDnew"/>
<gmsch:hasManifestation rdf:resource="#CON00221"/>
<gmsch:hasManifestation rdf:resource="#CON00122"/>
<gmsch:hasManifestation rdf:resource="#CON00263"/>
<gmsch:hasManifestation rdf:resource="#CON00147"/>
<gmsch:hasManifestation rdf:resource="#CON00309"/>
<gmsch:hasManifestation rdf:resource="#CON00584"/>
<gmsch:hasManifestation rdf:resource="#CON00250"/>
<gmsch:hasManifestation rdf:resource="#CON00224"/>
<gmsch:hasManifestation rdf:resource="#CON00245"/>
<gmsch:hasManifestation rdf:resource="#CON00193"/>
<gmsch:hasManifestation rdf:resource="#CON00236"/>
<gmsch:hasManifestation rdf:resource="#CON00310"/>
<gmsch:hasManifestation rdf:resource="#CON00252"/>
<gmsch:hasManifestation rdf:resource="#CON00158"/>
<gmsch:hasManifestation rdf:resource="#CON00230"/>
<gmsch:hasManifestation rdf:resource="#CON00173"/>
<gmsch:hasManifestation rdf:resource="#CON00215"/>
<gmsch:hasManifestation rdf:resource="#CON00152"/>
<gmsch:hasManifestation rdf:resource="#CON00195"/>
<gmsch:hasManifestation rdf:resource="#CON00270"/>
<gmsch:hasManifestation rdf:resource="#CON00478"/>
<gmsch:hasManifestation rdf:resource="#CON00569"/>
<gmsch:hasManifestation rdf:resource="#CON00572"/>
<gmsch:hasManifestation rdf:resource="#CON00125"/>
<gmsch:hasManifestation rdf:resource="#CON00166"/>
<gmsch:hasManifestation rdf:resource="#CON00487"/>
<gmsch:hasManifestation rdf:resource="#CON00167"/>
<gmsch:hasManifestation rdf:resource="#CON00291"/>
<gmsch:hasManifestation rdf:resource="#CON00192"/>
<gmsch:hasManifestation rdf:resource="#CON00279"/>
<gmsch:hasManifestation rdf:resource="#CON00229"/>
<gmsch:hasManifestation rdf:resource="#CON00213"/>
<gmsch:hasManifestation rdf:resource="#CON00121"/>
<gmsch:hasManifestation rdf:resource="#CON00267"/>
<gmsch:hasManifestation rdf:resource="#CON00223"/>
<gmsch:hasManifestation rdf:resource="#CON00594"/>
<gmsch:hasManifestation rdf:resource="#CON00165"/>
<gmsch:hasManifestation rdf:resource="#CON00124"/>
<gmsch:hasManifestation rdf:resource="#CON00597"/>
<gmsch:hasManifestation rdf:resource="#CON00181"/>
<gmsch:hasManifestation rdf:resource="#CON00264"/>
<gmsch:hasManifestation rdf:resource="#CON00314"/>
<gmsch:hasManifestation rdf:resource="#CON00248"/>
<gmsch:hasManifestation rdf:resource="#CON00312"/>
<gmsch:hasManifestation rdf:resource="#CON00251"/>
<gmsch:hasManifestation rdf:resource="#CON00123"/>
<gmsch:hasManifestation rdf:resource="#CON00537"/>
<gmsch:hasManifestation rdf:resource="#CON00462"/>
<ggdsch:brPathwayGDnew rdf:resource="#CON00639"/>
<ggdsch:brBoneDisDevelopGD rdf:resource="#CON00123"/>
<ggdsch:brOsteogenesisImperfectaBoneDisDevelopGD rdf:resource="#CON00572"/>
<ggdsch:brOsteogenesisImperfectaCollagenDisGD rdf:resource="#CON00572"/>
<ggdsch:brDwarfismGD rdf:resource="#CON00158"/>
<ggdsch:brOsteoporosisGD rdf:resource="#CON00270"/>
<ggdsch:brMusculoskeletalAbnormGD rdf:resource="#CON00251"/>
<ggdsch:brMaxillofacialAbnormMusculoskeletalAbnormGD rdf:resource="#CON00230"/>
<ggdsch:brMicrocephalyMusculoskeletalAbnormGD rdf:resource="#CON00236"/>
<ggdsch:brMicrocephalyMalformCorticalGD rdf:resource="#CON00236"/>
<ggdsch:brSpinalCurvaturesGD rdf:resource="#CON00309"/>
<ggdsch:brScoliosisGD rdf:resource="#CON00594"/>
<ggdsch:brKyphosisGD rdf:resource="#CON00215"/>
<ggdsch:brSpondylosisGD rdf:resource="#CON00597"/>
<ggdsch:brMuscleWeaknessMuscularDisGD rdf:resource="#CON00248"/>
<ggdsch:brMuscleWeaknessNSDisGD rdf:resource="#CON00248"/>
<ggdsch:brMuscleHypotoniaGD rdf:resource="#CON00245"/>
<ggdsch:brJointInstabilityGD rdf:resource="#CON00537"/>
<ggdsch:brGrowthDisordGD rdf:resource="#CON00181"/>
<ggdsch:brPsychomotorDisordGD rdf:resource="#CON00584"/>
<ggdsch:brEpilepsyGD rdf:resource="#CON00478"/>
<ggdsch:brHeredodegenerativeDisordNSysGD rdf:resource="#CON00195"/>
<ggdsch:brHepatomegalyGD rdf:resource="#CON00192"/>
<ggdsch:brSplenicDisGD rdf:resource="#CON00312"/>
<ggdsch:brEndocrineSysDisGD rdf:resource="#CON00165"/>
<ggdsch:brFeverGD rdf:resource="#CON00173"/>
<ggdsch:brEyeAbnormGD rdf:resource="#CON00166"/>
<ggdsch:brEyeDisHereditaryGD rdf:resource="#CON00487"/>
<ggdsch:brLungDisGD rdf:resource="#CON00223"/>
<ggdsch:brDemyelinatingDisGD rdf:resource="#CON00193"/>
<skos:closeMatch rdf:resource="http://jcggdb.jp/rdf/diseases/gmncbi#MGE019"/>
<gmsch:causedBy rdf:resource="http://jcggdb.jp/rdf/diseases/gincbi#NGI55858"/>
<skos:related rdf:resource="http://jcggdb.jp/rdf/diseases/gincbi#NGI55858"/>
<gmsch:causedBy rdf:resource="http://identifiers.org/ncbigene/55858"/>
<skos:related rdf:resource="http://identifiers.org/ncbigene/55858"/>
<rdfs:seeAlso rdf:resource="http://identifiers.org/ncbigene/55858"/>
<skos:related rdf:resource="http://purl.uniprot.org/uniprot/Q9HC07"/>
</skos:Concept>
<skos:Concept rdf:about="#CON00627">
<dct:identifier>CON00627</dct:identifier>
<ggdsch:conceptUI>CON00627</ggdsch:conceptUI>
<rdfs:label xml:lang="en">COG6-CDG</rdfs:label>
<skos:prefLabel xml:lang="en">COG6-CDG</skos:prefLabel>
<skos:altLabel xml:lang="en">CDG-IIL</skos:altLabel>
<skos:altLabel xml:lang="en">Congenital Disorder of Glycosylation, Type IIL</skos:altLabel>
<rdf:type rdf:resource="http://jcggdb.jp/rdf/diseases/ggdonto-schema#DiseaseDescriptionGGDonto"/>
<ggdsch:diseaseType rdf:resource="http://jcggdb.jp/rdf/diseases/ggdonto-schema#CDG"/>
<ggdsch:conceptType rdf:resource="http://jcggdb.jp/rdf/diseases/ggdonto-schema#SingleDisease"/>
<ggdsch:umlsCUI>C3553230</ggdsch:umlsCUI>
<gdgsch:omimPhenoMIMnumber>614576</gdgsch:omimPhenoMIMnumber>
<rdfs:seeAlso rdf:resource="http://identifiers.org/omim/614576"/>
<ggdsch:omimGeneMIMnumber>606977</ggdsch:omimGeneMIMnumber>
<rdfs:seeAlso rdf:resource="http://identifiers.org/omim/606977"/>
<ggdsch:omimGene>COG6</ggdsch:omimGene>
<ggdsch:diseasePreferredTerm xml:lang="en">CONGENITAL DISORDER OF GLYCOSYLATION, TYPE IIL</ggdsch:diseasePreferredTerm>
<ggdsch:diseasePreferredTermAbbr xml:lang="en">CDG2L</ggdsch:diseasePreferredTermAbbr>
<ggdsch:diseaseSynonyms xml:lang="en">CDG IIL</ggdsch:diseaseSynonyms>
<ggdsch:diseaseSynonyms xml:lang="en">CDGIIL</ggdsch:diseaseSynonyms>
<ggdsch:diseaseSynonyms xml:lang="en">Congenital disorder of glycosylation type 2L</ggdsch:diseaseSynonyms>
<ggdsch:referencesInfo xml:lang="en">Pagon RA, Bird TD, Dolan CR, Stephens K, Adam MP (eds) (1993-) GeneReviews. University of Washington, Seattle. ISSN:2372-0697. Sparks SE, Krasnewich DM (2014) Congenital Disorders of N-linked Glycosylation Pathway Overview. Initial Posting: 15 Aug 2005, Last Revision: 30 Jan 2014, Accessed 22 Feb 2016.</ggdsch:referencesInfo>
<ggdsch:referencesInfo xml:lang="en">Sparks SE, Krasnewich DM (2014) Congenital Disorders of N-linked Glycosylation Pathway Overview. Initial Posting: 15 Aug 2005, Last Revision: 30 Jan 2014, Accessed 22 Feb 2016. Table 1 CDG: Molecular Genetics.</ggdsch:referencesInfo>
<dct:references rdf:resource="#REF14"/>
<dct:references rdf:resource="#REF15"/>
<skos:inScheme rdf:resource="http://jcggdb.jp/rdf/diseases/ggdonto-schema#ConceptSchemePhenotypeGD"/>
<skos:inScheme rdf:resource="http://jcggdb.jp/rdf/diseases/ggdonto-schema#ConceptSchemePathwayGDnew"/>
<gmsch:hasManifestation rdf:resource="#CON00265"/>
<gmsch:hasManifestation rdf:resource="#CON00472"/>
<gmsch:hasManifestation rdf:resource="#CON00536"/>
<gmsch:hasManifestation rdf:resource="#CON00491"/>
<gmsch:hasManifestation rdf:resource="#CON00221"/>
<gmsch:hasManifestation rdf:resource="#CON00147"/>
<gmsch:hasManifestation rdf:resource="#CON00648"/>
<gmsch:hasManifestation rdf:resource="#CON00298"/>
<gmsch:hasManifestation rdf:resource="#CON00245"/>
<gmsch:hasManifestation rdf:resource="#CON00156"/>
<gmsch:hasManifestation rdf:resource="#CON00236"/>
<gmsch:hasManifestation rdf:resource="#CON00297"/>
<gmsch:hasManifestation rdf:resource="#CON00230"/>
<gmsch:hasManifestation rdf:resource="#CON00295"/>
<gmsch:hasManifestation rdf:resource="#CON00478"/>
<gmsch:hasManifestation rdf:resource="#CON00559"/>
<gmsch:hasManifestation rdf:resource="#CON00214"/>
<gmsch:hasManifestation rdf:resource="#CON00220"/>
<gmsch:hasManifestation rdf:resource="#CON00175"/>
<gmsch:hasManifestation rdf:resource="#CON00651"/>
<gmsch:hasManifestation rdf:resource="#CON00292"/>
<gmsch:hasManifestation rdf:resource="#CON00154"/>
<gmsch:hasManifestation rdf:resource="#CON00529"/>
<gmsch:hasManifestation rdf:resource="#CON00192"/>
<gmsch:hasManifestation rdf:resource="#CON00291"/>
<gmsch:hasManifestation rdf:resource="#CON00279"/>
<gmsch:hasManifestation rdf:resource="#CON00189"/>
<gmsch:hasManifestation rdf:resource="#CON00155"/>
<gmsch:hasManifestation rdf:resource="#CON00229"/>
<gmsch:hasManifestation rdf:resource="#CON00447"/>
<gmsch:hasManifestation rdf:resource="#CON00267"/>
<gmsch:hasManifestation rdf:resource="#CON00530"/>
<gmsch:hasManifestation rdf:resource="#CON00327"/>
<gmsch:hasManifestation rdf:resource="#CON00545"/>
<gmsch:hasManifestation rdf:resource="#CON00314"/>
<gmsch:hasManifestation rdf:resource="#CON00507"/>
<gmsch:hasManifestation rdf:resource="#CON00251"/>
<gmsch:hasManifestation rdf:resource="#CON00233"/>
<ggdsch:brPathwayGDnew rdf:resource="#CON00419"/>
<ggdsch:brMaxillofacialAbnormMusculoskeletalAbnormGD rdf:resource="#CON00230"/>
<ggdsch:brMicrocephalyMusculoskeletalAbnormGD rdf:resource="#CON00236"/>
<ggdsch:brMicrocephalyMalformCorticalGD rdf:resource="#CON00236"/>
<ggdsch:brMuscleHypotoniaGD rdf:resource="#CON00245"/>
<ggdsch:brLimbDeformCongenitalGD rdf:resource="#CON00220"/>
<ggdsch:brFailureThriveGD rdf:resource="#CON00491"/>
<ggdsch:brDevelopDisabilitiesGD rdf:resource="#CON00154"/>
<ggdsch:brSeizuresNeurologicManifGD rdf:resource="#CON00295"/>
<ggdsch:brLiverDisGD rdf:resource="#CON00221"/>
<ggdsch:brHepatomegalyGD rdf:resource="#CON00192"/>
<ggdsch:brLiverCirrhosisGD rdf:resource="#CON00545"/>
<ggdsch:brVomitingGD rdf:resource="#CON00327"/>
<ggdsch:brHemorrhageGD rdf:resource="#CON00507"/>
<ggdsch:brNephrosisFemaleUrogenDisGD rdf:resource="#CON00559"/>
<ggdsch:brNephrosisMaleUrogenDisGD rdf:resource="#CON00559"/>
<ggdsch:brBloodCoagulationDisordGD rdf:resource="#CON00447"/>
<ggdsch:brDigestiveSysAbnormGD rdf:resource="#CON00648"/>
<ggdsch:brImmunologicDeficiencySyndromeGD rdf:resource="#CON00530"/>
<ggdsch:brDysgammaglobulinemiaGD rdf:resource="#CON00472"/>
<ggdsch:brRetrognathiaMusculoskeletalAbnormGD rdf:resource="#CON00651"/>
<ggdsch:brRetrognathiaStomatognathicAbnormGD rdf:resource="#CON00651"/>
<ggdsch:brRespiratoryTractInfectGD rdf:resource="#CON00292"/>
<ggdsch:brDiarrheaGD rdf:resource="#CON00155"/>
<ggdsch:brGastrointestinalDisGD rdf:resource="#CON00175"/>
<skos:closeMatch rdf:resource="http://jcggdb.jp/rdf/diseases/gmncbi#MGE018"/>
<skos:closeMatch rdf:resource="http://jcggdb.jp/rdf/diseases/pmncbi#MGE018"/>
<gmsch:causedBy rdf:resource="http://jcggdb.jp/rdf/diseases/gincbi#NGI57511"/>
<skos:related rdf:resource="http://jcggdb.jp/rdf/diseases/gincbi#NGI57511"/>
<gmsch:causedBy rdf:resource="http://identifiers.org/ncbigene/57511"/>
<skos:related rdf:resource="http://identifiers.org/ncbigene/57511"/>
<rdfs:seeAlso rdf:resource="http://identifiers.org/ncbigene/57511"/>
<skos:related rdf:resource="http://purl.uniprot.org/uniprot/Q9Y2V7"/>
</skos:Concept>
<skos:Concept rdf:about="#CON00628">
<dct:identifier>CON00628</dct:identifier>
<ggdsch:conceptUI>CON00628</ggdsch:conceptUI>
<rdfs:label xml:lang="en">Myasthenia, congenital, with tubular aggregates 1</rdfs:label>
<skos:prefLabel xml:lang="en">Myasthenia, congenital, with tubular aggregates 1</skos:prefLabel>
<skos:altLabel xml:lang="en">CMSTA1</skos:altLabel>
<rdf:type rdf:resource="http://jcggdb.jp/rdf/diseases/ggdonto-schema#DiseaseDescriptionGGDonto"/>
<ggdsch:diseaseType rdf:resource="http://jcggdb.jp/rdf/diseases/ggdonto-schema#CDG"/>
<ggdsch:conceptType rdf:resource="http://jcggdb.jp/rdf/diseases/ggdonto-schema#SingleDisease"/>
<ggdsch:umlsCUI>C3552335</ggdsch:umlsCUI>
<gdgsch:omimPhenoMIMnumber>610542</gdgsch:omimPhenoMIMnumber>
<rdfs:seeAlso rdf:resource="http://identifiers.org/omim/610542"/>
<ggdsch:omimGeneMIMnumber>138292</ggdsch:omimGeneMIMnumber>
<rdfs:seeAlso rdf:resource="http://identifiers.org/omim/138292"/>
<ggdsch:omimGene>GFPT1</ggdsch:omimGene>
<ggdsch:diseasePreferredTerm xml:lang="en">MYASTHENIC SYNDROME, CONGENITAL, WITH TUBULAR AGGREGATES 1</ggdsch:diseasePreferredTerm>
<ggdsch:diseasePreferredTermAbbr xml:lang="en">CMSTA1</ggdsch:diseasePreferredTermAbbr>
<ggdsch:referencesInfo xml:lang="en">Hennet T (2012) Diseases of glycosylation beyond classical congenital disorders of glycosylation. Biochim Biophys Acta 1820(9):1306-1317. Table 1 Diseases of glycosylation.</ggdsch:referencesInfo>
<ggdsch:referencesInfo xml:lang="en">Hennet T (2012) Diseases of glycosylation beyond classical congenital disorders of glycosylation. Biochim Biophys Acta 1820(9):1306-1317.</ggdsch:referencesInfo>
<dct:references rdf:resource="#REF61"/>
<dct:references rdf:resource="#REF60"/>
<skos:inScheme rdf:resource="http://jcggdb.jp/rdf/diseases/ggdonto-schema#ConceptSchemePhenotypeGD"/>
<skos:inScheme rdf:resource="http://jcggdb.jp/rdf/diseases/ggdonto-schema#ConceptSchemePathwayGDnew"/>
<gmsch:hasManifestation rdf:resource="#CON00250"/>
<gmsch:hasManifestation rdf:resource="#CON00267"/>
<gmsch:hasManifestation rdf:resource="#CON00249"/>
<gmsch:hasManifestation rdf:resource="#CON00248"/>
<ggdsch:brPathwayGDnew rdf:resource="#CON00637"/>
<ggdsch:brMuscleWeaknessMuscularDisGD rdf:resource="#CON00248"/>
<ggdsch:brMuscleWeaknessNSDisGD rdf:resource="#CON00248"/>
<ggdsch:brMuscularAtrophyGD rdf:resource="#CON00249"/>
<skos:closeMatch rdf:resource="http://jcggdb.jp/rdf/diseases/gmncbi#MGE116"/>
<skos:closeMatch rdf:resource="http://jcggdb.jp/rdf/diseases/pmncbi#MGE116"/>
<gmsch:causedBy rdf:resource="http://jcggdb.jp/rdf/diseases/gincbi#NGI2673"/>
<skos:related rdf:resource="http://jcggdb.jp/rdf/diseases/gincbi#NGI2673"/>
<gmsch:causedBy rdf:resource="http://identifiers.org/ncbigene/2673"/>
<skos:related rdf:resource="http://identifiers.org/ncbigene/2673"/>
<rdfs:seeAlso rdf:resource="http://identifiers.org/ncbigene/2673"/>
<skos:related rdf:resource="http://purl.uniprot.org/enzyme/2.6.1.16"/>
<skos:related rdf:resource="http://purl.uniprot.org/uniprot/Q06210"/>
</skos:Concept>
<skos:Concept rdf:about="#CON00629">
<dct:identifier>CON00629</dct:identifier>
<ggdsch:conceptUI>CON00629</ggdsch:conceptUI>
<rdfs:label xml:lang="en">Mental retardation, autosomal recessive 15</rdfs:label>
<skos:prefLabel xml:lang="en">Mental retardation, autosomal recessive 15</skos:prefLabel>
<skos:altLabel xml:lang="en">MRT15</skos:altLabel>
<rdf:type rdf:resource="http://jcggdb.jp/rdf/diseases/ggdonto-schema#DiseaseDescriptionGGDonto"/>
<ggdsch:diseaseType rdf:resource="http://jcggdb.jp/rdf/diseases/ggdonto-schema#CDG"/>
<ggdsch:conceptType rdf:resource="http://jcggdb.jp/rdf/diseases/ggdonto-schema#SingleDisease"/>
<ggdsch:umlsCUI>C3280127</ggdsch:umlsCUI>
<gdgsch:omimPhenoMIMnumber>614202</gdgsch:omimPhenoMIMnumber>
<rdfs:seeAlso rdf:resource="http://identifiers.org/omim/614202"/>
<ggdsch:omimGeneMIMnumber>604346</ggdsch:omimGeneMIMnumber>
<rdfs:seeAlso rdf:resource="http://identifiers.org/omim/604346"/>
<ggdsch:omimGene>MAN1B1</ggdsch:omimGene>
<ggdsch:diseasePreferredTerm xml:lang="en">MENTAL RETARDATION, AUTOSOMAL RECESSIVE 15</ggdsch:diseasePreferredTerm>
<ggdsch:diseasePreferredTermAbbr xml:lang="en">MRT15</ggdsch:diseasePreferredTermAbbr>
<ggdsch:referencesInfo xml:lang="en">Hennet T (2012) Diseases of glycosylation beyond classical congenital disorders of glycosylation. Biochim Biophys Acta 1820(9):1306-1317. Table 1 Diseases of glycosylation.</ggdsch:referencesInfo>
<ggdsch:referencesInfo xml:lang="en">Hennet T (2012) Diseases of glycosylation beyond classical congenital disorders of glycosylation. Biochim Biophys Acta 1820(9):1306-1317.</ggdsch:referencesInfo>
<dct:references rdf:resource="#REF61"/>
<dct:references rdf:resource="#REF60"/>
<skos:inScheme rdf:resource="http://jcggdb.jp/rdf/diseases/ggdonto-schema#ConceptSchemePhenotypeGD"/>
<skos:inScheme rdf:resource="http://jcggdb.jp/rdf/diseases/ggdonto-schema#ConceptSchemePathwayGDnew"/>
<gmsch:hasManifestation rdf:resource="#CON00265"/>
<gmsch:hasManifestation rdf:resource="#CON00263"/>
<gmsch:hasManifestation rdf:resource="#CON00147"/>
<gmsch:hasManifestation rdf:resource="#CON00584"/>
<gmsch:hasManifestation rdf:resource="#CON00613"/>
<gmsch:hasManifestation rdf:resource="#CON00230"/>
<gmsch:hasManifestation rdf:resource="#CON00295"/>
<gmsch:hasManifestation rdf:resource="#CON00478"/>
<gmsch:hasManifestation rdf:resource="#CON00653"/>
<gmsch:hasManifestation rdf:resource="#CON00306"/>
<gmsch:hasManifestation rdf:resource="#CON00217"/>
<gmsch:hasManifestation rdf:resource="#CON00519"/>
<gmsch:hasManifestation rdf:resource="#CON00125"/>
<gmsch:hasManifestation rdf:resource="#CON00655"/>
<gmsch:hasManifestation rdf:resource="#CON00314"/>
<gmsch:hasManifestation rdf:resource="#CON00211"/>
<gmsch:hasManifestation rdf:resource="#CON00251"/>
<gmsch:hasManifestation rdf:resource="#CON00233"/>
<ggdsch:brPathwayGDnew rdf:resource="#CON00641"/>
<ggdsch:brCraniofacialAbnormGD rdf:resource="#CON00147"/>
<ggdsch:brHypertelorismGD rdf:resource="#CON00519"/>
<ggdsch:brMaxillofacialAbnormMusculoskeletalAbnormGD rdf:resource="#CON00230"/>
<ggdsch:brPsychomotorDisordGD rdf:resource="#CON00584"/>
<ggdsch:brIntellectualDisabilityNSDisGD rdf:resource="#CON00211"/>
<ggdsch:brIntellectualDisabilityMentalDisordGD rdf:resource="#CON00211"/>
<ggdsch:brSpeechDisordGD rdf:resource="#CON00306"/>
<ggdsch:brEpilepsyGD rdf:resource="#CON00478"/>
<ggdsch:brSeizuresNeurologicManifGD rdf:resource="#CON00295"/>
<ggdsch:brObesityGD rdf:resource="#CON00653"/>
<gmsch:causedBy rdf:resource="http://jcggdb.jp/rdf/diseases/dgncbi#mim604346_gene11253"/>
<skos:related rdf:resource="http://jcggdb.jp/rdf/diseases/dgncbi#mim604346_gene11253"/>
<skos:closeMatch rdf:resource="http://jcggdb.jp/rdf/diseases/gmncbi#MGE053"/>
<skos:closeMatch rdf:resource="http://jcggdb.jp/rdf/diseases/pmncbi#MGE053"/>
<skos:closeMatch rdf:resource="http://jcggdb.jp/rdf/diseases/dgncbi#cuiC3280127_ncbiCur"/>
<skos:closeMatch rdf:resource="http://jcggdb.jp/rdf/diseases/dgncbi#mim614202_gene11253"/>
<gmsch:causedBy rdf:resource="http://jcggdb.jp/rdf/diseases/gincbi#NGI11253"/>
<skos:related rdf:resource="http://jcggdb.jp/rdf/diseases/gincbi#NGI11253"/>
<gmsch:causedBy rdf:resource="http://identifiers.org/ncbigene/11253"/>
<skos:related rdf:resource="http://identifiers.org/ncbigene/11253"/>
<rdfs:seeAlso rdf:resource="http://identifiers.org/ncbigene/11253"/>
<skos:related rdf:resource="http://purl.uniprot.org/enzyme/3.2.1.113"/>
<skos:related rdf:resource="http://purl.uniprot.org/uniprot/Q9UKM7"/>
</skos:Concept>
<skos:Concept rdf:about="#CON00631">
<dct:identifier>CON00631</dct:identifier>
<ggdsch:conceptUI>CON00631</ggdsch:conceptUI>
<rdfs:label xml:lang="en">Multiple joint dislocations, short stature, craniofacial dysmorphism, and congenital heart defects</rdfs:label>
<skos:prefLabel xml:lang="en">Multiple joint dislocations, short stature, craniofacial dysmorphism, and congenital heart defects</skos:prefLabel>
<rdf:type rdf:resource="http://jcggdb.jp/rdf/diseases/ggdonto-schema#DiseaseDescriptionGGDonto"/>
<ggdsch:diseaseType rdf:resource="http://jcggdb.jp/rdf/diseases/ggdonto-schema#CDG"/>
<ggdsch:conceptType rdf:resource="http://jcggdb.jp/rdf/diseases/ggdonto-schema#SingleDisease"/>
<ggdsch:geneSymbolGGDB>B3GAT3</ggdsch:geneSymbolGGDB>
<ggdsch:umlsCUI>C3278404</ggdsch:umlsCUI>
<gdgsch:omimPhenoMIMnumber>245600</gdgsch:omimPhenoMIMnumber>
<rdfs:seeAlso rdf:resource="http://identifiers.org/omim/245600"/>
<ggdsch:omimGeneMIMnumber>606374</ggdsch:omimGeneMIMnumber>
<rdfs:seeAlso rdf:resource="http://identifiers.org/omim/606374"/>
<ggdsch:omimGene>B3GAT3</ggdsch:omimGene>
<ggdsch:diseasePreferredTerm xml:lang="en">MULTIPLE JOINT DISLOCATIONS, SHORT STATURE, CRANIOFACIAL DYSMORPHISM, AND CONGENITAL HEART DEFECTS</ggdsch:diseasePreferredTerm>
<ggdsch:diseaseSynonyms xml:lang="en">LARSEN SYNDROME, AUTOSOMAL RECESSIVE, FORMERLY</ggdsch:diseaseSynonyms>
<ggdsch:referencesInfo xml:lang="en">Hennet T (2012) Diseases of glycosylation beyond classical congenital disorders of glycosylation. Biochim Biophys Acta 1820(9):1306-1317. Table 1 Diseases of glycosylation.</ggdsch:referencesInfo>
<ggdsch:referencesInfo xml:lang="en">Hennet T (2012) Diseases of glycosylation beyond classical congenital disorders of glycosylation. Biochim Biophys Acta 1820(9):1306-1317.</ggdsch:referencesInfo>
<dct:references rdf:resource="#REF61"/>
<dct:references rdf:resource="#REF60"/>
<skos:inScheme rdf:resource="http://jcggdb.jp/rdf/diseases/ggdonto-schema#ConceptSchemePhenotypeGD"/>
<skos:inScheme rdf:resource="http://jcggdb.jp/rdf/diseases/ggdonto-schema#ConceptSchemePathwayGDnew"/>
<gmsch:hasManifestation rdf:resource="#CON00457"/>
<gmsch:hasManifestation rdf:resource="#CON00536"/>
<gmsch:hasManifestation rdf:resource="#CON00122"/>
<gmsch:hasManifestation rdf:resource="#CON00130"/>
<gmsch:hasManifestation rdf:resource="#CON00147"/>
<gmsch:hasManifestation rdf:resource="#CON00309"/>
<gmsch:hasManifestation rdf:resource="#CON00495"/>
<gmsch:hasManifestation rdf:resource="#CON00186"/>
<gmsch:hasManifestation rdf:resource="#CON00245"/>
<gmsch:hasManifestation rdf:resource="#CON00458"/>
<gmsch:hasManifestation rdf:resource="#CON00310"/>
<gmsch:hasManifestation rdf:resource="#CON00547"/>
<gmsch:hasManifestation rdf:resource="#CON00158"/>
<gmsch:hasManifestation rdf:resource="#CON00549"/>
<gmsch:hasManifestation rdf:resource="#CON00215"/>
<gmsch:hasManifestation rdf:resource="#CON00270"/>
<gmsch:hasManifestation rdf:resource="#CON00301"/>
<gmsch:hasManifestation rdf:resource="#CON00603"/>
<gmsch:hasManifestation rdf:resource="#CON00125"/>
<gmsch:hasManifestation rdf:resource="#CON00609"/>
<gmsch:hasManifestation rdf:resource="#CON00185"/>
<gmsch:hasManifestation rdf:resource="#CON00503"/>
<gmsch:hasManifestation rdf:resource="#CON00469"/>
<gmsch:hasManifestation rdf:resource="#CON00213"/>
<gmsch:hasManifestation rdf:resource="#CON00267"/>
<gmsch:hasManifestation rdf:resource="#CON00212"/>
<gmsch:hasManifestation rdf:resource="#CON00201"/>
<gmsch:hasManifestation rdf:resource="#CON00594"/>
<gmsch:hasManifestation rdf:resource="#CON00124"/>
<gmsch:hasManifestation rdf:resource="#CON00597"/>
<gmsch:hasManifestation rdf:resource="#CON00459"/>
<gmsch:hasManifestation rdf:resource="#CON00204"/>
<gmsch:hasManifestation rdf:resource="#CON00129"/>
<gmsch:hasManifestation rdf:resource="#CON00123"/>
<gmsch:hasManifestation rdf:resource="#CON00251"/>
<gmsch:hasManifestation rdf:resource="#CON00537"/>
<gmsch:hasManifestation rdf:resource="#CON00619"/>
<ggdsch:brPathwayGDnew rdf:resource="#CON00645"/>
<ggdsch:brBoneDisDevelopGD rdf:resource="#CON00123"/>
<ggdsch:brDwarfismGD rdf:resource="#CON00158"/>
<ggdsch:brOsteoporosisGD rdf:resource="#CON00270"/>
<ggdsch:brCraniofacialAbnormGD rdf:resource="#CON00147"/>
<ggdsch:brCleftPalateMusculoskeletalAbnormGD rdf:resource="#CON00458"/>
<ggdsch:brCleftPalateStomatognathicAbnormGD rdf:resource="#CON00458"/>
<ggdsch:brCleftPalateMouthAbnormGD rdf:resource="#CON00458"/>
<ggdsch:brMicrognathismMusculoskeletalAbnormGD rdf:resource="#CON00549"/>
<ggdsch:brMicrognathismStomatognathicAbnormGD rdf:resource="#CON00549"/>
<ggdsch:brSpinalCurvaturesGD rdf:resource="#CON00309"/>
<ggdsch:brScoliosisGD rdf:resource="#CON00594"/>
<ggdsch:brKyphosisGD rdf:resource="#CON00215"/>
<ggdsch:brSpondylosisGD rdf:resource="#CON00597"/>
<ggdsch:brMuscleHypotoniaGD rdf:resource="#CON00245"/>
<ggdsch:brDislocationsGD rdf:resource="#CON00469"/>
<ggdsch:brHipDislocationCongenitalGD rdf:resource="#CON00201"/>
<ggdsch:brClubfootGD rdf:resource="#CON00459"/>
<ggdsch:brJointInstabilityGD rdf:resource="#CON00537"/>
<ggdsch:brFootDeformCongenitalGD rdf:resource="#CON00495"/>
<ggdsch:brHandDeformCongenitalGD rdf:resource="#CON00503"/>
<ggdsch:brHydrocephalusGD rdf:resource="#CON00204"/>
<ggdsch:brHydrocephalusIntracranialHypertensGD rdf:resource="#CON00204"/>
<ggdsch:brHeartDefectsCongenitalGD rdf:resource="#CON00185"/>
<ggdsch:brHeartDisGD rdf:resource="#CON00186"/>
<ggdsch:brSkinDisGeneticGD rdf:resource="#CON00619"/>
<gmsch:causedBy rdf:resource="http://jcggdb.jp/rcmg/ggdb/Homolog?cat=symbol&amp;symbol=B3GAT3"/>
<skos:related rdf:resource="http://jcggdb.jp/rcmg/ggdb/Homolog?cat=symbol&amp;symbol=B3GAT3"/>
<skos:closeMatch rdf:resource="http://jcggdb.jp/rdf/diseases/gmncbi#MGE115"/>
<gmsch:causedBy rdf:resource="http://jcggdb.jp/rdf/diseases/gincbi#NGI26229"/>
<skos:related rdf:resource="http://jcggdb.jp/rdf/diseases/gincbi#NGI26229"/>
<gmsch:causedBy rdf:resource="http://identifiers.org/ncbigene/26229"/>
<skos:related rdf:resource="http://identifiers.org/ncbigene/26229"/>
<rdfs:seeAlso rdf:resource="http://identifiers.org/ncbigene/26229"/>
<skos:related rdf:resource="http://purl.uniprot.org/enzyme/2.4.1.135"/>
<skos:related rdf:resource="http://purl.uniprot.org/uniprot/O94766"/>
</skos:Concept>
<skos:Concept rdf:about="#CON00635">
<dct:identifier>CON00635</dct:identifier>
<ggdsch:conceptUI>CON00635</ggdsch:conceptUI>
<rdfs:label xml:lang="en">Hyperphosphatasia with mental retardation syndrome 1</rdfs:label>
<skos:prefLabel xml:lang="en">Hyperphosphatasia with mental retardation syndrome 1</skos:prefLabel>
<skos:altLabel xml:lang="en">HPMRS1</skos:altLabel>
<rdf:type rdf:resource="http://jcggdb.jp/rdf/diseases/ggdonto-schema#DiseaseDescriptionGGDonto"/>
<ggdsch:diseaseType rdf:resource="http://jcggdb.jp/rdf/diseases/ggdonto-schema#CDG"/>
<ggdsch:conceptType rdf:resource="http://jcggdb.jp/rdf/diseases/ggdonto-schema#SingleDisease"/>
<ggdsch:umlsCUI>C1855923</ggdsch:umlsCUI>
<gdgsch:omimPhenoMIMnumber>239300</gdgsch:omimPhenoMIMnumber>
<rdfs:seeAlso rdf:resource="http://identifiers.org/omim/239300"/>
<ggdsch:omimGeneMIMnumber>610274</ggdsch:omimGeneMIMnumber>
<rdfs:seeAlso rdf:resource="http://identifiers.org/omim/610274"/>
<ggdsch:omimGene>PIGV</ggdsch:omimGene>
<ggdsch:diseasePreferredTerm xml:lang="en">HYPERPHOSPHATASIA WITH MENTAL RETARDATION SYNDROME 1</ggdsch:diseasePreferredTerm>
<ggdsch:diseasePreferredTermAbbr xml:lang="en">HPMRS1</ggdsch:diseasePreferredTermAbbr>
<ggdsch:diseaseSynonyms xml:lang="en">MABRY SYNDROME</ggdsch:diseaseSynonyms>
<ggdsch:referencesInfo xml:lang="en">Hennet T (2012) Diseases of glycosylation beyond classical congenital disorders of glycosylation. Biochim Biophys Acta 1820(9):1306-1317. Table 1 Diseases of glycosylation.</ggdsch:referencesInfo>
<ggdsch:referencesInfo xml:lang="en">Hennet T (2012) Diseases of glycosylation beyond classical congenital disorders of glycosylation. Biochim Biophys Acta 1820(9):1306-1317.</ggdsch:referencesInfo>
<dct:references rdf:resource="#REF61"/>
<dct:references rdf:resource="#REF60"/>
<skos:inScheme rdf:resource="http://jcggdb.jp/rdf/diseases/ggdonto-schema#ConceptSchemePhenotypeGD"/>
<skos:inScheme rdf:resource="http://jcggdb.jp/rdf/diseases/ggdonto-schema#ConceptSchemePathwayGDnew"/>
<gmsch:hasManifestation rdf:resource="#CON00183"/>
<gmsch:hasManifestation rdf:resource="#CON00265"/>
<gmsch:hasManifestation rdf:resource="#CON00457"/>
<gmsch:hasManifestation rdf:resource="#CON00536"/>
<gmsch:hasManifestation rdf:resource="#CON00184"/>
<gmsch:hasManifestation rdf:resource="#CON00649"/>
<gmsch:hasManifestation rdf:resource="#CON00263"/>
<gmsch:hasManifestation rdf:resource="#CON00130"/>
<gmsch:hasManifestation rdf:resource="#CON00147"/>
<gmsch:hasManifestation rdf:resource="#CON00648"/>
<gmsch:hasManifestation rdf:resource="#CON00495"/>
<gmsch:hasManifestation rdf:resource="#CON00237"/>
<gmsch:hasManifestation rdf:resource="#CON00186"/>
<gmsch:hasManifestation rdf:resource="#CON00245"/>
<gmsch:hasManifestation rdf:resource="#CON00458"/>
<gmsch:hasManifestation rdf:resource="#CON00193"/>
<gmsch:hasManifestation rdf:resource="#CON00156"/>
<gmsch:hasManifestation rdf:resource="#CON00613"/>
<gmsch:hasManifestation rdf:resource="#CON00547"/>
<gmsch:hasManifestation rdf:resource="#CON00297"/>
<gmsch:hasManifestation rdf:resource="#CON00230"/>
<gmsch:hasManifestation rdf:resource="#CON00295"/>
<gmsch:hasManifestation rdf:resource="#CON00152"/>
<gmsch:hasManifestation rdf:resource="#CON00195"/>
<gmsch:hasManifestation rdf:resource="#CON00478"/>
<gmsch:hasManifestation rdf:resource="#CON00306"/>
<gmsch:hasManifestation rdf:resource="#CON00217"/>
<gmsch:hasManifestation rdf:resource="#CON00603"/>
<gmsch:hasManifestation rdf:resource="#CON00220"/>
<gmsch:hasManifestation rdf:resource="#CON00519"/>
<gmsch:hasManifestation rdf:resource="#CON00185"/>
<gmsch:hasManifestation rdf:resource="#CON00125"/>
<gmsch:hasManifestation rdf:resource="#CON00503"/>
<gmsch:hasManifestation rdf:resource="#CON00154"/>
<gmsch:hasManifestation rdf:resource="#CON00267"/>
<gmsch:hasManifestation rdf:resource="#CON00239"/>
<gmsch:hasManifestation rdf:resource="#CON00449"/>
<gmsch:hasManifestation rdf:resource="#CON00137"/>
<gmsch:hasManifestation rdf:resource="#CON00264"/>
<gmsch:hasManifestation rdf:resource="#CON00314"/>
<gmsch:hasManifestation rdf:resource="#CON00129"/>
<gmsch:hasManifestation rdf:resource="#CON00211"/>
<gmsch:hasManifestation rdf:resource="#CON00218"/>
<gmsch:hasManifestation rdf:resource="#CON00233"/>
<ggdsch:brPathwayGDnew rdf:resource="#CON00413"/>
<ggdsch:brHypertelorismGD rdf:resource="#CON00519"/>
<ggdsch:brMaxillofacialAbnormMusculoskeletalAbnormGD rdf:resource="#CON00230"/>
<ggdsch:brCleftPalateMusculoskeletalAbnormGD rdf:resource="#CON00458"/>
<ggdsch:brCleftPalateStomatognathicAbnormGD rdf:resource="#CON00458"/>
<ggdsch:brCleftPalateMouthAbnormGD rdf:resource="#CON00458"/>
<ggdsch:brMuscleHypotoniaGD rdf:resource="#CON00245"/>
<ggdsch:brBrachydactylyGD rdf:resource="#CON00449"/>
<ggdsch:brFootDeformCongenitalGD rdf:resource="#CON00495"/>
<ggdsch:brHandDeformCongenitalGD rdf:resource="#CON00503"/>
<ggdsch:brMobilityLimitationGD rdf:resource="#CON00237"/>
<ggdsch:brMotorSkillsDisordGD rdf:resource="#CON00239"/>
<ggdsch:brDevelopDisabilitiesGD rdf:resource="#CON00154"/>
<ggdsch:brIntellectualDisabilityNSDisGD rdf:resource="#CON00211"/>
<ggdsch:brIntellectualDisabilityMentalDisordGD rdf:resource="#CON00211"/>
<ggdsch:brSpeechDisordGD rdf:resource="#CON00306"/>
<ggdsch:brLearningDisordCommunicatDisordGD rdf:resource="#CON00218"/>
<ggdsch:brLearningDisordMentalDisordGD rdf:resource="#CON00218"/>
<ggdsch:brEpilepsyGD rdf:resource="#CON00478"/>
<ggdsch:brSeizuresNeurologicManifGD rdf:resource="#CON00295"/>
<ggdsch:brHeredodegenerativeDisordNSysGD rdf:resource="#CON00195"/>
<ggdsch:brHeartDefectsCongenitalGD rdf:resource="#CON00185"/>
<ggdsch:brHeartDisGD rdf:resource="#CON00186"/>
<ggdsch:brDigestiveSysAbnormGD rdf:resource="#CON00648"/>
<ggdsch:brAnusImperforateGD rdf:resource="#CON00649"/>
<ggdsch:brHearingLossEarDisGD rdf:resource="#CON00184"/>
<ggdsch:brDemyelinatingDisGD rdf:resource="#CON00193"/>
<gmsch:causedBy rdf:resource="http://jcggdb.jp/rdf/diseases/dgncbi#mim610274_gene55650"/>
<skos:related rdf:resource="http://jcggdb.jp/rdf/diseases/dgncbi#mim610274_gene55650"/>
<skos:closeMatch rdf:resource="http://jcggdb.jp/rdf/diseases/gmncbi#MGE026"/>
<skos:closeMatch rdf:resource="http://jcggdb.jp/rdf/diseases/pmncbi#MGE026"/>
<skos:closeMatch rdf:resource="http://jcggdb.jp/rdf/diseases/dgncbi#cuiC1855923_ncbiCur"/>
<skos:closeMatch rdf:resource="http://jcggdb.jp/rdf/diseases/dgncbi#mim239300_gene55650"/>
<gmsch:causedBy rdf:resource="http://jcggdb.jp/rdf/diseases/gincbi#NGI55650"/>
<skos:related rdf:resource="http://jcggdb.jp/rdf/diseases/gincbi#NGI55650"/>
<gmsch:causedBy rdf:resource="http://identifiers.org/ncbigene/55650"/>
<skos:related rdf:resource="http://identifiers.org/ncbigene/55650"/>
<rdfs:seeAlso rdf:resource="http://identifiers.org/ncbigene/55650"/>
<skos:related rdf:resource="http://purl.uniprot.org/uniprot/Q9NUD9"/>
</skos:Concept>
<skos:Concept rdf:about="#CON00636">
<dct:identifier>CON00636</dct:identifier>
<ggdsch:conceptUI>CON00636</ggdsch:conceptUI>
<rdfs:label xml:lang="en">Multiple congenital anomalies-hypotonia-seizures syndrome 1</rdfs:label>
<skos:prefLabel xml:lang="en">Multiple congenital anomalies-hypotonia-seizures syndrome 1</skos:prefLabel>
<skos:altLabel xml:lang="en">MCAHS1</skos:altLabel>
<rdf:type rdf:resource="http://jcggdb.jp/rdf/diseases/ggdonto-schema#DiseaseDescriptionGGDonto"/>
<ggdsch:diseaseType rdf:resource="http://jcggdb.jp/rdf/diseases/ggdonto-schema#CDG"/>
<ggdsch:conceptType rdf:resource="http://jcggdb.jp/rdf/diseases/ggdonto-schema#SingleDisease"/>
<ggdsch:umlsCUI>C3279775</ggdsch:umlsCUI>
<gdgsch:omimPhenoMIMnumber>614080</gdgsch:omimPhenoMIMnumber>
<rdfs:seeAlso rdf:resource="http://identifiers.org/omim/614080"/>
<ggdsch:omimGeneMIMnumber>606097</ggdsch:omimGeneMIMnumber>
<rdfs:seeAlso rdf:resource="http://identifiers.org/omim/606097"/>
<ggdsch:omimGene>PIGN</ggdsch:omimGene>
<ggdsch:diseasePreferredTerm xml:lang="en">MULTIPLE CONGENITAL ANOMALIES-HYPOTONIA-SEIZURES SYNDROME 1</ggdsch:diseasePreferredTerm>
<ggdsch:diseasePreferredTermAbbr xml:lang="en">MCAHS1</ggdsch:diseasePreferredTermAbbr>
<ggdsch:referencesInfo xml:lang="en">Hennet T (2012) Diseases of glycosylation beyond classical congenital disorders of glycosylation. Biochim Biophys Acta 1820(9):1306-1317. Table 1 Diseases of glycosylation.</ggdsch:referencesInfo>
<ggdsch:referencesInfo xml:lang="en">Hennet T (2012) Diseases of glycosylation beyond classical congenital disorders of glycosylation. Biochim Biophys Acta 1820(9):1306-1317.</ggdsch:referencesInfo>
<dct:references rdf:resource="#REF61"/>
<dct:references rdf:resource="#REF60"/>
<skos:inScheme rdf:resource="http://jcggdb.jp/rdf/diseases/ggdonto-schema#ConceptSchemePhenotypeGD"/>
<skos:inScheme rdf:resource="http://jcggdb.jp/rdf/diseases/ggdonto-schema#ConceptSchemePathwayGDnew"/>
<gmsch:hasManifestation rdf:resource="#CON00265"/>
<gmsch:hasManifestation rdf:resource="#CON00228"/>
<gmsch:hasManifestation rdf:resource="#CON00649"/>
<gmsch:hasManifestation rdf:resource="#CON00263"/>
<gmsch:hasManifestation rdf:resource="#CON00130"/>
<gmsch:hasManifestation rdf:resource="#CON00147"/>
<gmsch:hasManifestation rdf:resource="#CON00648"/>
<gmsch:hasManifestation rdf:resource="#CON00584"/>
<gmsch:hasManifestation rdf:resource="#CON00186"/>
<gmsch:hasManifestation rdf:resource="#CON00261"/>
<gmsch:hasManifestation rdf:resource="#CON00245"/>
<gmsch:hasManifestation rdf:resource="#CON00193"/>
<gmsch:hasManifestation rdf:resource="#CON00156"/>
<gmsch:hasManifestation rdf:resource="#CON00564"/>
<gmsch:hasManifestation rdf:resource="#CON00494"/>
<gmsch:hasManifestation rdf:resource="#CON00230"/>
<gmsch:hasManifestation rdf:resource="#CON00322"/>
<gmsch:hasManifestation rdf:resource="#CON00295"/>
<gmsch:hasManifestation rdf:resource="#CON00152"/>
<gmsch:hasManifestation rdf:resource="#CON00195"/>
<gmsch:hasManifestation rdf:resource="#CON00478"/>
<gmsch:hasManifestation rdf:resource="#CON00559"/>
<gmsch:hasManifestation rdf:resource="#CON00214"/>
<gmsch:hasManifestation rdf:resource="#CON00159"/>
<gmsch:hasManifestation rdf:resource="#CON00175"/>
<gmsch:hasManifestation rdf:resource="#CON00320"/>
<gmsch:hasManifestation rdf:resource="#CON00185"/>
<gmsch:hasManifestation rdf:resource="#CON00154"/>
<gmsch:hasManifestation rdf:resource="#CON00563"/>
<gmsch:hasManifestation rdf:resource="#CON00171"/>
<gmsch:hasManifestation rdf:resource="#CON00604"/>
<gmsch:hasManifestation rdf:resource="#CON00267"/>
<gmsch:hasManifestation rdf:resource="#CON00262"/>
<gmsch:hasManifestation rdf:resource="#CON00264"/>
<gmsch:hasManifestation rdf:resource="#CON00314"/>
<gmsch:hasManifestation rdf:resource="#CON00181"/>
<gmsch:hasManifestation rdf:resource="#CON00129"/>
<gmsch:hasManifestation rdf:resource="#CON00233"/>
<ggdsch:brPathwayGDnew rdf:resource="#CON00413"/>
<ggdsch:brMaxillofacialAbnormMusculoskeletalAbnormGD rdf:resource="#CON00230"/>
<ggdsch:brMuscleHypotoniaGD rdf:resource="#CON00245"/>
<ggdsch:brFetalGrowthRetardationGD rdf:resource="#CON00494"/>
<ggdsch:brDevelopDisabilitiesGD rdf:resource="#CON00154"/>
<ggdsch:brPsychomotorDisordGD rdf:resource="#CON00584"/>
<ggdsch:brSeizuresNeurologicManifGD rdf:resource="#CON00295"/>
<ggdsch:brHeredodegenerativeDisordNSysGD rdf:resource="#CON00195"/>
<ggdsch:brNervousSystemMalformGD rdf:resource="#CON00262"/>
<ggdsch:brHeartDefectsCongenitalGD rdf:resource="#CON00185"/>
<ggdsch:brHeartDisGD rdf:resource="#CON00186"/>
<ggdsch:brUrologicDisFemaleUrogenDisGD rdf:resource="#CON00322"/>
<ggdsch:brUrologicDisMaleUrogenDisGD rdf:resource="#CON00322"/>
<ggdsch:brNephrosisFemaleUrogenDisGD rdf:resource="#CON00559"/>
<ggdsch:brNephrosisMaleUrogenDisGD rdf:resource="#CON00559"/>
<ggdsch:brDigestiveSysAbnormGD rdf:resource="#CON00648"/>
<ggdsch:brAnusImperforateGD rdf:resource="#CON00649"/>
<ggdsch:brNystagmusCongenitalEyeDisGD rdf:resource="#CON00563"/>
<ggdsch:brNystagmusCongenitalCranialNerveGD rdf:resource="#CON00563"/>
<ggdsch:brUrogenitalAbnormFemaleUrogenDisGD rdf:resource="#CON00604"/>
<ggdsch:brUrogenitalAbnormMaleUrogenDisGD rdf:resource="#CON00604"/>
<ggdsch:brTremorGD rdf:resource="#CON00320"/>
<ggdsch:brDemyelinatingDisGD rdf:resource="#CON00193"/>
<ggdsch:brGastrointestinalDisGD rdf:resource="#CON00175"/>
<skos:closeMatch rdf:resource="http://jcggdb.jp/rdf/diseases/gmncbi#MGE076"/>
<skos:closeMatch rdf:resource="http://jcggdb.jp/rdf/diseases/pmncbi#MGE076"/>
<gmsch:causedBy rdf:resource="http://jcggdb.jp/rdf/diseases/gincbi#NGI23556"/>
<skos:related rdf:resource="http://jcggdb.jp/rdf/diseases/gincbi#NGI23556"/>
<gmsch:causedBy rdf:resource="http://identifiers.org/ncbigene/23556"/>
<skos:related rdf:resource="http://identifiers.org/ncbigene/23556"/>
<rdfs:seeAlso rdf:resource="http://identifiers.org/ncbigene/23556"/>
<skos:related rdf:resource="http://purl.uniprot.org/uniprot/O95427"/>
</skos:Concept>
<skos:Concept rdf:about="#CON00637">
<dct:identifier>CON00637</dct:identifier>
<ggdsch:conceptUI>CON00637</ggdsch:conceptUI>
<rdfs:label xml:lang="en">Defects in nucleotide-sugar biosynthesis</rdfs:label>
<skos:prefLabel xml:lang="en">Defects in nucleotide-sugar biosynthesis</skos:prefLabel>
<rdf:type rdf:resource="http://jcggdb.jp/rdf/diseases/ggdonto-schema#ClassificationDescription"/>
<ggdsch:conceptType rdf:resource="http://jcggdb.jp/rdf/diseases/ggdonto-schema#ClassificationTerm"/>
<ggdsch:referencesInfo xml:lang="en">Hennet T (2012) Diseases of glycosylation beyond classical congenital disorders of glycosylation. Biochim Biophys Acta 1820(9):1306-1317. Table 1 Diseases of glycosylation.</ggdsch:referencesInfo>
<ggdsch:referencesInfo xml:lang="en">Hennet T (2012) Diseases of glycosylation beyond classical congenital disorders of glycosylation. Biochim Biophys Acta 1820(9):1306-1317.</ggdsch:referencesInfo>
<ggdsch:referencesInfo xml:lang="en">Haeuptle MA, Hennet T (2009) Congenital disorders of glycosylation: an update on defects affecting the biosynthesis of dolichol-linked oligosaccharides. Hum Mutat 30(12):1628-1641.</ggdsch:referencesInfo>
<dct:references rdf:resource="#REF61"/>
<dct:references rdf:resource="#REF60"/>
<dct:references rdf:resource="#REF62"/>
<skos:inScheme rdf:resource="http://jcggdb.jp/rdf/diseases/ggdonto-schema#ConceptSchemePathwayGDnew"/>
<ggdsch:brPathwayGDnew rdf:resource="#CON00340"/>
<ggdsch:narPathwayGDnew rdf:resource="#CON00343"/>
<ggdsch:narPathwayGDnew rdf:resource="#CON00344"/>
<ggdsch:narPathwayGDnew rdf:resource="#CON00628"/>
<ggdsch:narPathwayGDnew rdf:resource="#CON00625"/>
</skos:Concept>
<skos:Concept rdf:about="#CON00638">
<dct:identifier>CON00638</dct:identifier>
<ggdsch:conceptUI>CON00638</ggdsch:conceptUI>
<rdfs:label xml:lang="en">Defects in lipid-linked oligosaccharide biosynthesis</rdfs:label>
<skos:prefLabel xml:lang="en">Defects in lipid-linked oligosaccharide biosynthesis</skos:prefLabel>
<skos:altLabel xml:lang="en">Defects in dolichol-linked oligosaccharide biosynthesis</skos:altLabel>
<rdf:type rdf:resource="http://jcggdb.jp/rdf/diseases/ggdonto-schema#ClassificationDescription"/>
<ggdsch:conceptType rdf:resource="http://jcggdb.jp/rdf/diseases/ggdonto-schema#ClassificationTerm"/>
<ggdsch:referencesInfo xml:lang="en">Hennet T (2012) Diseases of glycosylation beyond classical congenital disorders of glycosylation. Biochim Biophys Acta 1820(9):1306-1317. Table 1 Diseases of glycosylation.</ggdsch:referencesInfo>
<ggdsch:referencesInfo xml:lang="en">Hennet T (2012) Diseases of glycosylation beyond classical congenital disorders of glycosylation. Biochim Biophys Acta 1820(9):1306-1317.</ggdsch:referencesInfo>
<ggdsch:referencesInfo xml:lang="en">Haeuptle MA, Hennet T (2009) Congenital disorders of glycosylation: an update on defects affecting the biosynthesis of dolichol-linked oligosaccharides. Hum Mutat 30(12):1628-1641.</ggdsch:referencesInfo>
<dct:references rdf:resource="#REF61"/>
<dct:references rdf:resource="#REF60"/>
<dct:references rdf:resource="#REF62"/>
<skos:inScheme rdf:resource="http://jcggdb.jp/rdf/diseases/ggdonto-schema#ConceptSchemePathwayGDnew"/>
<ggdsch:brPathwayGDnew rdf:resource="#CON00340"/>
<ggdsch:narPathwayGDnew rdf:resource="#CON00345"/>
<ggdsch:narPathwayGDnew rdf:resource="#CON00346"/>
<ggdsch:narPathwayGDnew rdf:resource="#CON00349"/>
<ggdsch:narPathwayGDnew rdf:resource="#CON00350"/>
<ggdsch:narPathwayGDnew rdf:resource="#CON00351"/>
<ggdsch:narPathwayGDnew rdf:resource="#CON00352"/>
<ggdsch:narPathwayGDnew rdf:resource="#CON00353"/>
<ggdsch:narPathwayGDnew rdf:resource="#CON00354"/>
<ggdsch:narPathwayGDnew rdf:resource="#CON00356"/>
<ggdsch:narPathwayGDnew rdf:resource="#CON00620"/>
<ggdsch:narPathwayGDnew rdf:resource="#CON00621"/>
<ggdsch:narPathwayGDnew rdf:resource="#CON00624"/>
</skos:Concept>
<skos:Concept rdf:about="#CON00639">
<dct:identifier>CON00639</dct:identifier>
<ggdsch:conceptUI>CON00639</ggdsch:conceptUI>
<rdfs:label xml:lang="en">Defects in N-glycosylation</rdfs:label>
<skos:prefLabel xml:lang="en">Defects in N-glycosylation</skos:prefLabel>
<rdf:type rdf:resource="http://jcggdb.jp/rdf/diseases/ggdonto-schema#ClassificationDescription"/>
<ggdsch:conceptType rdf:resource="http://jcggdb.jp/rdf/diseases/ggdonto-schema#ClassificationTerm"/>
<ggdsch:referencesInfo xml:lang="en">Hennet T (2012) Diseases of glycosylation beyond classical congenital disorders of glycosylation. Biochim Biophys Acta 1820(9):1306-1317. Table 1 Diseases of glycosylation.</ggdsch:referencesInfo>
<ggdsch:referencesInfo xml:lang="en">Hennet T (2012) Diseases of glycosylation beyond classical congenital disorders of glycosylation. Biochim Biophys Acta 1820(9):1306-1317.</ggdsch:referencesInfo>
<dct:references rdf:resource="#REF61"/>
<dct:references rdf:resource="#REF60"/>
<skos:inScheme rdf:resource="http://jcggdb.jp/rdf/diseases/ggdonto-schema#ConceptSchemePathwayGDnew"/>
<ggdsch:brPathwayGDnew rdf:resource="#CON00340"/>
<ggdsch:narPathwayGDnew rdf:resource="#CON00640"/>
<ggdsch:narPathwayGDnew rdf:resource="#CON00641"/>
<ggdsch:narPathwayGDnew rdf:resource="#CON00642"/>
<ggdsch:narPathwayGDnew rdf:resource="#CON00626"/>
</skos:Concept>
<skos:Concept rdf:about="#CON00640">
<dct:identifier>CON00640</dct:identifier>
<ggdsch:conceptUI>CON00640</ggdsch:conceptUI>
<rdfs:label xml:lang="en">Defects in oligosaccharyltransferase subunits</rdfs:label>
<skos:prefLabel xml:lang="en">Defects in oligosaccharyltransferase subunits</skos:prefLabel>
<skos:altLabel xml:lang="en">Defects in subunits of oligosaccharyltransferase (OST) complex</skos:altLabel>
<rdf:type rdf:resource="http://jcggdb.jp/rdf/diseases/ggdonto-schema#ClassificationDescription"/>
<ggdsch:conceptType rdf:resource="http://jcggdb.jp/rdf/diseases/ggdonto-schema#ClassificationTerm"/>
<ggdsch:referencesInfo xml:lang="en">Hennet T (2012) Diseases of glycosylation beyond classical congenital disorders of glycosylation. Biochim Biophys Acta 1820(9):1306-1317.</ggdsch:referencesInfo>
<dct:references rdf:resource="#REF60"/>
<skos:inScheme rdf:resource="http://jcggdb.jp/rdf/diseases/ggdonto-schema#ConceptSchemePathwayGDnew"/>
<ggdsch:brPathwayGDnew rdf:resource="#CON00639"/>
<ggdsch:narPathwayGDnew rdf:resource="#CON00369"/>
<ggdsch:narPathwayGDnew rdf:resource="#CON00623"/>
</skos:Concept>
<skos:Concept rdf:about="#CON00641">
<dct:identifier>CON00641</dct:identifier>
<ggdsch:conceptUI>CON00641</ggdsch:conceptUI>
<rdfs:label xml:lang="en">Defects in N-glycan trimming</rdfs:label>
<skos:prefLabel xml:lang="en">Defects in N-glycan trimming</skos:prefLabel>
<rdf:type rdf:resource="http://jcggdb.jp/rdf/diseases/ggdonto-schema#ClassificationDescription"/>
<ggdsch:conceptType rdf:resource="http://jcggdb.jp/rdf/diseases/ggdonto-schema#ClassificationTerm"/>
<ggdsch:referencesInfo xml:lang="en">Hennet T (2012) Diseases of glycosylation beyond classical congenital disorders of glycosylation. Biochim Biophys Acta 1820(9):1306-1317.</ggdsch:referencesInfo>
<dct:references rdf:resource="#REF60"/>
<skos:inScheme rdf:resource="http://jcggdb.jp/rdf/diseases/ggdonto-schema#ConceptSchemePathwayGDnew"/>
<ggdsch:brPathwayGDnew rdf:resource="#CON00639"/>
<ggdsch:narPathwayGDnew rdf:resource="#CON00359"/>
<ggdsch:narPathwayGDnew rdf:resource="#CON00629"/>
</skos:Concept>
<skos:Concept rdf:about="#CON00642">
<dct:identifier>CON00642</dct:identifier>
<ggdsch:conceptUI>CON00642</ggdsch:conceptUI>
<rdfs:label xml:lang="en">Defect in N-glycan branching</rdfs:label>
<skos:prefLabel xml:lang="en">Defect in N-glycan branching</skos:prefLabel>
<rdf:type rdf:resource="http://jcggdb.jp/rdf/diseases/ggdonto-schema#ClassificationDescription"/>
<ggdsch:conceptType rdf:resource="http://jcggdb.jp/rdf/diseases/ggdonto-schema#ClassificationTerm"/>
<ggdsch:referencesInfo xml:lang="en">Hennet T (2012) Diseases of glycosylation beyond classical congenital disorders of glycosylation. Biochim Biophys Acta 1820(9):1306-1317.</ggdsch:referencesInfo>
<dct:references rdf:resource="#REF60"/>
<skos:inScheme rdf:resource="http://jcggdb.jp/rdf/diseases/ggdonto-schema#ConceptSchemePathwayGDnew"/>
<ggdsch:brPathwayGDnew rdf:resource="#CON00639"/>
<ggdsch:narPathwayGDnew rdf:resource="#CON00358"/>
</skos:Concept>
<skos:Concept rdf:about="#CON00643">
<dct:identifier>CON00643</dct:identifier>
<ggdsch:conceptUI>CON00643</ggdsch:conceptUI>
<rdfs:label xml:lang="en">Defects in nucleotide-sugar transport</rdfs:label>
<skos:prefLabel xml:lang="en">Defects in nucleotide-sugar transport</skos:prefLabel>
<rdf:type rdf:resource="http://jcggdb.jp/rdf/diseases/ggdonto-schema#ClassificationDescription"/>
<ggdsch:conceptType rdf:resource="http://jcggdb.jp/rdf/diseases/ggdonto-schema#ClassificationTerm"/>
<ggdsch:referencesInfo xml:lang="en">Hennet T (2012) Diseases of glycosylation beyond classical congenital disorders of glycosylation. Biochim Biophys Acta 1820(9):1306-1317. Table 1 Diseases of glycosylation.</ggdsch:referencesInfo>
<ggdsch:referencesInfo xml:lang="en">Hennet T (2012) Diseases of glycosylation beyond classical congenital disorders of glycosylation. Biochim Biophys Acta 1820(9):1306-1317.</ggdsch:referencesInfo>
<dct:references rdf:resource="#REF61"/>
<dct:references rdf:resource="#REF60"/>
<skos:inScheme rdf:resource="http://jcggdb.jp/rdf/diseases/ggdonto-schema#ConceptSchemePathwayGDnew"/>
<ggdsch:brPathwayGDnew rdf:resource="#CON00416"/>
<ggdsch:narPathwayGDnew rdf:resource="#CON00360"/>
<ggdsch:narPathwayGDnew rdf:resource="#CON00363"/>
<ggdsch:narPathwayGDnew rdf:resource="#CON00399"/>
</skos:Concept>
<skos:Concept rdf:about="#CON00644">
<dct:identifier>CON00644</dct:identifier>
<ggdsch:conceptUI>CON00644</ggdsch:conceptUI>
<rdfs:label xml:lang="en">Defects in vesicular transport</rdfs:label>
<skos:prefLabel xml:lang="en">Defects in vesicular transport</skos:prefLabel>
<rdf:type rdf:resource="http://jcggdb.jp/rdf/diseases/ggdonto-schema#ClassificationDescription"/>
<ggdsch:conceptType rdf:resource="http://jcggdb.jp/rdf/diseases/ggdonto-schema#ClassificationTerm"/>
<ggdsch:referencesInfo xml:lang="en">Hennet T (2012) Diseases of glycosylation beyond classical congenital disorders of glycosylation. Biochim Biophys Acta 1820(9):1306-1317. Table 1 Diseases of glycosylation.</ggdsch:referencesInfo>
<ggdsch:referencesInfo xml:lang="en">Hennet T (2012) Diseases of glycosylation beyond classical congenital disorders of glycosylation. Biochim Biophys Acta 1820(9):1306-1317.</ggdsch:referencesInfo>
<dct:references rdf:resource="#REF61"/>
<dct:references rdf:resource="#REF60"/>
<skos:inScheme rdf:resource="http://jcggdb.jp/rdf/diseases/ggdonto-schema#ConceptSchemePathwayGDnew"/>
<ggdsch:brPathwayGDnew rdf:resource="#CON00416"/>
<ggdsch:narPathwayGDnew rdf:resource="#CON00419"/>
<ggdsch:narPathwayGDnew rdf:resource="#CON00420"/>
<ggdsch:narPathwayGDnew rdf:resource="#CON00373"/>
</skos:Concept>
<skos:Concept rdf:about="#CON00645">
<dct:identifier>CON00645</dct:identifier>
<ggdsch:conceptUI>CON00645</ggdsch:conceptUI>
<rdfs:label xml:lang="en">Defect in GAG core biosynthesis</rdfs:label>
<skos:prefLabel xml:lang="en">Defect in GAG core biosynthesis</skos:prefLabel>
<rdf:type rdf:resource="http://jcggdb.jp/rdf/diseases/ggdonto-schema#ClassificationDescription"/>
<ggdsch:conceptType rdf:resource="http://jcggdb.jp/rdf/diseases/ggdonto-schema#ClassificationTerm"/>
<ggdsch:referencesInfo xml:lang="en">Hennet T (2012) Diseases of glycosylation beyond classical congenital disorders of glycosylation. Biochim Biophys Acta 1820(9):1306-1317.</ggdsch:referencesInfo>
<dct:references rdf:resource="#REF60"/>
<skos:inScheme rdf:resource="http://jcggdb.jp/rdf/diseases/ggdonto-schema#ConceptSchemePathwayGDnew"/>
<ggdsch:brPathwayGDnew rdf:resource="#CON00387"/>
<ggdsch:narPathwayGDnew rdf:resource="#CON00631"/>
</skos:Concept>
<skos:Concept rdf:about="#CON00646">
<dct:identifier>CON00646</dct:identifier>
<ggdsch:conceptUI>CON00646</ggdsch:conceptUI>
<rdfs:label xml:lang="en">Defect in GAG chain polymerization</rdfs:label>
<skos:prefLabel xml:lang="en">Defect in GAG chain polymerization</skos:prefLabel>
<rdf:type rdf:resource="http://jcggdb.jp/rdf/diseases/ggdonto-schema#ClassificationDescription"/>
<ggdsch:conceptType rdf:resource="http://jcggdb.jp/rdf/diseases/ggdonto-schema#ClassificationTerm"/>
<ggdsch:referencesInfo xml:lang="en">Hennet T (2012) Diseases of glycosylation beyond classical congenital disorders of glycosylation. Biochim Biophys Acta 1820(9):1306-1317.</ggdsch:referencesInfo>
<dct:references rdf:resource="#REF60"/>
<skos:inScheme rdf:resource="http://jcggdb.jp/rdf/diseases/ggdonto-schema#ConceptSchemePathwayGDnew"/>
<ggdsch:brPathwayGDnew rdf:resource="#CON00387"/>
<ggdsch:narPathwayGDnew rdf:resource="#CON00632"/>
</skos:Concept>
<skos:Concept rdf:about="#CON00001">
<dct:identifier>CON00001</dct:identifier>
<ggdsch:conceptUI>CON00001</ggdsch:conceptUI>
<rdfs:label xml:lang="en">Genetic disorders of glycan degradation</rdfs:label>
<skos:prefLabel xml:lang="en">Genetic disorders of glycan degradation</skos:prefLabel>
<rdf:type rdf:resource="http://jcggdb.jp/rdf/diseases/ggdonto-schema#ClassificationDescription"/>
<ggdsch:conceptType rdf:resource="http://jcggdb.jp/rdf/diseases/ggdonto-schema#ClassificationTerm"/>
<ggdsch:referencesInfo xml:lang="en">Varki A, Cummings RD, Esko JD, Freeze HH, Stanley P, Bertozzi CR, Hart GW, Etzler ME (eds) (2009) Essentials of glycobiology, 2nd ed. Cold Spring Harbor Laboratory Press, New York. ISBN:9780879697709. Freeze HH (2009) Genetic disorders of glycan degradation. pp 567-583.</ggdsch:referencesInfo>
<ggdsch:referencesInfo xml:lang="en">Levy PA (2009) Inborn errors of metabolism: part 2: specific disorders. Pediatr Rev 30(4):e22-e28.</ggdsch:referencesInfo>
<ggdsch:referencesInfo xml:lang="en">Pastores GM (2010) Therapeutic approaches for lysosomal storage diseases. Ther Adv Endocrinol Metab 1(4):177-188.</ggdsch:referencesInfo>
<dct:references rdf:resource="#REF7"/>
<dct:references rdf:resource="#REF40"/>
<dct:references rdf:resource="#REF69"/>
<skos:topConceptOf rdf:resource="http://jcggdb.jp/rdf/diseases/ggdonto-schema#ConceptSchemePathwayLSD"/>
<skos:inScheme rdf:resource="http://jcggdb.jp/rdf/diseases/ggdonto-schema#ConceptSchemeInbornErrGlycans"/>
<ggdsch:brInbornErrGlycansDeg rdf:resource="#CON00334"/>
<ggdsch:narPathwayLSD rdf:resource="#CON00003"/>
<ggdsch:narPathwayLSD rdf:resource="#CON00027"/>
<ggdsch:narPathwayLSD rdf:resource="#CON00046"/>
<ggdsch:narPathwayLSD rdf:resource="#CON00101"/>
</skos:Concept>
<skos:Concept rdf:about="#CON00013">
<dct:identifier>CON00013</dct:identifier>
<ggdsch:conceptUI>CON00013</ggdsch:conceptUI>
<rdfs:label xml:lang="en">Sialidosis type I</rdfs:label>
<skos:prefLabel xml:lang="en">Sialidosis type I</skos:prefLabel>
<skos:altLabel xml:lang="en">Cherry-red spot myoclonus syndrome</skos:altLabel>
<skos:altLabel xml:lang="en">Normosomatic sialidosis</skos:altLabel>
<rdf:type rdf:resource="http://jcggdb.jp/rdf/diseases/ggdonto-schema#DiseaseDescriptionGGDonto"/>
<ggdsch:diseaseType rdf:resource="http://jcggdb.jp/rdf/diseases/ggdonto-schema#LSD"/>
<ggdsch:conceptType rdf:resource="http://jcggdb.jp/rdf/diseases/ggdonto-schema#DiseaseType"/>
<ggdsch:umlsCUI>C2673311</ggdsch:umlsCUI>
<gdgsch:omimPhenoMIMnumber>256550</gdgsch:omimPhenoMIMnumber>
<rdfs:seeAlso rdf:resource="http://identifiers.org/omim/256550"/>
<ggdsch:omimGeneMIMnumber>608272</ggdsch:omimGeneMIMnumber>
<rdfs:seeAlso rdf:resource="http://identifiers.org/omim/608272"/>
<ggdsch:omimGene>NEU1</ggdsch:omimGene>
<skos:inScheme rdf:resource="http://jcggdb.jp/rdf/diseases/ggdonto-schema#ConceptSchemeMultiTypesDis"/>
<skos:inScheme rdf:resource="http://jcggdb.jp/rdf/diseases/ggdonto-schema#ConceptSchemePathwayLSD"/>
<skos:inScheme rdf:resource="http://jcggdb.jp/rdf/diseases/ggdonto-schema#ConceptSchemePhenotypeLSD"/>
<ggdsch:brRetinalDegenerLSD rdf:resource="#CON00012"/>
<ggdsch:brMultiTypesDis rdf:resource="#CON00012"/>
<ggdsch:brPathwayLSD rdf:resource="#CON00012"/>
<gmsch:conceptualPartOf rdf:resource="http://jcggdb.jp/rdf/diseases/gmncbi#MGE080"/>
<gmsch:conceptualPartOf rdf:resource="http://jcggdb.jp/rdf/diseases/pmncbi#MGE080"/>
<gmsch:causedBy rdf:resource="http://jcggdb.jp/rdf/diseases/gincbi#NGI4758"/>
<skos:related rdf:resource="http://jcggdb.jp/rdf/diseases/gincbi#NGI4758"/>
<gmsch:causedBy rdf:resource="http://identifiers.org/ncbigene/4758"/>
<skos:related rdf:resource="http://identifiers.org/ncbigene/4758"/>
<rdfs:seeAlso rdf:resource="http://identifiers.org/ncbigene/4758"/>
<skos:related rdf:resource="http://purl.uniprot.org/enzyme/3.2.1.18"/>
<skos:related rdf:resource="http://purl.uniprot.org/uniprot/Q99519"/>
</skos:Concept>
<skos:Concept rdf:about="#CON00014">
<dct:identifier>CON00014</dct:identifier>
<ggdsch:conceptUI>CON00014</ggdsch:conceptUI>
<rdfs:label xml:lang="en">Sialidosis type II</rdfs:label>
<skos:prefLabel xml:lang="en">Sialidosis type II</skos:prefLabel>
<skos:altLabel xml:lang="en">Neuraminidase 1 deficiency</skos:altLabel>
<skos:altLabel xml:lang="en">Dysmorphic sialidosis</skos:altLabel>
<rdf:type rdf:resource="http://jcggdb.jp/rdf/diseases/ggdonto-schema#DiseaseDescriptionGGDonto"/>
<ggdsch:diseaseType rdf:resource="http://jcggdb.jp/rdf/diseases/ggdonto-schema#LSD"/>
<ggdsch:conceptType rdf:resource="http://jcggdb.jp/rdf/diseases/ggdonto-schema#DiseaseType"/>
<ggdsch:umlsCUI>C0268228</ggdsch:umlsCUI>
<gdgsch:omimPhenoMIMnumber>256550</gdgsch:omimPhenoMIMnumber>
<rdfs:seeAlso rdf:resource="http://identifiers.org/omim/256550"/>
<ggdsch:omimGeneMIMnumber>608272</ggdsch:omimGeneMIMnumber>
<rdfs:seeAlso rdf:resource="http://identifiers.org/omim/608272"/>
<ggdsch:omimGene>NEU1</ggdsch:omimGene>
<skos:inScheme rdf:resource="http://jcggdb.jp/rdf/diseases/ggdonto-schema#ConceptSchemeMultiTypesDis"/>
<skos:inScheme rdf:resource="http://jcggdb.jp/rdf/diseases/ggdonto-schema#ConceptSchemePathwayLSD"/>
<skos:inScheme rdf:resource="http://jcggdb.jp/rdf/diseases/ggdonto-schema#ConceptSchemePhenotypeLSD"/>
<ggdsch:brMultiTypesDis rdf:resource="#CON00012"/>
<ggdsch:brPathwayLSD rdf:resource="#CON00012"/>
<ggdsch:brIntellectualDisabilityMentalDisordLSD rdf:resource="#CON00012"/>
<ggdsch:brIntellectualDisabilityNSDisLSD rdf:resource="#CON00012"/>
<ggdsch:brRetinalDegenerLSD rdf:resource="#CON00012"/>
<ggdsch:narRetinalDegenerLSD rdf:resource="#CON00016"/>
<ggdsch:narRetinalDegenerLSD rdf:resource="#CON00017"/>
<ggdsch:narMultiTypesDis rdf:resource="#CON00015"/>
<ggdsch:narMultiTypesDis rdf:resource="#CON00016"/>
<ggdsch:narMultiTypesDis rdf:resource="#CON00017"/>
<ggdsch:narPathwayLSD rdf:resource="#CON00015"/>
<ggdsch:narPathwayLSD rdf:resource="#CON00016"/>
<ggdsch:narPathwayLSD rdf:resource="#CON00017"/>
<skos:closeMatch rdf:resource="http://jcggdb.jp/rdf/diseases/gmncbi#MGE080"/>
<skos:closeMatch rdf:resource="http://jcggdb.jp/rdf/diseases/pmncbi#MGE080"/>
<gmsch:causedBy rdf:resource="http://jcggdb.jp/rdf/diseases/gincbi#NGI4758"/>
<skos:related rdf:resource="http://jcggdb.jp/rdf/diseases/gincbi#NGI4758"/>
<gmsch:causedBy rdf:resource="http://identifiers.org/ncbigene/4758"/>
<skos:related rdf:resource="http://identifiers.org/ncbigene/4758"/>
<rdfs:seeAlso rdf:resource="http://identifiers.org/ncbigene/4758"/>
<skos:related rdf:resource="http://purl.uniprot.org/enzyme/3.2.1.18"/>
<skos:related rdf:resource="http://purl.uniprot.org/uniprot/Q99519"/>
</skos:Concept>
<skos:Concept rdf:about="#CON00015">
<dct:identifier>CON00015</dct:identifier>
<ggdsch:conceptUI>CON00015</ggdsch:conceptUI>
<rdfs:label xml:lang="en">Sialidosis type II, congenital form</rdfs:label>
<skos:prefLabel xml:lang="en">Sialidosis type II, congenital form</skos:prefLabel>
<rdf:type rdf:resource="http://jcggdb.jp/rdf/diseases/ggdonto-schema#DiseaseDescriptionGGDonto"/>
<ggdsch:diseaseType rdf:resource="http://jcggdb.jp/rdf/diseases/ggdonto-schema#LSD"/>
<ggdsch:conceptType rdf:resource="http://jcggdb.jp/rdf/diseases/ggdonto-schema#DiseaseType"/>
<ggdsch:umlsCUI>C0268231</ggdsch:umlsCUI>
<gdgsch:omimPhenoMIMnumber>256550</gdgsch:omimPhenoMIMnumber>
<rdfs:seeAlso rdf:resource="http://identifiers.org/omim/256550"/>
<ggdsch:omimGeneMIMnumber>608272</ggdsch:omimGeneMIMnumber>
<rdfs:seeAlso rdf:resource="http://identifiers.org/omim/608272"/>
<ggdsch:omimGene>NEU1</ggdsch:omimGene>
<skos:inScheme rdf:resource="http://jcggdb.jp/rdf/diseases/ggdonto-schema#ConceptSchemeMultiTypesDis"/>
<skos:inScheme rdf:resource="http://jcggdb.jp/rdf/diseases/ggdonto-schema#ConceptSchemePathwayLSD"/>
<ggdsch:brMultiTypesDis rdf:resource="#CON00014"/>
<ggdsch:brPathwayLSD rdf:resource="#CON00014"/>
<gmsch:conceptualPartOf rdf:resource="http://jcggdb.jp/rdf/diseases/gmncbi#MGE080"/>
<gmsch:conceptualPartOf rdf:resource="http://jcggdb.jp/rdf/diseases/pmncbi#MGE080"/>
<gmsch:causedBy rdf:resource="http://jcggdb.jp/rdf/diseases/gincbi#NGI4758"/>
<skos:related rdf:resource="http://jcggdb.jp/rdf/diseases/gincbi#NGI4758"/>
<gmsch:causedBy rdf:resource="http://identifiers.org/ncbigene/4758"/>
<skos:related rdf:resource="http://identifiers.org/ncbigene/4758"/>
<rdfs:seeAlso rdf:resource="http://identifiers.org/ncbigene/4758"/>
<skos:related rdf:resource="http://purl.uniprot.org/enzyme/3.2.1.18"/>
<skos:related rdf:resource="http://purl.uniprot.org/uniprot/Q99519"/>
</skos:Concept>
<skos:Concept rdf:about="#CON00016">
<dct:identifier>CON00016</dct:identifier>
<ggdsch:conceptUI>CON00016</ggdsch:conceptUI>
<rdfs:label xml:lang="en">Sialidosis type II, infantile form</rdfs:label>
<skos:prefLabel xml:lang="en">Sialidosis type II, infantile form</skos:prefLabel>
<rdf:type rdf:resource="http://jcggdb.jp/rdf/diseases/ggdonto-schema#DiseaseDescriptionGGDonto"/>
<ggdsch:diseaseType rdf:resource="http://jcggdb.jp/rdf/diseases/ggdonto-schema#LSD"/>
<ggdsch:conceptType rdf:resource="http://jcggdb.jp/rdf/diseases/ggdonto-schema#DiseaseType"/>
<ggdsch:umlsCUI>C0268230</ggdsch:umlsCUI>
<gdgsch:omimPhenoMIMnumber>256550</gdgsch:omimPhenoMIMnumber>
<rdfs:seeAlso rdf:resource="http://identifiers.org/omim/256550"/>
<ggdsch:omimGeneMIMnumber>608272</ggdsch:omimGeneMIMnumber>
<rdfs:seeAlso rdf:resource="http://identifiers.org/omim/608272"/>
<ggdsch:omimGene>NEU1</ggdsch:omimGene>
<skos:inScheme rdf:resource="http://jcggdb.jp/rdf/diseases/ggdonto-schema#ConceptSchemeMultiTypesDis"/>
<skos:inScheme rdf:resource="http://jcggdb.jp/rdf/diseases/ggdonto-schema#ConceptSchemePathwayLSD"/>
<skos:inScheme rdf:resource="http://jcggdb.jp/rdf/diseases/ggdonto-schema#ConceptSchemePhenotypeLSD"/>
<ggdsch:brRetinalDegenerLSD rdf:resource="#CON00014"/>
<ggdsch:brMultiTypesDis rdf:resource="#CON00014"/>
<ggdsch:brPathwayLSD rdf:resource="#CON00014"/>
<gmsch:conceptualPartOf rdf:resource="http://jcggdb.jp/rdf/diseases/gmncbi#MGE080"/>
<gmsch:conceptualPartOf rdf:resource="http://jcggdb.jp/rdf/diseases/pmncbi#MGE080"/>
<gmsch:causedBy rdf:resource="http://jcggdb.jp/rdf/diseases/gincbi#NGI4758"/>
<skos:related rdf:resource="http://jcggdb.jp/rdf/diseases/gincbi#NGI4758"/>
<gmsch:causedBy rdf:resource="http://identifiers.org/ncbigene/4758"/>
<skos:related rdf:resource="http://identifiers.org/ncbigene/4758"/>
<rdfs:seeAlso rdf:resource="http://identifiers.org/ncbigene/4758"/>
<skos:related rdf:resource="http://purl.uniprot.org/enzyme/3.2.1.18"/>
<skos:related rdf:resource="http://purl.uniprot.org/uniprot/Q99519"/>
</skos:Concept>
<skos:Concept rdf:about="#CON00017">
<dct:identifier>CON00017</dct:identifier>
<ggdsch:conceptUI>CON00017</ggdsch:conceptUI>
<rdfs:label xml:lang="en">Sialidosis type II, juvenile form</rdfs:label>
<skos:prefLabel xml:lang="en">Sialidosis type II, juvenile form</skos:prefLabel>
<rdf:type rdf:resource="http://jcggdb.jp/rdf/diseases/ggdonto-schema#DiseaseDescriptionGGDonto"/>
<ggdsch:diseaseType rdf:resource="http://jcggdb.jp/rdf/diseases/ggdonto-schema#LSD"/>
<ggdsch:conceptType rdf:resource="http://jcggdb.jp/rdf/diseases/ggdonto-schema#DiseaseType"/>
<ggdsch:umlsCUI>C0268229</ggdsch:umlsCUI>
<gdgsch:omimPhenoMIMnumber>256550</gdgsch:omimPhenoMIMnumber>
<rdfs:seeAlso rdf:resource="http://identifiers.org/omim/256550"/>
<ggdsch:omimGeneMIMnumber>608272</ggdsch:omimGeneMIMnumber>
<rdfs:seeAlso rdf:resource="http://identifiers.org/omim/608272"/>
<ggdsch:omimGene>NEU1</ggdsch:omimGene>
<skos:inScheme rdf:resource="http://jcggdb.jp/rdf/diseases/ggdonto-schema#ConceptSchemeMultiTypesDis"/>
<skos:inScheme rdf:resource="http://jcggdb.jp/rdf/diseases/ggdonto-schema#ConceptSchemePathwayLSD"/>
<skos:inScheme rdf:resource="http://jcggdb.jp/rdf/diseases/ggdonto-schema#ConceptSchemePhenotypeLSD"/>
<ggdsch:brRetinalDegenerLSD rdf:resource="#CON00014"/>
<ggdsch:brMultiTypesDis rdf:resource="#CON00014"/>
<ggdsch:brPathwayLSD rdf:resource="#CON00014"/>
<gmsch:conceptualPartOf rdf:resource="http://jcggdb.jp/rdf/diseases/gmncbi#MGE080"/>
<gmsch:conceptualPartOf rdf:resource="http://jcggdb.jp/rdf/diseases/pmncbi#MGE080"/>
<gmsch:causedBy rdf:resource="http://jcggdb.jp/rdf/diseases/gincbi#NGI4758"/>
<skos:related rdf:resource="http://jcggdb.jp/rdf/diseases/gincbi#NGI4758"/>
<gmsch:causedBy rdf:resource="http://identifiers.org/ncbigene/4758"/>
<skos:related rdf:resource="http://identifiers.org/ncbigene/4758"/>
<rdfs:seeAlso rdf:resource="http://identifiers.org/ncbigene/4758"/>
<skos:related rdf:resource="http://purl.uniprot.org/enzyme/3.2.1.18"/>
<skos:related rdf:resource="http://purl.uniprot.org/uniprot/Q99519"/>
</skos:Concept>
<skos:Concept rdf:about="#CON00003">
<dct:identifier>CON00003</dct:identifier>
<ggdsch:conceptUI>CON00003</ggdsch:conceptUI>
<rdfs:label xml:lang="en">Disorders of glycoprotein metabolism</rdfs:label>
<skos:prefLabel xml:lang="en">Disorders of glycoprotein metabolism</skos:prefLabel>
<skos:altLabel xml:lang="en">Defects in glycoprotein metabolism</skos:altLabel>
<rdf:type rdf:resource="http://jcggdb.jp/rdf/diseases/ggdonto-schema#ClassificationDescription"/>
<ggdsch:conceptType rdf:resource="http://jcggdb.jp/rdf/diseases/ggdonto-schema#ClassificationTerm"/>
<ggdsch:umlsCUI>C0342844</ggdsch:umlsCUI>
<ggdsch:umlsSAB>ICD-10-CM</ggdsch:umlsSAB>
<ggdsch:umlsCODE>E77</ggdsch:umlsCODE>
<skos:inScheme rdf:resource="http://jcggdb.jp/rdf/diseases/ggdonto-schema#ConceptSchemePathwayLSD"/>
<ggdsch:brPathwayLSD rdf:resource="#CON00001"/>
<ggdsch:narPathwayLSD rdf:resource="#CON00004"/>
<ggdsch:narPathwayLSD rdf:resource="#CON00018"/>
<ggdsch:narPathwayLSD rdf:resource="#CON00024"/>
</skos:Concept>
<skos:Concept rdf:about="#CON00004">
<dct:identifier>CON00004</dct:identifier>
<ggdsch:conceptUI>CON00004</ggdsch:conceptUI>
<rdfs:label xml:lang="en">Defects in glycoprotein degradation</rdfs:label>
<skos:prefLabel xml:lang="en">Defects in glycoprotein degradation</skos:prefLabel>
<skos:altLabel xml:lang="en">Oligosaccharidoses</skos:altLabel>
<rdf:type rdf:resource="http://jcggdb.jp/rdf/diseases/ggdonto-schema#ClassificationDescription"/>
<ggdsch:conceptType rdf:resource="http://jcggdb.jp/rdf/diseases/ggdonto-schema#ClassificationTerm"/>
<ggdsch:umlsCUI>C0494342</ggdsch:umlsCUI>
<ggdsch:umlsSAB>ICD-10-CM</ggdsch:umlsSAB>
<ggdsch:umlsCODE>E77.1</ggdsch:umlsCODE>
<ggdsch:referencesInfo xml:lang="en">Varki A, Cummings RD, Esko JD, Freeze HH, Stanley P, Bertozzi CR, Hart GW, Etzler ME (eds) (2009) Essentials of glycobiology, 2nd ed. Cold Spring Harbor Laboratory Press, New York. ISBN:9780879697709. Freeze HH (2009) Genetic disorders of glycan degradation. pp 567-583.</ggdsch:referencesInfo>
<ggdsch:referencesInfo xml:lang="en">Freeze HH (2009) Genetic disorders of glycan degradation. pp 567-583. Table 41.1 Defects in glycoprotein degradation.</ggdsch:referencesInfo>
<dct:references rdf:resource="#REF7"/>
<dct:references rdf:resource="#REF8"/>
<skos:inScheme rdf:resource="http://jcggdb.jp/rdf/diseases/ggdonto-schema#ConceptSchemePathwayLSD"/>
<ggdsch:brPathwayLSD rdf:resource="#CON00003"/>
<ggdsch:narPathwayLSD rdf:resource="#CON00005"/>
<ggdsch:narPathwayLSD rdf:resource="#CON00006"/>
<ggdsch:narPathwayLSD rdf:resource="#CON00007"/>
<ggdsch:narPathwayLSD rdf:resource="#CON00012"/>
</skos:Concept>
<skos:Concept rdf:about="#CON00005">
<dct:identifier>CON00005</dct:identifier>
<ggdsch:conceptUI>CON00005</ggdsch:conceptUI>
<rdfs:label xml:lang="en">Aspartylglucosaminuria</rdfs:label>
<skos:prefLabel xml:lang="en">Aspartylglucosaminuria</skos:prefLabel>
<rdf:type rdf:resource="http://jcggdb.jp/rdf/diseases/ggdonto-schema#DiseaseDescriptionGGDonto"/>
<ggdsch:diseaseType rdf:resource="http://jcggdb.jp/rdf/diseases/ggdonto-schema#LSD"/>
<ggdsch:conceptType rdf:resource="http://jcggdb.jp/rdf/diseases/ggdonto-schema#SingleDisease"/>
<gdgsch:dmsid>79</gdgsch:dmsid>
<ggdsch:umlsCUI>C0268225</ggdsch:umlsCUI>
<ggdsch:umlsSAB>ICD-10-CM</ggdsch:umlsSAB>
<ggdsch:umlsCODE>E77.1</ggdsch:umlsCODE>
<gdgsch:omimPhenoMIMnumber>208400</gdgsch:omimPhenoMIMnumber>
<rdfs:seeAlso rdf:resource="http://identifiers.org/omim/208400"/>
<ggdsch:omimGeneMIMnumber>613228</ggdsch:omimGeneMIMnumber>
<rdfs:seeAlso rdf:resource="http://identifiers.org/omim/613228"/>
<ggdsch:omimGene>AGA</ggdsch:omimGene>
<ggdsch:diseasePreferredTerm xml:lang="ja">アスパルチルグルコサミン尿症</ggdsch:diseasePreferredTerm>
<ggdsch:diseasePreferredTerm xml:lang="en">ASPARTYLGLUCOSAMINURIA</ggdsch:diseasePreferredTerm>
<ggdsch:diseasePreferredTermAbbr xml:lang="en">AGU</ggdsch:diseasePreferredTermAbbr>
<ggdsch:diseaseSynonyms xml:lang="en">GLYCOSYLASPARAGINASE DEFICIENCY</ggdsch:diseaseSynonyms>
<ggdsch:diseaseSynonyms xml:lang="en">ASPARTYLGLUCOSAMINIDASE DEFICIENCY</ggdsch:diseaseSynonyms>
<ggdsch:diseaseSynonyms xml:lang="en">AGA DEFICIENCY</ggdsch:diseaseSynonyms>
<ggdsch:diseaseSynonyms xml:lang="en">GLYCOASPARAGINASE</ggdsch:diseaseSynonyms>
<ggdsch:diseaseSynonyms xml:lang="en">ASPARTYLGLYCOSAMINURIA</ggdsch:diseaseSynonyms>
<ggdsch:referencesInfo xml:lang="en">Varki A, Cummings RD, Esko JD, Freeze HH, Stanley P, Bertozzi CR, Hart GW, Etzler ME (eds) (2009) Essentials of glycobiology, 2nd ed. Cold Spring Harbor Laboratory Press, New York. ISBN:9780879697709. Freeze HH (2009) Genetic disorders of glycan degradation. pp 567-583.</ggdsch:referencesInfo>
<ggdsch:referencesInfo xml:lang="en">Freeze HH (2009) Genetic disorders of glycan degradation. pp 567-583. Table 41.1 Defects in glycoprotein degradation.</ggdsch:referencesInfo>
<dct:references rdf:resource="#REF7"/>
<dct:references rdf:resource="#REF8"/>
<skos:inScheme rdf:resource="http://jcggdb.jp/rdf/diseases/ggdonto-schema#ConceptSchemePathwayLSD"/>
<skos:inScheme rdf:resource="http://jcggdb.jp/rdf/diseases/ggdonto-schema#ConceptSchemePhenotypeLSD"/>
<gmsch:hasManifestation rdf:resource="#CON00265"/>
<gmsch:hasManifestation rdf:resource="#CON00122"/>
<gmsch:hasManifestation rdf:resource="#CON00263"/>
<gmsch:hasManifestation rdf:resource="#CON00241"/>
<gmsch:hasManifestation rdf:resource="#CON00147"/>
<gmsch:hasManifestation rdf:resource="#CON00298"/>
<gmsch:hasManifestation rdf:resource="#CON00237"/>
<gmsch:hasManifestation rdf:resource="#CON00310"/>
<gmsch:hasManifestation rdf:resource="#CON00236"/>
<gmsch:hasManifestation rdf:resource="#CON00127"/>
<gmsch:hasManifestation rdf:resource="#CON00252"/>
<gmsch:hasManifestation rdf:resource="#CON00116"/>
<gmsch:hasManifestation rdf:resource="#CON00297"/>
<gmsch:hasManifestation rdf:resource="#CON00230"/>
<gmsch:hasManifestation rdf:resource="#CON00295"/>
<gmsch:hasManifestation rdf:resource="#CON00270"/>
<gmsch:hasManifestation rdf:resource="#CON00478"/>
<gmsch:hasManifestation rdf:resource="#CON00126"/>
<gmsch:hasManifestation rdf:resource="#CON00306"/>
<gmsch:hasManifestation rdf:resource="#CON00115"/>
<gmsch:hasManifestation rdf:resource="#CON00139"/>
<gmsch:hasManifestation rdf:resource="#CON00148"/>
<gmsch:hasManifestation rdf:resource="#CON00217"/>
<gmsch:hasManifestation rdf:resource="#CON00159"/>
<gmsch:hasManifestation rdf:resource="#CON00292"/>
<gmsch:hasManifestation rdf:resource="#CON00160"/>
<gmsch:hasManifestation rdf:resource="#CON00154"/>
<gmsch:hasManifestation rdf:resource="#CON00291"/>
<gmsch:hasManifestation rdf:resource="#CON00155"/>
<gmsch:hasManifestation rdf:resource="#CON00229"/>
<gmsch:hasManifestation rdf:resource="#CON00213"/>
<gmsch:hasManifestation rdf:resource="#CON00239"/>
<gmsch:hasManifestation rdf:resource="#CON00118"/>
<gmsch:hasManifestation rdf:resource="#CON00137"/>
<gmsch:hasManifestation rdf:resource="#CON00124"/>
<gmsch:hasManifestation rdf:resource="#CON00314"/>
<gmsch:hasManifestation rdf:resource="#CON00211"/>
<gmsch:hasManifestation rdf:resource="#CON00123"/>
<gmsch:hasManifestation rdf:resource="#CON00218"/>
<gmsch:hasManifestation rdf:resource="#CON00233"/>
<ggdsch:brDysostosesLSD rdf:resource="#CON00160"/>
<ggdsch:brOsteoporosisLSD rdf:resource="#CON00270"/>
<ggdsch:brSpinalDisLSD rdf:resource="#CON00310"/>
<ggdsch:brJointDisLSD rdf:resource="#CON00213"/>
<ggdsch:brMaxillofacialAbnormCraniofacAbnormLSD rdf:resource="#CON00230"/>
<ggdsch:brMicrocephalyCraniofacAbnormLSD rdf:resource="#CON00236"/>
<ggdsch:brBrainDisMetabolicInbornLSD rdf:resource="#CON00127"/>
<ggdsch:brDyskinesiasMovementDisordLSD rdf:resource="#CON00159"/>
<ggdsch:brPathwayLSD rdf:resource="#CON00004"/>
<ggdsch:brRespiratoryTractInfectLSD rdf:resource="#CON00292"/>
<ggdsch:brCutisLaxaLSD rdf:resource="#CON00148"/>
<ggdsch:brMaxillofacialAbnormStomatognDisLSD rdf:resource="#CON00230"/>
<ggdsch:brBehavioralSymptLSD rdf:resource="#CON00118"/>
<ggdsch:brDevelopDisabilitiesLSD rdf:resource="#CON00154"/>
<ggdsch:brIntellectualDisabilityMentalDisordLSD rdf:resource="#CON00211"/>
<ggdsch:brLearningDisordMentalDisordLSD rdf:resource="#CON00218"/>
<ggdsch:brMotorSkillsDisordLSD rdf:resource="#CON00239"/>
<ggdsch:brMicrocephalyNSDisLSD rdf:resource="#CON00236"/>
<ggdsch:brAtaxiaLSD rdf:resource="#CON00115"/>
<ggdsch:brSpeechDisordLSD rdf:resource="#CON00306"/>
<ggdsch:brLearningDisordNSDisLSD rdf:resource="#CON00218"/>
<ggdsch:brIntellectualDisabilityNSDisLSD rdf:resource="#CON00211"/>
<ggdsch:brSeizuresLSD rdf:resource="#CON00295"/>
<ggdsch:brMobilityLimitationLSD rdf:resource="#CON00237"/>
<ggdsch:brDiarrheaLSD rdf:resource="#CON00155"/>
<skos:closeMatch rdf:resource="http://jcggdb.jp/doc/Ext.action?dMSId=79"/>
<skos:closeMatch rdf:resource="http://jcggdb.jp/rdf/diseases/gdgdb#dMSId79"/>
<gmsch:causedBy rdf:resource="http://jcggdb.jp/rdf/diseases/dgncbi#mim613228_gene175"/>
<skos:related rdf:resource="http://jcggdb.jp/rdf/diseases/dgncbi#mim613228_gene175"/>
<skos:closeMatch rdf:resource="http://jcggdb.jp/rdf/diseases/gmncbi#MGE008"/>
<skos:closeMatch rdf:resource="http://jcggdb.jp/rdf/diseases/pmncbi#MGE008"/>
<skos:closeMatch rdf:resource="http://jcggdb.jp/rdf/diseases/dgncbi#cuiC0268225_officeOfRD"/>
<skos:closeMatch rdf:resource="http://jcggdb.jp/rdf/diseases/dgncbi#cuiC0268225_geneTests"/>
<skos:closeMatch rdf:resource="http://jcggdb.jp/rdf/diseases/dgncbi#mim208400_gene175"/>
<gmsch:causedBy rdf:resource="http://jcggdb.jp/rdf/diseases/gincbi#NGI175"/>
<skos:related rdf:resource="http://jcggdb.jp/rdf/diseases/gincbi#NGI175"/>
<gmsch:causedBy rdf:resource="http://identifiers.org/ncbigene/175"/>
<skos:related rdf:resource="http://identifiers.org/ncbigene/175"/>
<rdfs:seeAlso rdf:resource="http://identifiers.org/ncbigene/175"/>
<skos:related rdf:resource="http://purl.uniprot.org/enzyme/3.5.1.26"/>
<skos:related rdf:resource="http://purl.uniprot.org/uniprot/P20933"/>
</skos:Concept>
<skos:Concept rdf:about="#CON00609">
<dct:identifier>CON00609</dct:identifier>
<ggdsch:conceptUI>CON00609</ggdsch:conceptUI>
<rdfs:label xml:lang="en">Wounds and Injuries</rdfs:label>
<skos:prefLabel xml:lang="en">Wounds and Injuries</skos:prefLabel>
<rdf:type rdf:resource="http://jcggdb.jp/rdf/diseases/ggdonto-schema#ClinicalFindingsDescription"/>
<ggdsch:conceptType rdf:resource="http://jcggdb.jp/rdf/diseases/ggdonto-schema#ClinicalFindings"/>
<ggdsch:umlsCUI>C0043251</ggdsch:umlsCUI>
<ggdsch:umlsSAB>MeSH</ggdsch:umlsSAB>
<ggdsch:umlsCODE>D014947</ggdsch:umlsCODE>
<ggdsch:referencesInfo xml:lang="en">U.S. National Library of Medicine, Unified Medical Language System (UMLS) (2009) UMLS Knowledge Sources. http://www.nlm.nih.gov/research/umls/. Accessed 23 Feb 2016.</ggdsch:referencesInfo>
<ggdsch:referencesInfo xml:lang="en">U.S. National Library of Medicine, Medical Subject Headings (MeSH) (1999) The NLM's curated medical vocabulary resource. http://www.nlm.nih.gov/mesh/. Accessed 23 Feb 2016.</ggdsch:referencesInfo>
<dct:references rdf:resource="#REF64"/>
<dct:references rdf:resource="#REF37"/>
<skos:inScheme rdf:resource="http://jcggdb.jp/rdf/diseases/ggdonto-schema#ConceptSchemePhenotypeGD"/>
<gmsch:manifestationOf rdf:resource="#CON00407"/>
<gmsch:manifestationOf rdf:resource="#CON00633"/>
<gmsch:manifestationOf rdf:resource="#CON00631"/>
<ggdsch:brPhenotypeGD rdf:resource="#CON00157"/>
<ggdsch:narPhenotypeGD rdf:resource="#CON00469"/>
<ggdsch:narPhenotypeGD rdf:resource="#CON00496"/>
<rdfs:seeAlso rdf:resource="http://id.nlm.nih.gov/mesh/D014947"/>
<rdfs:seeAlso rdf:resource="http://identifiers.org/mesh/D014947"/>
</skos:Concept>
<skos:Concept rdf:about="#CON00610">
<dct:identifier>CON00610</dct:identifier>
<ggdsch:conceptUI>CON00610</ggdsch:conceptUI>
<rdfs:label xml:lang="en">Arrhythmias, Cardiac</rdfs:label>
<skos:prefLabel xml:lang="en">Arrhythmias, Cardiac</skos:prefLabel>
<skos:altLabel xml:lang="en">Cardiac Arrhythmia</skos:altLabel>
<rdf:type rdf:resource="http://jcggdb.jp/rdf/diseases/ggdonto-schema#ClinicalFindingsDescription"/>
<ggdsch:conceptType rdf:resource="http://jcggdb.jp/rdf/diseases/ggdonto-schema#ClinicalFindings"/>
<ggdsch:umlsCUI>C0003811</ggdsch:umlsCUI>
<ggdsch:umlsSAB>MeSH</ggdsch:umlsSAB>
<ggdsch:umlsCODE>D001145</ggdsch:umlsCODE>
<ggdsch:referencesInfo xml:lang="en">U.S. National Library of Medicine, Unified Medical Language System (UMLS) (2009) UMLS Knowledge Sources. http://www.nlm.nih.gov/research/umls/. Accessed 23 Feb 2016.</ggdsch:referencesInfo>
<ggdsch:referencesInfo xml:lang="en">U.S. National Library of Medicine, Medical Subject Headings (MeSH) (1999) The NLM's curated medical vocabulary resource. http://www.nlm.nih.gov/mesh/. Accessed 23 Feb 2016.</ggdsch:referencesInfo>
<dct:references rdf:resource="#REF64"/>
<dct:references rdf:resource="#REF37"/>
<skos:inScheme rdf:resource="http://jcggdb.jp/rdf/diseases/ggdonto-schema#ConceptSchemePhenotypeGD"/>
<gmsch:manifestationOf rdf:resource="#CON00355"/>
<ggdsch:brPhenotypeGD rdf:resource="#CON00186"/>
<ggdsch:narArrhythmiasCardiacGD rdf:resource="#CON00355"/>
<rdfs:seeAlso rdf:resource="http://id.nlm.nih.gov/mesh/D001145"/>
<rdfs:seeAlso rdf:resource="http://identifiers.org/mesh/D001145"/>
</skos:Concept>
<skos:Concept rdf:about="#CON00584">
<dct:identifier>CON00584</dct:identifier>
<ggdsch:conceptUI>CON00584</ggdsch:conceptUI>
<rdfs:label xml:lang="en">Psychomotor Disorders</rdfs:label>
<skos:prefLabel xml:lang="en">Psychomotor Disorders</skos:prefLabel>
<rdf:type rdf:resource="http://jcggdb.jp/rdf/diseases/ggdonto-schema#ClinicalFindingsDescription"/>
<ggdsch:conceptType rdf:resource="http://jcggdb.jp/rdf/diseases/ggdonto-schema#ClinicalFindings"/>
<ggdsch:umlsCUI>C0033922</ggdsch:umlsCUI>
<ggdsch:umlsSAB>MeSH</ggdsch:umlsSAB>
<ggdsch:umlsCODE>D011596</ggdsch:umlsCODE>
<ggdsch:referencesInfo xml:lang="en">U.S. National Library of Medicine, Unified Medical Language System (UMLS) (2009) UMLS Knowledge Sources. http://www.nlm.nih.gov/research/umls/. Accessed 23 Feb 2016.</ggdsch:referencesInfo>
<ggdsch:referencesInfo xml:lang="en">U.S. National Library of Medicine, Medical Subject Headings (MeSH) (1999) The NLM's curated medical vocabulary resource. http://www.nlm.nih.gov/mesh/. Accessed 23 Feb 2016.</ggdsch:referencesInfo>
<dct:references rdf:resource="#REF64"/>
<dct:references rdf:resource="#REF37"/>
<skos:inScheme rdf:resource="http://jcggdb.jp/rdf/diseases/ggdonto-schema#ConceptSchemePhenotypeGD"/>
<gmsch:manifestationOf rdf:resource="#CON00621"/>
<gmsch:manifestationOf rdf:resource="#CON00624"/>
<gmsch:manifestationOf rdf:resource="#CON00353"/>
<gmsch:manifestationOf rdf:resource="#CON00360"/>
<gmsch:manifestationOf rdf:resource="#CON00350"/>
<gmsch:manifestationOf rdf:resource="#CON00349"/>
<gmsch:manifestationOf rdf:resource="#CON00362"/>
<gmsch:manifestationOf rdf:resource="#CON00365"/>
<gmsch:manifestationOf rdf:resource="#CON00626"/>
<gmsch:manifestationOf rdf:resource="#CON00412"/>
<gmsch:manifestationOf rdf:resource="#CON00364"/>
<gmsch:manifestationOf rdf:resource="#CON00367"/>
<gmsch:manifestationOf rdf:resource="#CON00629"/>
<gmsch:manifestationOf rdf:resource="#CON00346"/>
<gmsch:manifestationOf rdf:resource="#CON00348"/>
<gmsch:manifestationOf rdf:resource="#CON00358"/>
<gmsch:manifestationOf rdf:resource="#CON00345"/>
<gmsch:manifestationOf rdf:resource="#CON00636"/>
<gmsch:manifestationOf rdf:resource="#CON00623"/>
<gmsch:manifestationOf rdf:resource="#CON00343"/>
<ggdsch:brPhenotypeGD rdf:resource="#CON00263"/>
<ggdsch:narPsychomotorDisordGD rdf:resource="#CON00343"/>
<ggdsch:narPsychomotorDisordGD rdf:resource="#CON00345"/>
<ggdsch:narPsychomotorDisordGD rdf:resource="#CON00346"/>
<ggdsch:narPsychomotorDisordGD rdf:resource="#CON00348"/>
<ggdsch:narPsychomotorDisordGD rdf:resource="#CON00349"/>
<ggdsch:narPsychomotorDisordGD rdf:resource="#CON00350"/>
<ggdsch:narPsychomotorDisordGD rdf:resource="#CON00353"/>
<ggdsch:narPsychomotorDisordGD rdf:resource="#CON00358"/>
<ggdsch:narPsychomotorDisordGD rdf:resource="#CON00360"/>
<ggdsch:narPsychomotorDisordGD rdf:resource="#CON00362"/>
<ggdsch:narPsychomotorDisordGD rdf:resource="#CON00364"/>
<ggdsch:narPsychomotorDisordGD rdf:resource="#CON00365"/>
<ggdsch:narPsychomotorDisordGD rdf:resource="#CON00367"/>
<ggdsch:narPsychomotorDisordGD rdf:resource="#CON00412"/>
<ggdsch:narPsychomotorDisordGD rdf:resource="#CON00621"/>
<ggdsch:narPsychomotorDisordGD rdf:resource="#CON00623"/>
<ggdsch:narPsychomotorDisordGD rdf:resource="#CON00624"/>
<ggdsch:narPsychomotorDisordGD rdf:resource="#CON00626"/>
<ggdsch:narPsychomotorDisordGD rdf:resource="#CON00629"/>
<ggdsch:narPsychomotorDisordGD rdf:resource="#CON00636"/>
<rdfs:seeAlso rdf:resource="http://id.nlm.nih.gov/mesh/D011596"/>
<rdfs:seeAlso rdf:resource="http://identifiers.org/mesh/D011596"/>
</skos:Concept>
<skos:Concept rdf:about="#CON00585">
<dct:identifier>CON00585</dct:identifier>
<ggdsch:conceptUI>CON00585</ggdsch:conceptUI>
<rdfs:label xml:lang="en">Puberty, Delayed</rdfs:label>
<skos:prefLabel xml:lang="en">Puberty, Delayed</skos:prefLabel>
<rdf:type rdf:resource="http://jcggdb.jp/rdf/diseases/ggdonto-schema#ClinicalFindingsDescription"/>
<ggdsch:conceptType rdf:resource="http://jcggdb.jp/rdf/diseases/ggdonto-schema#ClinicalFindings"/>
<ggdsch:umlsCUI>C0034012</ggdsch:umlsCUI>
<ggdsch:umlsSAB>MeSH</ggdsch:umlsSAB>
<ggdsch:umlsCODE>D011628</ggdsch:umlsCODE>
<ggdsch:referencesInfo xml:lang="en">U.S. National Library of Medicine, Unified Medical Language System (UMLS) (2009) UMLS Knowledge Sources. http://www.nlm.nih.gov/research/umls/. Accessed 23 Feb 2016.</ggdsch:referencesInfo>
<ggdsch:referencesInfo xml:lang="en">U.S. National Library of Medicine, Medical Subject Headings (MeSH) (1999) The NLM's curated medical vocabulary resource. http://www.nlm.nih.gov/mesh/. Accessed 23 Feb 2016.</ggdsch:referencesInfo>
<dct:references rdf:resource="#REF64"/>
<dct:references rdf:resource="#REF37"/>
<skos:inScheme rdf:resource="http://jcggdb.jp/rdf/diseases/ggdonto-schema#ConceptSchemePhenotypeGD"/>
<gmsch:manifestationOf rdf:resource="#CON00358"/>
<gmsch:manifestationOf rdf:resource="#CON00345"/>
<gmsch:manifestationOf rdf:resource="#CON00343"/>
<ggdsch:brPhenotypeGD rdf:resource="#CON00501"/>
<ggdsch:narPubertyDelayedGD rdf:resource="#CON00343"/>
<ggdsch:narPubertyDelayedGD rdf:resource="#CON00345"/>
<ggdsch:narPubertyDelayedGD rdf:resource="#CON00358"/>
<rdfs:seeAlso rdf:resource="http://id.nlm.nih.gov/mesh/D011628"/>
<rdfs:seeAlso rdf:resource="http://identifiers.org/mesh/D011628"/>
</skos:Concept>
<skos:Concept rdf:about="#CON00586">
<dct:identifier>CON00586</dct:identifier>
<ggdsch:conceptUI>CON00586</ggdsch:conceptUI>
<rdfs:label xml:lang="en">Reflex, Abnormal</rdfs:label>
<skos:prefLabel xml:lang="en">Reflex, Abnormal</skos:prefLabel>
<rdf:type rdf:resource="http://jcggdb.jp/rdf/diseases/ggdonto-schema#ClinicalFindingsDescription"/>
<ggdsch:conceptType rdf:resource="http://jcggdb.jp/rdf/diseases/ggdonto-schema#ClinicalFindings"/>
<ggdsch:umlsCUI>C0034933</ggdsch:umlsCUI>
<ggdsch:umlsSAB>MeSH</ggdsch:umlsSAB>
<ggdsch:umlsCODE>D012021</ggdsch:umlsCODE>
<ggdsch:referencesInfo xml:lang="en">U.S. National Library of Medicine, Unified Medical Language System (UMLS) (2009) UMLS Knowledge Sources. http://www.nlm.nih.gov/research/umls/. Accessed 23 Feb 2016.</ggdsch:referencesInfo>
<ggdsch:referencesInfo xml:lang="en">U.S. National Library of Medicine, Medical Subject Headings (MeSH) (1999) The NLM's curated medical vocabulary resource. http://www.nlm.nih.gov/mesh/. Accessed 23 Feb 2016.</ggdsch:referencesInfo>
<dct:references rdf:resource="#REF64"/>
<dct:references rdf:resource="#REF37"/>
<skos:inScheme rdf:resource="http://jcggdb.jp/rdf/diseases/ggdonto-schema#ConceptSchemePhenotypeGD"/>
<gmsch:manifestationOf rdf:resource="#CON00353"/>
<gmsch:manifestationOf rdf:resource="#CON00407"/>
<gmsch:manifestationOf rdf:resource="#CON00367"/>
<gmsch:manifestationOf rdf:resource="#CON00346"/>
<gmsch:manifestationOf rdf:resource="#CON00343"/>
<ggdsch:brPhenotypeGD rdf:resource="#CON00265"/>
<ggdsch:narReflexAbnormGD rdf:resource="#CON00343"/>
<ggdsch:narReflexAbnormGD rdf:resource="#CON00346"/>
<ggdsch:narReflexAbnormGD rdf:resource="#CON00353"/>
<ggdsch:narReflexAbnormGD rdf:resource="#CON00367"/>
<ggdsch:narReflexAbnormGD rdf:resource="#CON00407"/>
<rdfs:seeAlso rdf:resource="http://id.nlm.nih.gov/mesh/D012021"/>
<rdfs:seeAlso rdf:resource="http://identifiers.org/mesh/D012021"/>
</skos:Concept>
<skos:Concept rdf:about="#CON00587">
<dct:identifier>CON00587</dct:identifier>
<ggdsch:conceptUI>CON00587</ggdsch:conceptUI>
<rdfs:label xml:lang="en">Refractive Errors</rdfs:label>
<skos:prefLabel xml:lang="en">Refractive Errors</skos:prefLabel>
<rdf:type rdf:resource="http://jcggdb.jp/rdf/diseases/ggdonto-schema#ClinicalFindingsDescription"/>
<ggdsch:conceptType rdf:resource="http://jcggdb.jp/rdf/diseases/ggdonto-schema#ClinicalFindings"/>
<ggdsch:umlsCUI>C0034951</ggdsch:umlsCUI>
<ggdsch:umlsSAB>MeSH</ggdsch:umlsSAB>
<ggdsch:umlsCODE>D012030</ggdsch:umlsCODE>
<ggdsch:referencesInfo xml:lang="en">U.S. National Library of Medicine, Unified Medical Language System (UMLS) (2009) UMLS Knowledge Sources. http://www.nlm.nih.gov/research/umls/. Accessed 23 Feb 2016.</ggdsch:referencesInfo>
<ggdsch:referencesInfo xml:lang="en">U.S. National Library of Medicine, Medical Subject Headings (MeSH) (1999) The NLM's curated medical vocabulary resource. http://www.nlm.nih.gov/mesh/. Accessed 23 Feb 2016.</ggdsch:referencesInfo>
<dct:references rdf:resource="#REF64"/>
<dct:references rdf:resource="#REF37"/>
<skos:inScheme rdf:resource="http://jcggdb.jp/rdf/diseases/ggdonto-schema#ConceptSchemePhenotypeGD"/>
<gmsch:manifestationOf rdf:resource="#CON00377"/>
<gmsch:manifestationOf rdf:resource="#CON00634"/>
<gmsch:manifestationOf rdf:resource="#CON00407"/>
<gmsch:manifestationOf rdf:resource="#CON00371"/>
<gmsch:manifestationOf rdf:resource="#CON00409"/>
<gmsch:manifestationOf rdf:resource="#CON00376"/>
<gmsch:manifestationOf rdf:resource="#CON00345"/>
<gmsch:manifestationOf rdf:resource="#CON00378"/>
<gmsch:manifestationOf rdf:resource="#CON00343"/>
<ggdsch:brPhenotypeGD rdf:resource="#CON00167"/>
<ggdsch:narPhenotypeGD rdf:resource="#CON00514"/>
<ggdsch:narPhenotypeGD rdf:resource="#CON00554"/>
<rdfs:seeAlso rdf:resource="http://id.nlm.nih.gov/mesh/D012030"/>
<rdfs:seeAlso rdf:resource="http://identifiers.org/mesh/D012030"/>
</skos:Concept>
<skos:Concept rdf:about="#CON00588">
<dct:identifier>CON00588</dct:identifier>
<ggdsch:conceptUI>CON00588</ggdsch:conceptUI>
<rdfs:label xml:lang="en">Reticulocytosis</rdfs:label>
<skos:prefLabel xml:lang="en">Reticulocytosis</skos:prefLabel>
<rdf:type rdf:resource="http://jcggdb.jp/rdf/diseases/ggdonto-schema#ClinicalFindingsDescription"/>
<ggdsch:conceptType rdf:resource="http://jcggdb.jp/rdf/diseases/ggdonto-schema#ClinicalFindings"/>
<ggdsch:umlsCUI>C0206160</ggdsch:umlsCUI>
<ggdsch:umlsSAB>MeSH</ggdsch:umlsSAB>
<ggdsch:umlsCODE>D045262</ggdsch:umlsCODE>
<ggdsch:referencesInfo xml:lang="en">U.S. National Library of Medicine, Unified Medical Language System (UMLS) (2009) UMLS Knowledge Sources. http://www.nlm.nih.gov/research/umls/. Accessed 23 Feb 2016.</ggdsch:referencesInfo>
<ggdsch:referencesInfo xml:lang="en">U.S. National Library of Medicine, Medical Subject Headings (MeSH) (1999) The NLM's curated medical vocabulary resource. http://www.nlm.nih.gov/mesh/. Accessed 23 Feb 2016.</ggdsch:referencesInfo>
<dct:references rdf:resource="#REF64"/>
<dct:references rdf:resource="#REF37"/>
<skos:inScheme rdf:resource="http://jcggdb.jp/rdf/diseases/ggdonto-schema#ConceptSchemePhenotypeGD"/>
<gmsch:manifestationOf rdf:resource="#CON00373"/>
<ggdsch:brPhenotypeGD rdf:resource="#CON00297"/>
<ggdsch:narReticulocytosisGD rdf:resource="#CON00373"/>
<rdfs:seeAlso rdf:resource="http://id.nlm.nih.gov/mesh/D045262"/>
<rdfs:seeAlso rdf:resource="http://identifiers.org/mesh/D045262"/>
</skos:Concept>
<skos:Concept rdf:about="#CON00589">
<dct:identifier>CON00589</dct:identifier>
<ggdsch:conceptUI>CON00589</ggdsch:conceptUI>
<rdfs:label xml:lang="en">Retinal Detachment</rdfs:label>
<skos:prefLabel xml:lang="en">Retinal Detachment</skos:prefLabel>
<rdf:type rdf:resource="http://jcggdb.jp/rdf/diseases/ggdonto-schema#ClinicalFindingsDescription"/>
<ggdsch:conceptType rdf:resource="http://jcggdb.jp/rdf/diseases/ggdonto-schema#ClinicalFindings"/>
<ggdsch:umlsCUI>C0035305</ggdsch:umlsCUI>
<ggdsch:umlsSAB>MeSH</ggdsch:umlsSAB>
<ggdsch:umlsCODE>D012163</ggdsch:umlsCODE>
<ggdsch:referencesInfo xml:lang="en">U.S. National Library of Medicine, Unified Medical Language System (UMLS) (2009) UMLS Knowledge Sources. http://www.nlm.nih.gov/research/umls/. Accessed 23 Feb 2016.</ggdsch:referencesInfo>
<ggdsch:referencesInfo xml:lang="en">U.S. National Library of Medicine, Medical Subject Headings (MeSH) (1999) The NLM's curated medical vocabulary resource. http://www.nlm.nih.gov/mesh/. Accessed 23 Feb 2016.</ggdsch:referencesInfo>
<dct:references rdf:resource="#REF64"/>
<dct:references rdf:resource="#REF37"/>
<skos:inScheme rdf:resource="http://jcggdb.jp/rdf/diseases/ggdonto-schema#ConceptSchemePhenotypeGD"/>
<gmsch:manifestationOf rdf:resource="#CON00634"/>
<gmsch:manifestationOf rdf:resource="#CON00407"/>
<ggdsch:brPhenotypeGD rdf:resource="#CON00294"/>
<ggdsch:narRetinalDetachmentGD rdf:resource="#CON00407"/>
<ggdsch:narRetinalDetachmentGD rdf:resource="#CON00634"/>
<rdfs:seeAlso rdf:resource="http://id.nlm.nih.gov/mesh/D012163"/>
<rdfs:seeAlso rdf:resource="http://identifiers.org/mesh/D012163"/>
</skos:Concept>
<skos:Concept rdf:about="#CON00002">
<dct:identifier>CON00002</dct:identifier>
<ggdsch:conceptUI>CON00002</ggdsch:conceptUI>
<rdfs:label xml:lang="en">Genetic disorders of glycan degradation (by systems, signs and symptoms)</rdfs:label>
<skos:prefLabel xml:lang="en">Genetic disorders of glycan degradation (by systems, signs and symptoms)</skos:prefLabel>
<skos:altLabel xml:lang="en">Lysosomal storage diseases</skos:altLabel>
<skos:altLabel xml:lang="en">Lysosomal Enzyme Disorders</skos:altLabel>
<rdf:type rdf:resource="http://jcggdb.jp/rdf/diseases/ggdonto-schema#ClassificationDescription"/>
<ggdsch:conceptType rdf:resource="http://jcggdb.jp/rdf/diseases/ggdonto-schema#ClassificationTerm"/>
<ggdsch:umlsCUI>C0085078</ggdsch:umlsCUI>
<ggdsch:umlsSAB>MeSH</ggdsch:umlsSAB>
<ggdsch:umlsCODE>D016464</ggdsch:umlsCODE>
<ggdsch:referencesInfo xml:lang="en">U.S. National Library of Medicine, Unified Medical Language System (UMLS) (2009) UMLS Knowledge Sources. http://www.nlm.nih.gov/research/umls/. Accessed 23 Feb 2016.</ggdsch:referencesInfo>
<ggdsch:referencesInfo xml:lang="en">U.S. National Library of Medicine, Medical Subject Headings (MeSH) (1999) The NLM's curated medical vocabulary resource. http://www.nlm.nih.gov/mesh/. Accessed 23 Feb 2016.</ggdsch:referencesInfo>
<dct:references rdf:resource="#REF64"/>
<dct:references rdf:resource="#REF37"/>
<skos:topConceptOf rdf:resource="http://jcggdb.jp/rdf/diseases/ggdonto-schema#ConceptSchemePhenotypeLSD"/>
<skos:inScheme rdf:resource="http://jcggdb.jp/rdf/diseases/ggdonto-schema#ConceptSchemeInbornErrGlycans"/>
<ggdsch:brInbornErrGlycansDeg rdf:resource="#CON00194"/>
<ggdsch:narPhenotypeLSD rdf:resource="#CON00157"/>
<ggdsch:narPhenotypeLSD rdf:resource="#CON00287"/>
<rdfs:seeAlso rdf:resource="http://id.nlm.nih.gov/mesh/D016464"/>
<rdfs:seeAlso rdf:resource="http://identifiers.org/mesh/D016464"/>
</skos:Concept>
<skos:Concept rdf:about="#CON00620">
<dct:identifier>CON00620</dct:identifier>
<ggdsch:conceptUI>CON00620</ggdsch:conceptUI>
<rdfs:label xml:lang="en">DPM3-CDG</rdfs:label>
<skos:prefLabel xml:lang="en">DPM3-CDG</skos:prefLabel>
<skos:altLabel xml:lang="en">CDG-Io</skos:altLabel>
<skos:altLabel xml:lang="en">Congenital Disorder of Glycosylation, Type Io</skos:altLabel>
<rdf:type rdf:resource="http://jcggdb.jp/rdf/diseases/ggdonto-schema#DiseaseDescriptionGGDonto"/>
<ggdsch:diseaseType rdf:resource="http://jcggdb.jp/rdf/diseases/ggdonto-schema#CDG"/>
<ggdsch:conceptType rdf:resource="http://jcggdb.jp/rdf/diseases/ggdonto-schema#SingleDisease"/>
<ggdsch:geneSymbolGGDB>DPM3</ggdsch:geneSymbolGGDB>
<ggdsch:umlsCUI>C2752007</ggdsch:umlsCUI>
<ggdsch:umlsSAB>MeSH (SCR)</ggdsch:umlsSAB>
<ggdsch:umlsCODE>C567857</ggdsch:umlsCODE>
<gdgsch:omimPhenoMIMnumber>612937</gdgsch:omimPhenoMIMnumber>
<rdfs:seeAlso rdf:resource="http://identifiers.org/omim/612937"/>
<ggdsch:omimGeneMIMnumber>605951</ggdsch:omimGeneMIMnumber>
<rdfs:seeAlso rdf:resource="http://identifiers.org/omim/605951"/>
<ggdsch:omimGene>DPM3</ggdsch:omimGene>
<ggdsch:diseasePreferredTerm xml:lang="en">CONGENITAL DISORDER OF GLYCOSYLATION, TYPE Io</ggdsch:diseasePreferredTerm>
<ggdsch:diseasePreferredTermAbbr xml:lang="en">CDG1O</ggdsch:diseasePreferredTermAbbr>
<ggdsch:diseaseSynonyms xml:lang="en">CDG Io</ggdsch:diseaseSynonyms>
<ggdsch:diseaseSynonyms xml:lang="en">CDGIo</ggdsch:diseaseSynonyms>
<ggdsch:diseaseSynonyms xml:lang="en">CDG1(DPM3)</ggdsch:diseaseSynonyms>
<ggdsch:diseaseSynonyms xml:lang="en">Congenital disorder of glycosylation type 1O</ggdsch:diseaseSynonyms>
<ggdsch:referencesInfo xml:lang="en">Hennet T (2012) Diseases of glycosylation beyond classical congenital disorders of glycosylation. Biochim Biophys Acta 1820(9):1306-1317. Table 1 Diseases of glycosylation.</ggdsch:referencesInfo>
<ggdsch:referencesInfo xml:lang="en">Pagon RA, Bird TD, Dolan CR, Stephens K, Adam MP (eds) (1993-) GeneReviews. University of Washington, Seattle. ISSN:2372-0697. Sparks SE, Krasnewich DM (2014) Congenital Disorders of N-linked Glycosylation Pathway Overview. Initial Posting: 15 Aug 2005, Last Revision: 30 Jan 2014, Accessed 22 Feb 2016.</ggdsch:referencesInfo>
<ggdsch:referencesInfo xml:lang="en">Sparks SE, Krasnewich DM (2014) Congenital Disorders of N-linked Glycosylation Pathway Overview. Initial Posting: 15 Aug 2005, Last Revision: 30 Jan 2014, Accessed 22 Feb 2016. Table 1 CDG: Molecular Genetics.</ggdsch:referencesInfo>
<ggdsch:referencesInfo xml:lang="en">Hennet T (2012) Diseases of glycosylation beyond classical congenital disorders of glycosylation. Biochim Biophys Acta 1820(9):1306-1317.</ggdsch:referencesInfo>
<ggdsch:referencesInfo xml:lang="en">Haeuptle MA, Hennet T (2009) Congenital disorders of glycosylation: an update on defects affecting the biosynthesis of dolichol-linked oligosaccharides. Hum Mutat 30(12):1628-1641.</ggdsch:referencesInfo>
<dct:references rdf:resource="#REF61"/>
<dct:references rdf:resource="#REF14"/>
<dct:references rdf:resource="#REF15"/>
<dct:references rdf:resource="#REF60"/>
<dct:references rdf:resource="#REF62"/>
<skos:inScheme rdf:resource="http://jcggdb.jp/rdf/diseases/ggdonto-schema#ConceptSchemePhenotypeGD"/>
<skos:inScheme rdf:resource="http://jcggdb.jp/rdf/diseases/ggdonto-schema#ConceptSchemePathwayGDnew"/>
<gmsch:hasManifestation rdf:resource="#CON00452"/>
<gmsch:hasManifestation rdf:resource="#CON00130"/>
<gmsch:hasManifestation rdf:resource="#CON00237"/>
<gmsch:hasManifestation rdf:resource="#CON00250"/>
<gmsch:hasManifestation rdf:resource="#CON00186"/>
<gmsch:hasManifestation rdf:resource="#CON00252"/>
<gmsch:hasManifestation rdf:resource="#CON00297"/>
<gmsch:hasManifestation rdf:resource="#CON00266"/>
<gmsch:hasManifestation rdf:resource="#CON00125"/>
<gmsch:hasManifestation rdf:resource="#CON00267"/>
<gmsch:hasManifestation rdf:resource="#CON00324"/>
<gmsch:hasManifestation rdf:resource="#CON00134"/>
<gmsch:hasManifestation rdf:resource="#CON00249"/>
<gmsch:hasManifestation rdf:resource="#CON00248"/>
<ggdsch:brPathwayGDnew rdf:resource="#CON00638"/>
<ggdsch:brMuscleWeaknessMuscularDisGD rdf:resource="#CON00248"/>
<ggdsch:brMuscleWeaknessNSDisGD rdf:resource="#CON00248"/>
<ggdsch:brMuscularAtrophyGD rdf:resource="#CON00249"/>
<ggdsch:brMobilityLimitationGD rdf:resource="#CON00237"/>
<ggdsch:brHeartDisGD rdf:resource="#CON00186"/>
<ggdsch:brCardiomyopathiesGD rdf:resource="#CON00452"/>
<ggdsch:brCerebrovascularDisordVascularDisGD rdf:resource="#CON00134"/>
<ggdsch:brCerebrovascularDisordBrainDisGD rdf:resource="#CON00134"/>
<ggdsch:brMuscularDisGD rdf:resource="#CON00250"/>
<gmsch:causedBy rdf:resource="http://jcggdb.jp/rcmg/ggdb/Homolog?cat=symbol&amp;symbol=DPM3"/>
<skos:related rdf:resource="http://jcggdb.jp/rcmg/ggdb/Homolog?cat=symbol&amp;symbol=DPM3"/>
<gmsch:causedBy rdf:resource="http://jcggdb.jp/rdf/diseases/dgncbi#mim605951_gene54344"/>
<skos:related rdf:resource="http://jcggdb.jp/rdf/diseases/dgncbi#mim605951_gene54344"/>
<skos:closeMatch rdf:resource="http://jcggdb.jp/rdf/diseases/gmncbi#MGE112"/>
<skos:closeMatch rdf:resource="http://jcggdb.jp/rdf/diseases/dgncbi#cuiC2752007_ncbiCur"/>
<skos:closeMatch rdf:resource="http://jcggdb.jp/rdf/diseases/dgncbi#mim612937_gene54344"/>
<gmsch:causedBy rdf:resource="http://jcggdb.jp/rdf/diseases/gincbi#NGI54344"/>
<skos:related rdf:resource="http://jcggdb.jp/rdf/diseases/gincbi#NGI54344"/>
<gmsch:causedBy rdf:resource="http://identifiers.org/ncbigene/54344"/>
<skos:related rdf:resource="http://identifiers.org/ncbigene/54344"/>
<rdfs:seeAlso rdf:resource="http://identifiers.org/ncbigene/54344"/>
<skos:related rdf:resource="http://purl.uniprot.org/uniprot/Q9P2X0"/>
<rdfs:seeAlso rdf:resource="http://id.nlm.nih.gov/mesh/C567857"/>
<rdfs:seeAlso rdf:resource="http://identifiers.org/mesh/C567857"/>
</skos:Concept>
<skos:Concept rdf:about="#CON00622">
<dct:identifier>CON00622</dct:identifier>
<ggdsch:conceptUI>CON00622</ggdsch:conceptUI>
<rdfs:label xml:lang="en">SRD5A3-CDG</rdfs:label>
<skos:prefLabel xml:lang="en">SRD5A3-CDG</skos:prefLabel>
<skos:altLabel xml:lang="en">CDG-Iq</skos:altLabel>
<skos:altLabel xml:lang="en">Congenital Disorder of Glycosylation, Type Iq</skos:altLabel>
<skos:altLabel xml:lang="en">Ocular colobomas, ichthyosis, brain malformations and endocrine abnormalities</skos:altLabel>
<rdf:type rdf:resource="http://jcggdb.jp/rdf/diseases/ggdonto-schema#DiseaseDescriptionGGDonto"/>
<ggdsch:diseaseType rdf:resource="http://jcggdb.jp/rdf/diseases/ggdonto-schema#CDG"/>
<ggdsch:conceptType rdf:resource="http://jcggdb.jp/rdf/diseases/ggdonto-schema#SingleDisease"/>
<ggdsch:umlsCUI>C3150191</ggdsch:umlsCUI>
<ggdsch:umlsSAB>MeSH (SCR)</ggdsch:umlsSAB>
<ggdsch:umlsCODE>C567328</ggdsch:umlsCODE>
<gdgsch:omimPhenoMIMnumber>612379</gdgsch:omimPhenoMIMnumber>
<rdfs:seeAlso rdf:resource="http://identifiers.org/omim/612379"/>
<ggdsch:omimGeneMIMnumber>611715</ggdsch:omimGeneMIMnumber>
<rdfs:seeAlso rdf:resource="http://identifiers.org/omim/611715"/>
<ggdsch:omimGene>SRD5A3</ggdsch:omimGene>
<ggdsch:diseasePreferredTerm xml:lang="en">CONGENITAL DISORDER OF GLYCOSYLATION, TYPE Iq</ggdsch:diseasePreferredTerm>
<ggdsch:diseasePreferredTermAbbr xml:lang="en">CDG1Q</ggdsch:diseasePreferredTermAbbr>
<ggdsch:diseaseSynonyms xml:lang="en">COLOBOMA, OCULAR, WITH ICHTHYOSIS, BRAIN MALFORMATIONS, AND ENDOCRINE ABNORMALITIES</ggdsch:diseaseSynonyms>
<ggdsch:diseaseSynonyms xml:lang="en">CDG Iq</ggdsch:diseaseSynonyms>
<ggdsch:diseaseSynonyms xml:lang="en">CDGIq</ggdsch:diseaseSynonyms>
<ggdsch:diseaseSynonyms xml:lang="en">Congenital disorder of glycosylation type 1Q</ggdsch:diseaseSynonyms>
<ggdsch:diseaseSynonyms xml:lang="en">Ocular colobomas, ichthyosis, brain malformations and endocrine abnormalities</ggdsch:diseaseSynonyms>
<ggdsch:referencesInfo xml:lang="en">Hennet T (2012) Diseases of glycosylation beyond classical congenital disorders of glycosylation. Biochim Biophys Acta 1820(9):1306-1317. Table 1 Diseases of glycosylation.</ggdsch:referencesInfo>
<ggdsch:referencesInfo xml:lang="en">Pagon RA, Bird TD, Dolan CR, Stephens K, Adam MP (eds) (1993-) GeneReviews. University of Washington, Seattle. ISSN:2372-0697. Sparks SE, Krasnewich DM (2014) Congenital Disorders of N-linked Glycosylation Pathway Overview. Initial Posting: 15 Aug 2005, Last Revision: 30 Jan 2014, Accessed 22 Feb 2016.</ggdsch:referencesInfo>
<ggdsch:referencesInfo xml:lang="en">Sparks SE, Krasnewich DM (2014) Congenital Disorders of N-linked Glycosylation Pathway Overview. Initial Posting: 15 Aug 2005, Last Revision: 30 Jan 2014, Accessed 22 Feb 2016. Table 1 CDG: Molecular Genetics.</ggdsch:referencesInfo>
<ggdsch:referencesInfo xml:lang="en">Hennet T (2012) Diseases of glycosylation beyond classical congenital disorders of glycosylation. Biochim Biophys Acta 1820(9):1306-1317.</ggdsch:referencesInfo>
<dct:references rdf:resource="#REF61"/>
<dct:references rdf:resource="#REF14"/>
<dct:references rdf:resource="#REF15"/>
<dct:references rdf:resource="#REF60"/>
<skos:inScheme rdf:resource="http://jcggdb.jp/rdf/diseases/ggdonto-schema#ConceptSchemePhenotypeGD"/>
<skos:inScheme rdf:resource="http://jcggdb.jp/rdf/diseases/ggdonto-schema#ConceptSchemePathwayGDnew"/>
<gmsch:hasManifestation rdf:resource="#CON00221"/>
<gmsch:hasManifestation rdf:resource="#CON00263"/>
<gmsch:hasManifestation rdf:resource="#CON00241"/>
<gmsch:hasManifestation rdf:resource="#CON00455"/>
<gmsch:hasManifestation rdf:resource="#CON00130"/>
<gmsch:hasManifestation rdf:resource="#CON00309"/>
<gmsch:hasManifestation rdf:resource="#CON00147"/>
<gmsch:hasManifestation rdf:resource="#CON00566"/>
<gmsch:hasManifestation rdf:resource="#CON00186"/>
<gmsch:hasManifestation rdf:resource="#CON00567"/>
<gmsch:hasManifestation rdf:resource="#CON00299"/>
<gmsch:hasManifestation rdf:resource="#CON00325"/>
<gmsch:hasManifestation rdf:resource="#CON00261"/>
<gmsch:hasManifestation rdf:resource="#CON00245"/>
<gmsch:hasManifestation rdf:resource="#CON00156"/>
<gmsch:hasManifestation rdf:resource="#CON00564"/>
<gmsch:hasManifestation rdf:resource="#CON00210"/>
<gmsch:hasManifestation rdf:resource="#CON00502"/>
<gmsch:hasManifestation rdf:resource="#CON00110"/>
<gmsch:hasManifestation rdf:resource="#CON00460"/>
<gmsch:hasManifestation rdf:resource="#CON00119"/>
<gmsch:hasManifestation rdf:resource="#CON00230"/>
<gmsch:hasManifestation rdf:resource="#CON00215"/>
<gmsch:hasManifestation rdf:resource="#CON00195"/>
<gmsch:hasManifestation rdf:resource="#CON00565"/>
<gmsch:hasManifestation rdf:resource="#CON00115"/>
<gmsch:hasManifestation rdf:resource="#CON00301"/>
<gmsch:hasManifestation rdf:resource="#CON00219"/>
<gmsch:hasManifestation rdf:resource="#CON00159"/>
<gmsch:hasManifestation rdf:resource="#CON00185"/>
<gmsch:hasManifestation rdf:resource="#CON00125"/>
<gmsch:hasManifestation rdf:resource="#CON00133"/>
<gmsch:hasManifestation rdf:resource="#CON00154"/>
<gmsch:hasManifestation rdf:resource="#CON00166"/>
<gmsch:hasManifestation rdf:resource="#CON00563"/>
<gmsch:hasManifestation rdf:resource="#CON00487"/>
<gmsch:hasManifestation rdf:resource="#CON00463"/>
<gmsch:hasManifestation rdf:resource="#CON00132"/>
<gmsch:hasManifestation rdf:resource="#CON00167"/>
<gmsch:hasManifestation rdf:resource="#CON00650"/>
<gmsch:hasManifestation rdf:resource="#CON00189"/>
<gmsch:hasManifestation rdf:resource="#CON00447"/>
<gmsch:hasManifestation rdf:resource="#CON00267"/>
<gmsch:hasManifestation rdf:resource="#CON00239"/>
<gmsch:hasManifestation rdf:resource="#CON00262"/>
<gmsch:hasManifestation rdf:resource="#CON00165"/>
<gmsch:hasManifestation rdf:resource="#CON00264"/>
<gmsch:hasManifestation rdf:resource="#CON00314"/>
<gmsch:hasManifestation rdf:resource="#CON00335"/>
<gmsch:hasManifestation rdf:resource="#CON00129"/>
<gmsch:hasManifestation rdf:resource="#CON00211"/>
<gmsch:hasManifestation rdf:resource="#CON00619"/>
<gmsch:hasManifestation rdf:resource="#CON00233"/>
<ggdsch:brPathwayGDnew rdf:resource="#CON00418"/>
<ggdsch:brMaxillofacialAbnormMusculoskeletalAbnormGD rdf:resource="#CON00230"/>
<ggdsch:brKyphosisGD rdf:resource="#CON00215"/>
<ggdsch:brMuscleHypotoniaGD rdf:resource="#CON00245"/>
<ggdsch:brMotorSkillsDisordGD rdf:resource="#CON00239"/>
<ggdsch:brDevelopDisabilitiesGD rdf:resource="#CON00154"/>
<ggdsch:brIntellectualDisabilityNSDisGD rdf:resource="#CON00211"/>
<ggdsch:brIntellectualDisabilityMentalDisordGD rdf:resource="#CON00211"/>
<ggdsch:brCerebellarDisGD rdf:resource="#CON00455"/>
<ggdsch:brMovementDisordGD rdf:resource="#CON00241"/>
<ggdsch:brAtaxiaGD rdf:resource="#CON00115"/>
<ggdsch:brHeredodegenerativeDisordNSysGD rdf:resource="#CON00195"/>
<ggdsch:brNervousSystemMalformGD rdf:resource="#CON00262"/>
<ggdsch:brHeartDefectsCongenitalGD rdf:resource="#CON00185"/>
<ggdsch:brHeartDisGD rdf:resource="#CON00186"/>
<ggdsch:brLiverDisGD rdf:resource="#CON00221"/>
<ggdsch:brSkinDisGeneticGD rdf:resource="#CON00619"/>
<ggdsch:brBloodCoagulationDisordGD rdf:resource="#CON00447"/>
<ggdsch:brCoagulationProteinDisordGD rdf:resource="#CON00460"/>
<ggdsch:brEndocrineSysDisGD rdf:resource="#CON00165"/>
<ggdsch:brEyeAbnormGD rdf:resource="#CON00166"/>
<ggdsch:brEyeDisHereditaryGD rdf:resource="#CON00487"/>
<ggdsch:brOpticAtrophHeredEyeDisHeredGD rdf:resource="#CON00565"/>
<ggdsch:brOpticAtrophHeredOpticNerveDisGD rdf:resource="#CON00565"/>
<ggdsch:brOpticAtrophHeredCranialNerveGD rdf:resource="#CON00565"/>
<ggdsch:brNystagmusCongenitalEyeDisGD rdf:resource="#CON00563"/>
<ggdsch:brNystagmusCongenitalCranialNerveGD rdf:resource="#CON00563"/>
<ggdsch:brBlindnessVisionDisordGD rdf:resource="#CON00119"/>
<ggdsch:brBlindnessSensationDisordGD rdf:resource="#CON00119"/>
<ggdsch:brColobomaGD rdf:resource="#CON00463"/>
<ggdsch:brCataractGD rdf:resource="#CON00132"/>
<ggdsch:brAnemiaGD rdf:resource="#CON00110"/>
<ggdsch:brIchthyosisGD rdf:resource="#CON00210"/>
<ggdsch:brHypertrichosisGD rdf:resource="#CON00650"/>
<ggdsch:brOpticNerveDisEyeDisGD rdf:resource="#CON00567"/>
<ggdsch:brOpticNerveDisCranialNerveGD rdf:resource="#CON00567"/>
<gmsch:causedBy rdf:resource="http://jcggdb.jp/rdf/diseases/dgncbi#mim611715_gene79644"/>
<skos:related rdf:resource="http://jcggdb.jp/rdf/diseases/dgncbi#mim611715_gene79644"/>
<skos:closeMatch rdf:resource="http://jcggdb.jp/rdf/diseases/gmncbi#MGE114"/>
<skos:closeMatch rdf:resource="http://jcggdb.jp/rdf/diseases/pmncbi#MGE114"/>
<skos:closeMatch rdf:resource="http://jcggdb.jp/rdf/diseases/dgncbi#cuiC3150191_partnersHC"/>
<skos:closeMatch rdf:resource="http://jcggdb.jp/rdf/diseases/dgncbi#mim612379_gene79644"/>
<gmsch:causedBy rdf:resource="http://jcggdb.jp/rdf/diseases/gincbi#NGI79644"/>
<skos:related rdf:resource="http://jcggdb.jp/rdf/diseases/gincbi#NGI79644"/>
<gmsch:causedBy rdf:resource="http://identifiers.org/ncbigene/79644"/>
<skos:related rdf:resource="http://identifiers.org/ncbigene/79644"/>
<rdfs:seeAlso rdf:resource="http://identifiers.org/ncbigene/79644"/>
<skos:related rdf:resource="http://purl.uniprot.org/enzyme/1.3.1.22"/>
<skos:related rdf:resource="http://purl.uniprot.org/enzyme/1.3.1.94"/>
<skos:related rdf:resource="http://purl.uniprot.org/uniprot/Q9H8P0"/>
<rdfs:seeAlso rdf:resource="http://id.nlm.nih.gov/mesh/C567328"/>
<rdfs:seeAlso rdf:resource="http://identifiers.org/mesh/C567328"/>
</skos:Concept>
<skos:Concept rdf:about="#CON00630">
<dct:identifier>CON00630</dct:identifier>
<ggdsch:conceptUI>CON00630</ggdsch:conceptUI>
<rdfs:label xml:lang="en">Mental retardation, autosomal recessive 12</rdfs:label>
<skos:prefLabel xml:lang="en">Mental retardation, autosomal recessive 12</skos:prefLabel>
<skos:altLabel xml:lang="en">MRT12</skos:altLabel>
<rdf:type rdf:resource="http://jcggdb.jp/rdf/diseases/ggdonto-schema#DiseaseDescriptionGGDonto"/>
<ggdsch:diseaseType rdf:resource="http://jcggdb.jp/rdf/diseases/ggdonto-schema#CDG"/>
<ggdsch:conceptType rdf:resource="http://jcggdb.jp/rdf/diseases/ggdonto-schema#SingleDisease"/>
<ggdsch:geneSymbolGGDB>ST3GAL3</ggdsch:geneSymbolGGDB>
<ggdsch:umlsCUI>C1970200</ggdsch:umlsCUI>
<ggdsch:umlsSAB>MeSH (SCR)</ggdsch:umlsSAB>
<ggdsch:umlsCODE>C567019</ggdsch:umlsCODE>
<gdgsch:omimPhenoMIMnumber>611090</gdgsch:omimPhenoMIMnumber>
<rdfs:seeAlso rdf:resource="http://identifiers.org/omim/611090"/>
<ggdsch:omimGeneMIMnumber>606494</ggdsch:omimGeneMIMnumber>
<rdfs:seeAlso rdf:resource="http://identifiers.org/omim/606494"/>
<ggdsch:omimGene>ST3GAL3</ggdsch:omimGene>
<ggdsch:diseasePreferredTerm xml:lang="en">MENTAL RETARDATION, AUTOSOMAL RECESSIVE 12</ggdsch:diseasePreferredTerm>
<ggdsch:diseasePreferredTermAbbr xml:lang="en">MRT12</ggdsch:diseasePreferredTermAbbr>
<ggdsch:referencesInfo xml:lang="en">Hennet T (2012) Diseases of glycosylation beyond classical congenital disorders of glycosylation. Biochim Biophys Acta 1820(9):1306-1317. Table 1 Diseases of glycosylation.</ggdsch:referencesInfo>
<ggdsch:referencesInfo xml:lang="en">Hennet T (2012) Diseases of glycosylation beyond classical congenital disorders of glycosylation. Biochim Biophys Acta 1820(9):1306-1317.</ggdsch:referencesInfo>
<dct:references rdf:resource="#REF61"/>
<dct:references rdf:resource="#REF60"/>
<skos:inScheme rdf:resource="http://jcggdb.jp/rdf/diseases/ggdonto-schema#ConceptSchemePhenotypeGD"/>
<skos:inScheme rdf:resource="http://jcggdb.jp/rdf/diseases/ggdonto-schema#ConceptSchemePathwayGDnew"/>
<gmsch:hasManifestation rdf:resource="#CON00263"/>
<gmsch:hasManifestation rdf:resource="#CON00602"/>
<gmsch:hasManifestation rdf:resource="#CON00314"/>
<gmsch:hasManifestation rdf:resource="#CON00211"/>
<gmsch:hasManifestation rdf:resource="#CON00233"/>
<ggdsch:brPathwayGDnew rdf:resource="#CON00416"/>
<ggdsch:brToothAbnormGD rdf:resource="#CON00602"/>
<ggdsch:brIntellectualDisabilityNSDisGD rdf:resource="#CON00211"/>
<ggdsch:brIntellectualDisabilityMentalDisordGD rdf:resource="#CON00211"/>
<gmsch:causedBy rdf:resource="http://jcggdb.jp/rcmg/ggdb/Homolog?cat=symbol&amp;symbol=ST3GAL3"/>
<skos:related rdf:resource="http://jcggdb.jp/rcmg/ggdb/Homolog?cat=symbol&amp;symbol=ST3GAL3"/>
<gmsch:causedBy rdf:resource="http://jcggdb.jp/rdf/diseases/dgncbi#mim606494_gene6487"/>
<skos:related rdf:resource="http://jcggdb.jp/rdf/diseases/dgncbi#mim606494_gene6487"/>
<skos:closeMatch rdf:resource="http://jcggdb.jp/rdf/diseases/gmncbi#MGE073"/>
<skos:closeMatch rdf:resource="http://jcggdb.jp/rdf/diseases/pmncbi#MGE073"/>
<skos:closeMatch rdf:resource="http://jcggdb.jp/rdf/diseases/dgncbi#cuiC1970200_ncbiCur"/>
<skos:closeMatch rdf:resource="http://jcggdb.jp/rdf/diseases/dgncbi#mim611090_gene-"/>
<gmsch:causedBy rdf:resource="http://jcggdb.jp/rdf/diseases/gincbi#NGI6487"/>
<skos:related rdf:resource="http://jcggdb.jp/rdf/diseases/gincbi#NGI6487"/>
<gmsch:causedBy rdf:resource="http://identifiers.org/ncbigene/6487"/>
<skos:related rdf:resource="http://identifiers.org/ncbigene/6487"/>
<rdfs:seeAlso rdf:resource="http://identifiers.org/ncbigene/6487"/>
<skos:related rdf:resource="http://purl.uniprot.org/enzyme/2.4.99.6"/>
<skos:related rdf:resource="http://purl.uniprot.org/uniprot/Q11203"/>
<rdfs:seeAlso rdf:resource="http://id.nlm.nih.gov/mesh/C567019"/>
<rdfs:seeAlso rdf:resource="http://identifiers.org/mesh/C567019"/>
</skos:Concept>
<skos:Concept rdf:about="#CON00632">
<dct:identifier>CON00632</dct:identifier>
<ggdsch:conceptUI>CON00632</ggdsch:conceptUI>
<rdfs:label xml:lang="en">Temtamy preaxial brachydactyly syndrome</rdfs:label>
<skos:prefLabel xml:lang="en">Temtamy preaxial brachydactyly syndrome</skos:prefLabel>
<skos:altLabel xml:lang="en">TPBS</skos:altLabel>
<rdf:type rdf:resource="http://jcggdb.jp/rdf/diseases/ggdonto-schema#DiseaseDescriptionGGDonto"/>
<ggdsch:diseaseType rdf:resource="http://jcggdb.jp/rdf/diseases/ggdonto-schema#CDG"/>
<ggdsch:conceptType rdf:resource="http://jcggdb.jp/rdf/diseases/ggdonto-schema#SingleDisease"/>
<ggdsch:geneSymbolGGDB>CHSY1</ggdsch:geneSymbolGGDB>
<ggdsch:umlsCUI>C1854466</ggdsch:umlsCUI>
<ggdsch:umlsSAB>MeSH (SCR)</ggdsch:umlsSAB>
<ggdsch:umlsCODE>C536958</ggdsch:umlsCODE>
<gdgsch:omimPhenoMIMnumber>605282</gdgsch:omimPhenoMIMnumber>
<rdfs:seeAlso rdf:resource="http://identifiers.org/omim/605282"/>
<ggdsch:omimGeneMIMnumber>608183</ggdsch:omimGeneMIMnumber>
<rdfs:seeAlso rdf:resource="http://identifiers.org/omim/608183"/>
<ggdsch:omimGene>CHSY1</ggdsch:omimGene>
<ggdsch:diseasePreferredTerm xml:lang="en">TEMTAMY PREAXIAL BRACHYDACTYLY SYNDROME</ggdsch:diseasePreferredTerm>
<ggdsch:diseasePreferredTermAbbr xml:lang="en">TPBS</ggdsch:diseasePreferredTermAbbr>
<ggdsch:diseaseSynonyms xml:lang="en">PREAXIAL BRACHYDACTYLY SYNDROME, TEMTAMY TYPE</ggdsch:diseaseSynonyms>
<ggdsch:referencesInfo xml:lang="en">Hennet T (2012) Diseases of glycosylation beyond classical congenital disorders of glycosylation. Biochim Biophys Acta 1820(9):1306-1317. Table 1 Diseases of glycosylation.</ggdsch:referencesInfo>
<ggdsch:referencesInfo xml:lang="en">Hennet T (2012) Diseases of glycosylation beyond classical congenital disorders of glycosylation. Biochim Biophys Acta 1820(9):1306-1317.</ggdsch:referencesInfo>
<dct:references rdf:resource="#REF61"/>
<dct:references rdf:resource="#REF60"/>
<skos:inScheme rdf:resource="http://jcggdb.jp/rdf/diseases/ggdonto-schema#ConceptSchemePhenotypeGD"/>
<skos:inScheme rdf:resource="http://jcggdb.jp/rdf/diseases/ggdonto-schema#ConceptSchemePathwayGDnew"/>
<gmsch:hasManifestation rdf:resource="#CON00183"/>
<gmsch:hasManifestation rdf:resource="#CON00457"/>
<gmsch:hasManifestation rdf:resource="#CON00536"/>
<gmsch:hasManifestation rdf:resource="#CON00184"/>
<gmsch:hasManifestation rdf:resource="#CON00263"/>
<gmsch:hasManifestation rdf:resource="#CON00602"/>
<gmsch:hasManifestation rdf:resource="#CON00147"/>
<gmsch:hasManifestation rdf:resource="#CON00495"/>
<gmsch:hasManifestation rdf:resource="#CON00458"/>
<gmsch:hasManifestation rdf:resource="#CON00547"/>
<gmsch:hasManifestation rdf:resource="#CON00252"/>
<gmsch:hasManifestation rdf:resource="#CON00158"/>
<gmsch:hasManifestation rdf:resource="#CON00549"/>
<gmsch:hasManifestation rdf:resource="#CON00230"/>
<gmsch:hasManifestation rdf:resource="#CON00603"/>
<gmsch:hasManifestation rdf:resource="#CON00220"/>
<gmsch:hasManifestation rdf:resource="#CON00503"/>
<gmsch:hasManifestation rdf:resource="#CON00279"/>
<gmsch:hasManifestation rdf:resource="#CON00449"/>
<gmsch:hasManifestation rdf:resource="#CON00137"/>
<gmsch:hasManifestation rdf:resource="#CON00181"/>
<gmsch:hasManifestation rdf:resource="#CON00314"/>
<gmsch:hasManifestation rdf:resource="#CON00211"/>
<gmsch:hasManifestation rdf:resource="#CON00251"/>
<gmsch:hasManifestation rdf:resource="#CON00123"/>
<gmsch:hasManifestation rdf:resource="#CON00218"/>
<gmsch:hasManifestation rdf:resource="#CON00233"/>
<ggdsch:brPathwayGDnew rdf:resource="#CON00646"/>
<ggdsch:brDwarfismGD rdf:resource="#CON00158"/>
<ggdsch:brMusculoskeletalAbnormGD rdf:resource="#CON00251"/>
<ggdsch:brMaxillofacialAbnormMusculoskeletalAbnormGD rdf:resource="#CON00230"/>
<ggdsch:brCleftPalateMusculoskeletalAbnormGD rdf:resource="#CON00458"/>
<ggdsch:brCleftPalateStomatognathicAbnormGD rdf:resource="#CON00458"/>
<ggdsch:brCleftPalateMouthAbnormGD rdf:resource="#CON00458"/>
<ggdsch:brMicrognathismMusculoskeletalAbnormGD rdf:resource="#CON00549"/>
<ggdsch:brMicrognathismStomatognathicAbnormGD rdf:resource="#CON00549"/>
<ggdsch:brToothAbnormGD rdf:resource="#CON00602"/>
<ggdsch:brLimbDeformCongenitalGD rdf:resource="#CON00220"/>
<ggdsch:brBrachydactylyGD rdf:resource="#CON00449"/>
<ggdsch:brFootDeformCongenitalGD rdf:resource="#CON00495"/>
<ggdsch:brHandDeformCongenitalGD rdf:resource="#CON00503"/>
<ggdsch:brGrowthDisordGD rdf:resource="#CON00181"/>
<ggdsch:brIntellectualDisabilityNSDisGD rdf:resource="#CON00211"/>
<ggdsch:brIntellectualDisabilityMentalDisordGD rdf:resource="#CON00211"/>
<ggdsch:brLearningDisordCommunicatDisordGD rdf:resource="#CON00218"/>
<ggdsch:brLearningDisordMentalDisordGD rdf:resource="#CON00218"/>
<ggdsch:brHearingLossEarDisGD rdf:resource="#CON00184"/>
<gmsch:causedBy rdf:resource="http://jcggdb.jp/rcmg/ggdb/Homolog?cat=symbol&amp;symbol=CHSY1"/>
<skos:related rdf:resource="http://jcggdb.jp/rcmg/ggdb/Homolog?cat=symbol&amp;symbol=CHSY1"/>
<gmsch:causedBy rdf:resource="http://jcggdb.jp/rdf/diseases/dgncbi#mim608183_gene22856"/>
<skos:related rdf:resource="http://jcggdb.jp/rdf/diseases/dgncbi#mim608183_gene22856"/>
<skos:closeMatch rdf:resource="http://jcggdb.jp/rdf/diseases/gmncbi#MGE089"/>
<skos:closeMatch rdf:resource="http://jcggdb.jp/rdf/diseases/pmncbi#MGE089"/>
<skos:closeMatch rdf:resource="http://jcggdb.jp/rdf/diseases/dgncbi#cuiC1854466_officeOfRD"/>
<skos:closeMatch rdf:resource="http://jcggdb.jp/rdf/diseases/dgncbi#mim605282_gene22856"/>
<gmsch:causedBy rdf:resource="http://jcggdb.jp/rdf/diseases/gincbi#NGI22856"/>
<skos:related rdf:resource="http://jcggdb.jp/rdf/diseases/gincbi#NGI22856"/>
<gmsch:causedBy rdf:resource="http://identifiers.org/ncbigene/22856"/>
<skos:related rdf:resource="http://identifiers.org/ncbigene/22856"/>
<rdfs:seeAlso rdf:resource="http://identifiers.org/ncbigene/22856"/>
<skos:related rdf:resource="http://purl.uniprot.org/enzyme/2.4.1.175"/>
<skos:related rdf:resource="http://purl.uniprot.org/enzyme/2.4.1.226"/>
<skos:related rdf:resource="http://purl.uniprot.org/uniprot/Q86X52"/>
<rdfs:seeAlso rdf:resource="http://id.nlm.nih.gov/mesh/C536958"/>
<rdfs:seeAlso rdf:resource="http://identifiers.org/mesh/C536958"/>
</skos:Concept>
<skos:Concept rdf:about="#CON00633">
<dct:identifier>CON00633</dct:identifier>
<ggdsch:conceptUI>CON00633</ggdsch:conceptUI>
<rdfs:label xml:lang="en">Spondyloepiphyseal dysplasia with congenital joint dislocations</rdfs:label>
<skos:prefLabel xml:lang="en">Spondyloepiphyseal dysplasia with congenital joint dislocations</skos:prefLabel>
<skos:altLabel xml:lang="en">Spondyloepiphyseal dysplasia, Omani type</skos:altLabel>
<rdf:type rdf:resource="http://jcggdb.jp/rdf/diseases/ggdonto-schema#DiseaseDescriptionGGDonto"/>
<ggdsch:diseaseType rdf:resource="http://jcggdb.jp/rdf/diseases/ggdonto-schema#CDG"/>
<ggdsch:conceptType rdf:resource="http://jcggdb.jp/rdf/diseases/ggdonto-schema#SingleDisease"/>
<ggdsch:geneSymbolGGDB>CHST3</ggdsch:geneSymbolGGDB>
<ggdsch:umlsCUI>C1837657</ggdsch:umlsCUI>
<ggdsch:umlsSAB>MeSH (SCR)</ggdsch:umlsSAB>
<ggdsch:umlsCODE>C535789</ggdsch:umlsCODE>
<gdgsch:omimPhenoMIMnumber>143095</gdgsch:omimPhenoMIMnumber>
<rdfs:seeAlso rdf:resource="http://identifiers.org/omim/143095"/>
<ggdsch:omimGeneMIMnumber>603799</ggdsch:omimGeneMIMnumber>
<rdfs:seeAlso rdf:resource="http://identifiers.org/omim/603799"/>
<ggdsch:omimGene>CHST3</ggdsch:omimGene>
<ggdsch:diseasePreferredTerm xml:lang="en">SPONDYLOEPIPHYSEAL DYSPLASIA WITH CONGENITAL JOINT DISLOCATIONS</ggdsch:diseasePreferredTerm>
<ggdsch:diseaseSynonyms xml:lang="en">HUMEROSPINAL DYSOSTOSIS</ggdsch:diseaseSynonyms>
<ggdsch:diseaseSynonyms xml:lang="en">HSD</ggdsch:diseaseSynonyms>
<ggdsch:diseaseSynonyms xml:lang="en">SPONDYLOEPIPHYSEAL DYSPLASIA, OMANI TYPE</ggdsch:diseaseSynonyms>
<ggdsch:diseaseSynonyms xml:lang="en">CHONDRODYSPLASIA WITH MULTIPLE DISLOCATIONS</ggdsch:diseaseSynonyms>
<ggdsch:diseaseSynonyms xml:lang="en">CDMD</ggdsch:diseaseSynonyms>
<ggdsch:referencesInfo xml:lang="en">Hennet T (2012) Diseases of glycosylation beyond classical congenital disorders of glycosylation. Biochim Biophys Acta 1820(9):1306-1317. Table 1 Diseases of glycosylation.</ggdsch:referencesInfo>
<ggdsch:referencesInfo xml:lang="en">Hennet T (2012) Diseases of glycosylation beyond classical congenital disorders of glycosylation. Biochim Biophys Acta 1820(9):1306-1317.</ggdsch:referencesInfo>
<dct:references rdf:resource="#REF61"/>
<dct:references rdf:resource="#REF60"/>
<skos:inScheme rdf:resource="http://jcggdb.jp/rdf/diseases/ggdonto-schema#ConceptSchemePhenotypeGD"/>
<skos:inScheme rdf:resource="http://jcggdb.jp/rdf/diseases/ggdonto-schema#ConceptSchemePathwayGDnew"/>
<gmsch:hasManifestation rdf:resource="#CON00183"/>
<gmsch:hasManifestation rdf:resource="#CON00184"/>
<gmsch:hasManifestation rdf:resource="#CON00122"/>
<gmsch:hasManifestation rdf:resource="#CON00130"/>
<gmsch:hasManifestation rdf:resource="#CON00602"/>
<gmsch:hasManifestation rdf:resource="#CON00147"/>
<gmsch:hasManifestation rdf:resource="#CON00309"/>
<gmsch:hasManifestation rdf:resource="#CON00495"/>
<gmsch:hasManifestation rdf:resource="#CON00237"/>
<gmsch:hasManifestation rdf:resource="#CON00186"/>
<gmsch:hasManifestation rdf:resource="#CON00114"/>
<gmsch:hasManifestation rdf:resource="#CON00310"/>
<gmsch:hasManifestation rdf:resource="#CON00613"/>
<gmsch:hasManifestation rdf:resource="#CON00252"/>
<gmsch:hasManifestation rdf:resource="#CON00300"/>
<gmsch:hasManifestation rdf:resource="#CON00158"/>
<gmsch:hasManifestation rdf:resource="#CON00297"/>
<gmsch:hasManifestation rdf:resource="#CON00230"/>
<gmsch:hasManifestation rdf:resource="#CON00215"/>
<gmsch:hasManifestation rdf:resource="#CON00569"/>
<gmsch:hasManifestation rdf:resource="#CON00572"/>
<gmsch:hasManifestation rdf:resource="#CON00139"/>
<gmsch:hasManifestation rdf:resource="#CON00603"/>
<gmsch:hasManifestation rdf:resource="#CON00519"/>
<gmsch:hasManifestation rdf:resource="#CON00220"/>
<gmsch:hasManifestation rdf:resource="#CON00609"/>
<gmsch:hasManifestation rdf:resource="#CON00185"/>
<gmsch:hasManifestation rdf:resource="#CON00503"/>
<gmsch:hasManifestation rdf:resource="#CON00469"/>
<gmsch:hasManifestation rdf:resource="#CON00213"/>
<gmsch:hasManifestation rdf:resource="#CON00201"/>
<gmsch:hasManifestation rdf:resource="#CON00594"/>
<gmsch:hasManifestation rdf:resource="#CON00449"/>
<gmsch:hasManifestation rdf:resource="#CON00597"/>
<gmsch:hasManifestation rdf:resource="#CON00459"/>
<gmsch:hasManifestation rdf:resource="#CON00314"/>
<gmsch:hasManifestation rdf:resource="#CON00129"/>
<gmsch:hasManifestation rdf:resource="#CON00499"/>
<gmsch:hasManifestation rdf:resource="#CON00251"/>
<gmsch:hasManifestation rdf:resource="#CON00123"/>
<gmsch:hasManifestation rdf:resource="#CON00462"/>
<ggdsch:brPathwayGDnew rdf:resource="#CON00390"/>
<ggdsch:brBoneDisDevelopGD rdf:resource="#CON00123"/>
<ggdsch:brOsteogenesisImperfectaBoneDisDevelopGD rdf:resource="#CON00572"/>
<ggdsch:brOsteogenesisImperfectaCollagenDisGD rdf:resource="#CON00572"/>
<ggdsch:brDwarfismGD rdf:resource="#CON00158"/>
<ggdsch:brHypertelorismGD rdf:resource="#CON00519"/>
<ggdsch:brMaxillofacialAbnormMusculoskeletalAbnormGD rdf:resource="#CON00230"/>
<ggdsch:brToothAbnormGD rdf:resource="#CON00602"/>
<ggdsch:brSpinalCurvaturesGD rdf:resource="#CON00309"/>
<ggdsch:brScoliosisGD rdf:resource="#CON00594"/>
<ggdsch:brKyphosisGD rdf:resource="#CON00215"/>
<ggdsch:brSpondylosisGD rdf:resource="#CON00597"/>
<ggdsch:brDislocationsGD rdf:resource="#CON00469"/>
<ggdsch:brHipDislocationCongenitalGD rdf:resource="#CON00201"/>
<ggdsch:brGenuValgumGD rdf:resource="#CON00499"/>
<ggdsch:brClubfootGD rdf:resource="#CON00459"/>
<ggdsch:brJointDisGD rdf:resource="#CON00213"/>
<ggdsch:brLimbDeformCongenitalGD rdf:resource="#CON00220"/>
<ggdsch:brBrachydactylyGD rdf:resource="#CON00449"/>
<ggdsch:brHandDeformCongenitalGD rdf:resource="#CON00503"/>
<ggdsch:brConnectiveTissueDisGD rdf:resource="#CON00139"/>
<ggdsch:brMobilityLimitationGD rdf:resource="#CON00237"/>
<ggdsch:brHeartDefectsCongenitalGD rdf:resource="#CON00185"/>
<ggdsch:brHeartDisGD rdf:resource="#CON00186"/>
<ggdsch:brHearingLossEarDisGD rdf:resource="#CON00184"/>
<ggdsch:brArthritisGD rdf:resource="#CON00114"/>
<gmsch:causedBy rdf:resource="http://jcggdb.jp/rcmg/ggdb/Homolog?cat=symbol&amp;symbol=CHST3"/>
<skos:related rdf:resource="http://jcggdb.jp/rcmg/ggdb/Homolog?cat=symbol&amp;symbol=CHST3"/>
<skos:closeMatch rdf:resource="http://jcggdb.jp/rdf/diseases/gmncbi#MGE123"/>
<skos:closeMatch rdf:resource="http://jcggdb.jp/rdf/diseases/pmncbi#MGE123"/>
<gmsch:causedBy rdf:resource="http://jcggdb.jp/rdf/diseases/gincbi#NGI9469"/>
<skos:related rdf:resource="http://jcggdb.jp/rdf/diseases/gincbi#NGI9469"/>
<gmsch:causedBy rdf:resource="http://identifiers.org/ncbigene/9469"/>
<skos:related rdf:resource="http://identifiers.org/ncbigene/9469"/>
<rdfs:seeAlso rdf:resource="http://identifiers.org/ncbigene/9469"/>
<skos:related rdf:resource="http://purl.uniprot.org/enzyme/2.8.2.17"/>
<skos:related rdf:resource="http://purl.uniprot.org/uniprot/Q7LGC8"/>
<rdfs:seeAlso rdf:resource="http://id.nlm.nih.gov/mesh/C535789"/>
<rdfs:seeAlso rdf:resource="http://identifiers.org/mesh/C535789"/>
</skos:Concept>
<skos:Concept rdf:about="#CON00634">
<dct:identifier>CON00634</dct:identifier>
<ggdsch:conceptUI>CON00634</ggdsch:conceptUI>
<rdfs:label xml:lang="en">Ehlers-Danlos syndrome, musculocontractural type</rdfs:label>
<skos:prefLabel xml:lang="en">Ehlers-Danlos syndrome, musculocontractural type</skos:prefLabel>
<skos:altLabel xml:lang="en">Adducted thumb and clubfoot syndrome</skos:altLabel>
<rdf:type rdf:resource="http://jcggdb.jp/rdf/diseases/ggdonto-schema#DiseaseDescriptionGGDonto"/>
<ggdsch:diseaseType rdf:resource="http://jcggdb.jp/rdf/diseases/ggdonto-schema#CDG"/>
<ggdsch:conceptType rdf:resource="http://jcggdb.jp/rdf/diseases/ggdonto-schema#SingleDisease"/>
<ggdsch:geneSymbolGGDB>D4ST1</ggdsch:geneSymbolGGDB>
<ggdsch:umlsCUI>C1866294</ggdsch:umlsCUI>
<ggdsch:umlsSAB>MeSH (SCR)</ggdsch:umlsSAB>
<ggdsch:umlsCODE>C538226</ggdsch:umlsCODE>
<gdgsch:omimPhenoMIMnumber>601776</gdgsch:omimPhenoMIMnumber>
<rdfs:seeAlso rdf:resource="http://identifiers.org/omim/601776"/>
<ggdsch:omimGeneMIMnumber>608429</ggdsch:omimGeneMIMnumber>
<rdfs:seeAlso rdf:resource="http://identifiers.org/omim/608429"/>
<ggdsch:omimGene>CHST14</ggdsch:omimGene>
<ggdsch:diseasePreferredTerm xml:lang="en">EHLERS-DANLOS SYNDROME, MUSCULOCONTRACTURAL TYPE</ggdsch:diseasePreferredTerm>
<ggdsch:diseasePreferredTermAbbr xml:lang="en">EDSMC</ggdsch:diseasePreferredTermAbbr>
<ggdsch:diseaseSynonyms xml:lang="en">EHLERS-DANLOS SYNDROME, TYPE VIB, FORMERLY</ggdsch:diseaseSynonyms>
<ggdsch:diseaseSynonyms xml:lang="en">EDS6B, FORMERLY</ggdsch:diseaseSynonyms>
<ggdsch:diseaseSynonyms xml:lang="en">ADDUCTED THUMB-CLUBFOOT SYNDROME</ggdsch:diseaseSynonyms>
<ggdsch:diseaseSynonyms xml:lang="en">ATCS</ggdsch:diseaseSynonyms>
<ggdsch:diseaseSynonyms xml:lang="en">DUNDAR SYNDROME</ggdsch:diseaseSynonyms>
<ggdsch:diseaseSynonyms xml:lang="en">ARTHROGRYPOSIS, DISTAL, WITH PECULIAR FACIES AND HYDRONEPHROSIS</ggdsch:diseaseSynonyms>
<ggdsch:diseaseSynonyms xml:lang="en">ADDUCTED THUMB, CLUBFOOT, AND PROGRESSIVE JOINT AND SKIN LAXITY SYNDROME</ggdsch:diseaseSynonyms>
<ggdsch:referencesInfo xml:lang="en">Hennet T (2012) Diseases of glycosylation beyond classical congenital disorders of glycosylation. Biochim Biophys Acta 1820(9):1306-1317. Table 1 Diseases of glycosylation.</ggdsch:referencesInfo>
<ggdsch:referencesInfo xml:lang="en">Hennet T (2012) Diseases of glycosylation beyond classical congenital disorders of glycosylation. Biochim Biophys Acta 1820(9):1306-1317.</ggdsch:referencesInfo>
<dct:references rdf:resource="#REF61"/>
<dct:references rdf:resource="#REF60"/>
<skos:inScheme rdf:resource="http://jcggdb.jp/rdf/diseases/ggdonto-schema#ConceptSchemePhenotypeGD"/>
<skos:inScheme rdf:resource="http://jcggdb.jp/rdf/diseases/ggdonto-schema#ConceptSchemePathwayGDnew"/>
<gmsch:hasManifestation rdf:resource="#CON00464"/>
<gmsch:hasManifestation rdf:resource="#CON00228"/>
<gmsch:hasManifestation rdf:resource="#CON00457"/>
<gmsch:hasManifestation rdf:resource="#CON00536"/>
<gmsch:hasManifestation rdf:resource="#CON00466"/>
<gmsch:hasManifestation rdf:resource="#CON00180"/>
<gmsch:hasManifestation rdf:resource="#CON00130"/>
<gmsch:hasManifestation rdf:resource="#CON00309"/>
<gmsch:hasManifestation rdf:resource="#CON00147"/>
<gmsch:hasManifestation rdf:resource="#CON00495"/>
<gmsch:hasManifestation rdf:resource="#CON00250"/>
<gmsch:hasManifestation rdf:resource="#CON00186"/>
<gmsch:hasManifestation rdf:resource="#CON00299"/>
<gmsch:hasManifestation rdf:resource="#CON00268"/>
<gmsch:hasManifestation rdf:resource="#CON00245"/>
<gmsch:hasManifestation rdf:resource="#CON00156"/>
<gmsch:hasManifestation rdf:resource="#CON00458"/>
<gmsch:hasManifestation rdf:resource="#CON00613"/>
<gmsch:hasManifestation rdf:resource="#CON00141"/>
<gmsch:hasManifestation rdf:resource="#CON00547"/>
<gmsch:hasManifestation rdf:resource="#CON00300"/>
<gmsch:hasManifestation rdf:resource="#CON00197"/>
<gmsch:hasManifestation rdf:resource="#CON00158"/>
<gmsch:hasManifestation rdf:resource="#CON00230"/>
<gmsch:hasManifestation rdf:resource="#CON00215"/>
<gmsch:hasManifestation rdf:resource="#CON00559"/>
<gmsch:hasManifestation rdf:resource="#CON00139"/>
<gmsch:hasManifestation rdf:resource="#CON00214"/>
<gmsch:hasManifestation rdf:resource="#CON00443"/>
<gmsch:hasManifestation rdf:resource="#CON00301"/>
<gmsch:hasManifestation rdf:resource="#CON00603"/>
<gmsch:hasManifestation rdf:resource="#CON00519"/>
<gmsch:hasManifestation rdf:resource="#CON00175"/>
<gmsch:hasManifestation rdf:resource="#CON00587"/>
<gmsch:hasManifestation rdf:resource="#CON00503"/>
<gmsch:hasManifestation rdf:resource="#CON00198"/>
<gmsch:hasManifestation rdf:resource="#CON00487"/>
<gmsch:hasManifestation rdf:resource="#CON00167"/>
<gmsch:hasManifestation rdf:resource="#CON00291"/>
<gmsch:hasManifestation rdf:resource="#CON00279"/>
<gmsch:hasManifestation rdf:resource="#CON00171"/>
<gmsch:hasManifestation rdf:resource="#CON00213"/>
<gmsch:hasManifestation rdf:resource="#CON00554"/>
<gmsch:hasManifestation rdf:resource="#CON00267"/>
<gmsch:hasManifestation rdf:resource="#CON00604"/>
<gmsch:hasManifestation rdf:resource="#CON00239"/>
<gmsch:hasManifestation rdf:resource="#CON00142"/>
<gmsch:hasManifestation rdf:resource="#CON00294"/>
<gmsch:hasManifestation rdf:resource="#CON00594"/>
<gmsch:hasManifestation rdf:resource="#CON00589"/>
<gmsch:hasManifestation rdf:resource="#CON00459"/>
<gmsch:hasManifestation rdf:resource="#CON00314"/>
<gmsch:hasManifestation rdf:resource="#CON00248"/>
<gmsch:hasManifestation rdf:resource="#CON00507"/>
<gmsch:hasManifestation rdf:resource="#CON00123"/>
<gmsch:hasManifestation rdf:resource="#CON00251"/>
<gmsch:hasManifestation rdf:resource="#CON00537"/>
<gmsch:hasManifestation rdf:resource="#CON00619"/>
<gmsch:hasManifestation rdf:resource="#CON00233"/>
<ggdsch:brPathwayGDnew rdf:resource="#CON00390"/>
<ggdsch:brDwarfismGD rdf:resource="#CON00158"/>
<ggdsch:brCraniofacialAbnormGD rdf:resource="#CON00147"/>
<ggdsch:brHypertelorismGD rdf:resource="#CON00519"/>
<ggdsch:brMaxillofacialAbnormMusculoskeletalAbnormGD rdf:resource="#CON00230"/>
<ggdsch:brCleftPalateMusculoskeletalAbnormGD rdf:resource="#CON00458"/>
<ggdsch:brCleftPalateStomatognathicAbnormGD rdf:resource="#CON00458"/>
<ggdsch:brCleftPalateMouthAbnormGD rdf:resource="#CON00458"/>
<ggdsch:brScoliosisGD rdf:resource="#CON00594"/>
<ggdsch:brKyphosisGD rdf:resource="#CON00215"/>
<ggdsch:brMuscleWeaknessMuscularDisGD rdf:resource="#CON00248"/>
<ggdsch:brMuscleWeaknessNSDisGD rdf:resource="#CON00248"/>
<ggdsch:brMuscleHypotoniaGD rdf:resource="#CON00245"/>
<ggdsch:brClubfootGD rdf:resource="#CON00459"/>
<ggdsch:brContractureGD rdf:resource="#CON00141"/>
<ggdsch:brArthrogryposisGD rdf:resource="#CON00443"/>
<ggdsch:brJointInstabilityGD rdf:resource="#CON00537"/>
<ggdsch:brFootDeformCongenitalGD rdf:resource="#CON00495"/>
<ggdsch:brHandDeformCongenitalGD rdf:resource="#CON00503"/>
<ggdsch:brConnectiveTissueDisGD rdf:resource="#CON00139"/>
<ggdsch:brMotorSkillsDisordGD rdf:resource="#CON00239"/>
<ggdsch:brHeartDisGD rdf:resource="#CON00186"/>
<ggdsch:brNephrosisFemaleUrogenDisGD rdf:resource="#CON00559"/>
<ggdsch:brNephrosisMaleUrogenDisGD rdf:resource="#CON00559"/>
<ggdsch:brSkinDisGeneticGD rdf:resource="#CON00619"/>
<ggdsch:brRespiratoryTractDisGD rdf:resource="#CON00291"/>
<ggdsch:brHemorrhageGD rdf:resource="#CON00507"/>
<ggdsch:brEyeDisHereditaryGD rdf:resource="#CON00487"/>
<ggdsch:brMyopiaGD rdf:resource="#CON00554"/>
<ggdsch:brGlaucomaGD rdf:resource="#CON00180"/>
<ggdsch:brRetinalDetachmentGD rdf:resource="#CON00589"/>
<ggdsch:brCornealDystrophHeredCornealDisGD rdf:resource="#CON00464"/>
<ggdsch:brCornealDystrophHeredGD rdf:resource="#CON00464"/>
<ggdsch:brUrogenitalAbnormFemaleUrogenDisGD rdf:resource="#CON00604"/>
<ggdsch:brUrogenitalAbnormMaleUrogenDisGD rdf:resource="#CON00604"/>
<ggdsch:brCryptorchidismGD rdf:resource="#CON00466"/>
<ggdsch:brSkinAbnormGD rdf:resource="#CON00299"/>
<ggdsch:brHerniaInguinalGD rdf:resource="#CON00198"/>
<ggdsch:brGastrointestinalDisGD rdf:resource="#CON00175"/>
<gmsch:causedBy rdf:resource="http://jcggdb.jp/rcmg/ggdb/Homolog?cat=symbol&amp;symbol=D4ST1"/>
<skos:related rdf:resource="http://jcggdb.jp/rcmg/ggdb/Homolog?cat=symbol&amp;symbol=D4ST1"/>
<gmsch:causedBy rdf:resource="http://jcggdb.jp/rdf/diseases/dgncbi#mim608429_gene113189"/>
<skos:related rdf:resource="http://jcggdb.jp/rdf/diseases/dgncbi#mim608429_gene113189"/>
<skos:closeMatch rdf:resource="http://jcggdb.jp/rdf/diseases/gmncbi#MGE106"/>
<skos:closeMatch rdf:resource="http://jcggdb.jp/rdf/diseases/pmncbi#MGE106"/>
<skos:closeMatch rdf:resource="http://jcggdb.jp/rdf/diseases/dgncbi#cuiC1866294_ncbiCur"/>
<skos:closeMatch rdf:resource="http://jcggdb.jp/rdf/diseases/dgncbi#mim601776_gene113189"/>
<gmsch:causedBy rdf:resource="http://jcggdb.jp/rdf/diseases/gincbi#NGI113189"/>
<skos:related rdf:resource="http://jcggdb.jp/rdf/diseases/gincbi#NGI113189"/>
<gmsch:causedBy rdf:resource="http://identifiers.org/ncbigene/113189"/>
<skos:related rdf:resource="http://identifiers.org/ncbigene/113189"/>
<rdfs:seeAlso rdf:resource="http://identifiers.org/ncbigene/113189"/>
<skos:related rdf:resource="http://purl.uniprot.org/enzyme/2.8.2.35"/>
<skos:related rdf:resource="http://purl.uniprot.org/uniprot/Q8NCH0"/>
<rdfs:seeAlso rdf:resource="http://id.nlm.nih.gov/mesh/C538226"/>
<rdfs:seeAlso rdf:resource="http://identifiers.org/mesh/C538226"/>
</skos:Concept>
<skos:Concept rdf:about="#CON00590">
<dct:identifier>CON00590</dct:identifier>
<ggdsch:conceptUI>CON00590</ggdsch:conceptUI>
<rdfs:label xml:lang="en">Retinal Dysplasia</rdfs:label>
<skos:prefLabel xml:lang="en">Retinal Dysplasia</skos:prefLabel>
<rdf:type rdf:resource="http://jcggdb.jp/rdf/diseases/ggdonto-schema#ClinicalFindingsDescription"/>
<ggdsch:conceptType rdf:resource="http://jcggdb.jp/rdf/diseases/ggdonto-schema#ClinicalFindings"/>
<ggdsch:umlsCUI>C0035313</ggdsch:umlsCUI>
<ggdsch:umlsSAB>MeSH</ggdsch:umlsSAB>
<ggdsch:umlsCODE>D015792</ggdsch:umlsCODE>
<ggdsch:referencesInfo xml:lang="en">U.S. National Library of Medicine, Unified Medical Language System (UMLS) (2009) UMLS Knowledge Sources. http://www.nlm.nih.gov/research/umls/. Accessed 23 Feb 2016.</ggdsch:referencesInfo>
<ggdsch:referencesInfo xml:lang="en">U.S. National Library of Medicine, Medical Subject Headings (MeSH) (1999) The NLM's curated medical vocabulary resource. http://www.nlm.nih.gov/mesh/. Accessed 23 Feb 2016.</ggdsch:referencesInfo>
<dct:references rdf:resource="#REF64"/>
<dct:references rdf:resource="#REF37"/>
<skos:inScheme rdf:resource="http://jcggdb.jp/rdf/diseases/ggdonto-schema#ConceptSchemePhenotypeGD"/>
<gmsch:manifestationOf rdf:resource="#CON00377"/>
<gmsch:manifestationOf rdf:resource="#CON00376"/>
<gmsch:manifestationOf rdf:resource="#CON00378"/>
<ggdsch:brRetinalDysplasiaEyeAbnormGD rdf:resource="#CON00166"/>
<ggdsch:brRetinalDysplasiaEyeDisHeredGD rdf:resource="#CON00487"/>
<ggdsch:narRetinalDysplasiaEyeAbnormGD rdf:resource="#CON00376"/>
<ggdsch:narRetinalDysplasiaEyeAbnormGD rdf:resource="#CON00377"/>
<ggdsch:narRetinalDysplasiaEyeAbnormGD rdf:resource="#CON00378"/>
<ggdsch:narRetinalDysplasiaEyeDisHeredGD rdf:resource="#CON00376"/>
<ggdsch:narRetinalDysplasiaEyeDisHeredGD rdf:resource="#CON00377"/>
<ggdsch:narRetinalDysplasiaEyeDisHeredGD rdf:resource="#CON00378"/>
<rdfs:seeAlso rdf:resource="http://id.nlm.nih.gov/mesh/D015792"/>
<rdfs:seeAlso rdf:resource="http://identifiers.org/mesh/D015792"/>
</skos:Concept>
<skos:Concept rdf:about="#CON00591">
<dct:identifier>CON00591</dct:identifier>
<ggdsch:conceptUI>CON00591</ggdsch:conceptUI>
<rdfs:label xml:lang="en">Retinal Dystrophies</rdfs:label>
<skos:prefLabel xml:lang="en">Retinal Dystrophies</skos:prefLabel>
<rdf:type rdf:resource="http://jcggdb.jp/rdf/diseases/ggdonto-schema#ClinicalFindingsDescription"/>
<ggdsch:conceptType rdf:resource="http://jcggdb.jp/rdf/diseases/ggdonto-schema#ClinicalFindings"/>
<ggdsch:umlsCUI>C0854723</ggdsch:umlsCUI>
<ggdsch:umlsSAB>MeSH</ggdsch:umlsSAB>
<ggdsch:umlsCODE>D058499</ggdsch:umlsCODE>
<ggdsch:referencesInfo xml:lang="en">U.S. National Library of Medicine, Unified Medical Language System (UMLS) (2009) UMLS Knowledge Sources. http://www.nlm.nih.gov/research/umls/. Accessed 23 Feb 2016.</ggdsch:referencesInfo>
<ggdsch:referencesInfo xml:lang="en">U.S. National Library of Medicine, Medical Subject Headings (MeSH) (1999) The NLM's curated medical vocabulary resource. http://www.nlm.nih.gov/mesh/. Accessed 23 Feb 2016.</ggdsch:referencesInfo>
<dct:references rdf:resource="#REF64"/>
<dct:references rdf:resource="#REF37"/>
<skos:inScheme rdf:resource="http://jcggdb.jp/rdf/diseases/ggdonto-schema#ConceptSchemePhenotypeGD"/>
<gmsch:manifestationOf rdf:resource="#CON00343"/>
<ggdsch:brPhenotypeGD rdf:resource="#CON00293"/>
<ggdsch:narRetinitisPigmentRetinalDystrophGD rdf:resource="#CON00592"/>
<rdfs:seeAlso rdf:resource="http://id.nlm.nih.gov/mesh/D058499"/>
<rdfs:seeAlso rdf:resource="http://identifiers.org/mesh/D058499"/>
</skos:Concept>
<skos:Concept rdf:about="#CON00592">
<dct:identifier>CON00592</dct:identifier>
<ggdsch:conceptUI>CON00592</ggdsch:conceptUI>
<rdfs:label xml:lang="en">Retinitis Pigmentosa</rdfs:label>
<skos:prefLabel xml:lang="en">Retinitis Pigmentosa</skos:prefLabel>
<rdf:type rdf:resource="http://jcggdb.jp/rdf/diseases/ggdonto-schema#ClinicalFindingsDescription"/>
<ggdsch:conceptType rdf:resource="http://jcggdb.jp/rdf/diseases/ggdonto-schema#ClinicalFindings"/>
<ggdsch:umlsCUI>C0035334</ggdsch:umlsCUI>
<ggdsch:umlsSAB>MeSH</ggdsch:umlsSAB>
<ggdsch:umlsCODE>D012174</ggdsch:umlsCODE>
<ggdsch:referencesInfo xml:lang="en">U.S. National Library of Medicine, Unified Medical Language System (UMLS) (2009) UMLS Knowledge Sources. http://www.nlm.nih.gov/research/umls/. Accessed 23 Feb 2016.</ggdsch:referencesInfo>
<ggdsch:referencesInfo xml:lang="en">U.S. National Library of Medicine, Medical Subject Headings (MeSH) (1999) The NLM's curated medical vocabulary resource. http://www.nlm.nih.gov/mesh/. Accessed 23 Feb 2016.</ggdsch:referencesInfo>
<dct:references rdf:resource="#REF64"/>
<dct:references rdf:resource="#REF37"/>
<skos:inScheme rdf:resource="http://jcggdb.jp/rdf/diseases/ggdonto-schema#ConceptSchemePhenotypeGD"/>
<gmsch:manifestationOf rdf:resource="#CON00343"/>
<ggdsch:brRetinitisPigmentEyeDisHeredGD rdf:resource="#CON00487"/>
<ggdsch:brRetinitisPigmentRetinalDystrophGD rdf:resource="#CON00591"/>
<ggdsch:narRetinitisPigmentEyeDisHeredGD rdf:resource="#CON00343"/>
<ggdsch:narRetinitisPigmentRetinalDystrophGD rdf:resource="#CON00343"/>
<rdfs:seeAlso rdf:resource="http://id.nlm.nih.gov/mesh/D012174"/>
<rdfs:seeAlso rdf:resource="http://identifiers.org/mesh/D012174"/>
</skos:Concept>
<skos:Concept rdf:about="#CON00593">
<dct:identifier>CON00593</dct:identifier>
<ggdsch:conceptUI>CON00593</ggdsch:conceptUI>
<rdfs:label xml:lang="en">Rupture, Spontaneous</rdfs:label>
<skos:prefLabel xml:lang="en">Rupture, Spontaneous</skos:prefLabel>
<rdf:type rdf:resource="http://jcggdb.jp/rdf/diseases/ggdonto-schema#ClinicalFindingsDescription"/>
<ggdsch:conceptType rdf:resource="http://jcggdb.jp/rdf/diseases/ggdonto-schema#ClinicalFindings"/>
<ggdsch:umlsCUI>C0035956</ggdsch:umlsCUI>
<ggdsch:umlsSAB>MeSH</ggdsch:umlsSAB>
<ggdsch:umlsCODE>D012422</ggdsch:umlsCODE>
<ggdsch:referencesInfo xml:lang="en">U.S. National Library of Medicine, Unified Medical Language System (UMLS) (2009) UMLS Knowledge Sources. http://www.nlm.nih.gov/research/umls/. Accessed 23 Feb 2016.</ggdsch:referencesInfo>
<ggdsch:referencesInfo xml:lang="en">U.S. National Library of Medicine, Medical Subject Headings (MeSH) (1999) The NLM's curated medical vocabulary resource. http://www.nlm.nih.gov/mesh/. Accessed 23 Feb 2016.</ggdsch:referencesInfo>
<dct:references rdf:resource="#REF64"/>
<dct:references rdf:resource="#REF37"/>
<skos:inScheme rdf:resource="http://jcggdb.jp/rdf/diseases/ggdonto-schema#ConceptSchemePhenotypeGD"/>
<gmsch:manifestationOf rdf:resource="#CON00407"/>
<gmsch:manifestationOf rdf:resource="#CON00409"/>
<ggdsch:brPhenotypeGD rdf:resource="#CON00280"/>
<ggdsch:narRuptureSpontaneousGD rdf:resource="#CON00407"/>
<ggdsch:narRuptureSpontaneousGD rdf:resource="#CON00409"/>
<rdfs:seeAlso rdf:resource="http://id.nlm.nih.gov/mesh/D012422"/>
<rdfs:seeAlso rdf:resource="http://identifiers.org/mesh/D012422"/>
</skos:Concept>
<skos:Concept rdf:about="#CON00594">
<dct:identifier>CON00594</dct:identifier>
<ggdsch:conceptUI>CON00594</ggdsch:conceptUI>
<rdfs:label xml:lang="en">Scoliosis</rdfs:label>
<skos:prefLabel xml:lang="en">Scoliosis</skos:prefLabel>
<rdf:type rdf:resource="http://jcggdb.jp/rdf/diseases/ggdonto-schema#ClinicalFindingsDescription"/>
<ggdsch:conceptType rdf:resource="http://jcggdb.jp/rdf/diseases/ggdonto-schema#ClinicalFindings"/>
<ggdsch:umlsCUI>C0036439</ggdsch:umlsCUI>
<ggdsch:umlsSAB>MeSH</ggdsch:umlsSAB>
<ggdsch:umlsCODE>D012600</ggdsch:umlsCODE>
<ggdsch:referencesInfo xml:lang="en">U.S. National Library of Medicine, Unified Medical Language System (UMLS) (2009) UMLS Knowledge Sources. http://www.nlm.nih.gov/research/umls/. Accessed 23 Feb 2016.</ggdsch:referencesInfo>
<ggdsch:referencesInfo xml:lang="en">U.S. National Library of Medicine, Medical Subject Headings (MeSH) (1999) The NLM's curated medical vocabulary resource. http://www.nlm.nih.gov/mesh/. Accessed 23 Feb 2016.</ggdsch:referencesInfo>
<dct:references rdf:resource="#REF64"/>
<dct:references rdf:resource="#REF37"/>
<skos:inScheme rdf:resource="http://jcggdb.jp/rdf/diseases/ggdonto-schema#ConceptSchemePhenotypeGD"/>
<gmsch:manifestationOf rdf:resource="#CON00621"/>
<gmsch:manifestationOf rdf:resource="#CON00382"/>
<gmsch:manifestationOf rdf:resource="#CON00397"/>
<gmsch:manifestationOf rdf:resource="#CON00624"/>
<gmsch:manifestationOf rdf:resource="#CON00398"/>
<gmsch:manifestationOf rdf:resource="#CON00626"/>
<gmsch:manifestationOf rdf:resource="#CON00634"/>
<gmsch:manifestationOf rdf:resource="#CON00407"/>
<gmsch:manifestationOf rdf:resource="#CON00633"/>
<gmsch:manifestationOf rdf:resource="#CON00409"/>
<gmsch:manifestationOf rdf:resource="#CON00393"/>
<gmsch:manifestationOf rdf:resource="#CON00395"/>
<gmsch:manifestationOf rdf:resource="#CON00359"/>
<gmsch:manifestationOf rdf:resource="#CON00405"/>
<gmsch:manifestationOf rdf:resource="#CON00631"/>
<ggdsch:brPhenotypeGD rdf:resource="#CON00309"/>
<ggdsch:narScoliosisGD rdf:resource="#CON00359"/>
<ggdsch:narScoliosisGD rdf:resource="#CON00382"/>
<ggdsch:narScoliosisGD rdf:resource="#CON00393"/>
<ggdsch:narScoliosisGD rdf:resource="#CON00395"/>
<ggdsch:narScoliosisGD rdf:resource="#CON00397"/>
<ggdsch:narScoliosisGD rdf:resource="#CON00398"/>
<ggdsch:narScoliosisGD rdf:resource="#CON00405"/>
<ggdsch:narScoliosisGD rdf:resource="#CON00407"/>
<ggdsch:narScoliosisGD rdf:resource="#CON00409"/>
<ggdsch:narScoliosisGD rdf:resource="#CON00621"/>
<ggdsch:narScoliosisGD rdf:resource="#CON00624"/>
<ggdsch:narScoliosisGD rdf:resource="#CON00626"/>
<ggdsch:narScoliosisGD rdf:resource="#CON00631"/>
<ggdsch:narScoliosisGD rdf:resource="#CON00633"/>
<ggdsch:narScoliosisGD rdf:resource="#CON00634"/>
<rdfs:seeAlso rdf:resource="http://id.nlm.nih.gov/mesh/D012600"/>
<rdfs:seeAlso rdf:resource="http://identifiers.org/mesh/D012600"/>
</skos:Concept>
<skos:Concept rdf:about="#CON00595">
<dct:identifier>CON00595</dct:identifier>
<ggdsch:conceptUI>CON00595</ggdsch:conceptUI>
<rdfs:label xml:lang="en">Sepsis</rdfs:label>
<skos:prefLabel xml:lang="en">Sepsis</skos:prefLabel>
<rdf:type rdf:resource="http://jcggdb.jp/rdf/diseases/ggdonto-schema#ClinicalFindingsDescription"/>
<ggdsch:conceptType rdf:resource="http://jcggdb.jp/rdf/diseases/ggdonto-schema#ClinicalFindings"/>
<ggdsch:umlsCUI>C0243026</ggdsch:umlsCUI>
<ggdsch:umlsSAB>MeSH</ggdsch:umlsSAB>
<ggdsch:umlsCODE>D018805</ggdsch:umlsCODE>
<ggdsch:referencesInfo xml:lang="en">U.S. National Library of Medicine, Unified Medical Language System (UMLS) (2009) UMLS Knowledge Sources. http://www.nlm.nih.gov/research/umls/. Accessed 23 Feb 2016.</ggdsch:referencesInfo>
<ggdsch:referencesInfo xml:lang="en">U.S. National Library of Medicine, Medical Subject Headings (MeSH) (1999) The NLM's curated medical vocabulary resource. http://www.nlm.nih.gov/mesh/. Accessed 23 Feb 2016.</ggdsch:referencesInfo>
<dct:references rdf:resource="#REF64"/>
<dct:references rdf:resource="#REF37"/>
<skos:inScheme rdf:resource="http://jcggdb.jp/rdf/diseases/ggdonto-schema#ConceptSchemePhenotypeGD"/>
<gmsch:manifestationOf rdf:resource="#CON00367"/>
<ggdsch:brPhenotypeGD rdf:resource="#CON00615"/>
<ggdsch:narSepsisGD rdf:resource="#CON00367"/>
<rdfs:seeAlso rdf:resource="http://id.nlm.nih.gov/mesh/D018805"/>
<rdfs:seeAlso rdf:resource="http://identifiers.org/mesh/D018805"/>
</skos:Concept>
<skos:Concept rdf:about="#CON00596">
<dct:identifier>CON00596</dct:identifier>
<ggdsch:conceptUI>CON00596</ggdsch:conceptUI>
<rdfs:label xml:lang="en">Spasms, Infantile</rdfs:label>
<skos:prefLabel xml:lang="en">Spasms, Infantile</skos:prefLabel>
<rdf:type rdf:resource="http://jcggdb.jp/rdf/diseases/ggdonto-schema#ClinicalFindingsDescription"/>
<ggdsch:conceptType rdf:resource="http://jcggdb.jp/rdf/diseases/ggdonto-schema#ClinicalFindings"/>
<ggdsch:umlsCUI>C0037769</ggdsch:umlsCUI>
<ggdsch:umlsSAB>MeSH</ggdsch:umlsSAB>
<ggdsch:umlsCODE>D013036</ggdsch:umlsCODE>
<ggdsch:referencesInfo xml:lang="en">U.S. National Library of Medicine, Unified Medical Language System (UMLS) (2009) UMLS Knowledge Sources. http://www.nlm.nih.gov/research/umls/. Accessed 23 Feb 2016.</ggdsch:referencesInfo>
<ggdsch:referencesInfo xml:lang="en">U.S. National Library of Medicine, Medical Subject Headings (MeSH) (1999) The NLM's curated medical vocabulary resource. http://www.nlm.nih.gov/mesh/. Accessed 23 Feb 2016.</ggdsch:referencesInfo>
<dct:references rdf:resource="#REF64"/>
<dct:references rdf:resource="#REF37"/>
<skos:inScheme rdf:resource="http://jcggdb.jp/rdf/diseases/ggdonto-schema#ConceptSchemePhenotypeGD"/>
<gmsch:manifestationOf rdf:resource="#CON00352"/>
<gmsch:manifestationOf rdf:resource="#CON00351"/>
<gmsch:manifestationOf rdf:resource="#CON00346"/>
<ggdsch:brPhenotypeGD rdf:resource="#CON00479"/>
<ggdsch:narSpasmsInfantileGD rdf:resource="#CON00346"/>
<ggdsch:narSpasmsInfantileGD rdf:resource="#CON00351"/>
<ggdsch:narSpasmsInfantileGD rdf:resource="#CON00352"/>
<rdfs:seeAlso rdf:resource="http://id.nlm.nih.gov/mesh/D013036"/>
<rdfs:seeAlso rdf:resource="http://identifiers.org/mesh/D013036"/>
</skos:Concept>
<skos:Concept rdf:about="#CON00597">
<dct:identifier>CON00597</dct:identifier>
<ggdsch:conceptUI>CON00597</ggdsch:conceptUI>
<rdfs:label xml:lang="en">Spondylosis</rdfs:label>
<skos:prefLabel xml:lang="en">Spondylosis</skos:prefLabel>
<rdf:type rdf:resource="http://jcggdb.jp/rdf/diseases/ggdonto-schema#ClinicalFindingsDescription"/>
<ggdsch:conceptType rdf:resource="http://jcggdb.jp/rdf/diseases/ggdonto-schema#ClinicalFindings"/>
<ggdsch:umlsCUI>C0038019</ggdsch:umlsCUI>
<ggdsch:umlsSAB>MeSH</ggdsch:umlsSAB>
<ggdsch:umlsCODE>D055009</ggdsch:umlsCODE>
<ggdsch:referencesInfo xml:lang="en">U.S. National Library of Medicine, Unified Medical Language System (UMLS) (2009) UMLS Knowledge Sources. http://www.nlm.nih.gov/research/umls/. Accessed 23 Feb 2016.</ggdsch:referencesInfo>
<ggdsch:referencesInfo xml:lang="en">U.S. National Library of Medicine, Medical Subject Headings (MeSH) (1999) The NLM's curated medical vocabulary resource. http://www.nlm.nih.gov/mesh/. Accessed 23 Feb 2016.</ggdsch:referencesInfo>
<dct:references rdf:resource="#REF64"/>
<dct:references rdf:resource="#REF37"/>
<skos:inScheme rdf:resource="http://jcggdb.jp/rdf/diseases/ggdonto-schema#ConceptSchemePhenotypeGD"/>
<gmsch:manifestationOf rdf:resource="#CON00626"/>
<gmsch:manifestationOf rdf:resource="#CON00364"/>
<gmsch:manifestationOf rdf:resource="#CON00633"/>
<gmsch:manifestationOf rdf:resource="#CON00393"/>
<gmsch:manifestationOf rdf:resource="#CON00405"/>
<gmsch:manifestationOf rdf:resource="#CON00631"/>
<gmsch:manifestationOf rdf:resource="#CON00399"/>
<ggdsch:brPhenotypeGD rdf:resource="#CON00310"/>
<ggdsch:narSpondylosisGD rdf:resource="#CON00364"/>
<ggdsch:narSpondylosisGD rdf:resource="#CON00393"/>
<ggdsch:narSpondylosisGD rdf:resource="#CON00399"/>
<ggdsch:narSpondylosisGD rdf:resource="#CON00405"/>
<ggdsch:narSpondylosisGD rdf:resource="#CON00626"/>
<ggdsch:narSpondylosisGD rdf:resource="#CON00631"/>
<ggdsch:narSpondylosisGD rdf:resource="#CON00633"/>
<rdfs:seeAlso rdf:resource="http://id.nlm.nih.gov/mesh/D055009"/>
<rdfs:seeAlso rdf:resource="http://identifiers.org/mesh/D055009"/>
</skos:Concept>
<skos:Concept rdf:about="#CON00598">
<dct:identifier>CON00598</dct:identifier>
<ggdsch:conceptUI>CON00598</ggdsch:conceptUI>
<rdfs:label xml:lang="en">Status Epilepticus</rdfs:label>
<skos:prefLabel xml:lang="en">Status Epilepticus</skos:prefLabel>
<rdf:type rdf:resource="http://jcggdb.jp/rdf/diseases/ggdonto-schema#ClinicalFindingsDescription"/>
<ggdsch:conceptType rdf:resource="http://jcggdb.jp/rdf/diseases/ggdonto-schema#ClinicalFindings"/>
<ggdsch:umlsCUI>C0038220</ggdsch:umlsCUI>
<ggdsch:umlsSAB>MeSH</ggdsch:umlsSAB>
<ggdsch:umlsCODE>D013226</ggdsch:umlsCODE>
<ggdsch:referencesInfo xml:lang="en">U.S. National Library of Medicine, Unified Medical Language System (UMLS) (2009) UMLS Knowledge Sources. http://www.nlm.nih.gov/research/umls/. Accessed 23 Feb 2016.</ggdsch:referencesInfo>
<ggdsch:referencesInfo xml:lang="en">U.S. National Library of Medicine, Medical Subject Headings (MeSH) (1999) The NLM's curated medical vocabulary resource. http://www.nlm.nih.gov/mesh/. Accessed 23 Feb 2016.</ggdsch:referencesInfo>
<dct:references rdf:resource="#REF64"/>
<dct:references rdf:resource="#REF37"/>
<skos:inScheme rdf:resource="http://jcggdb.jp/rdf/diseases/ggdonto-schema#ConceptSchemePhenotypeGD"/>
<gmsch:manifestationOf rdf:resource="#CON00412"/>
<ggdsch:brPhenotypeGD rdf:resource="#CON00478"/>
<ggdsch:narStatusEpilepticusGD rdf:resource="#CON00412"/>
<rdfs:seeAlso rdf:resource="http://id.nlm.nih.gov/mesh/D013226"/>
<rdfs:seeAlso rdf:resource="http://identifiers.org/mesh/D013226"/>
</skos:Concept>
<skos:Concept rdf:about="#CON00599">
<dct:identifier>CON00599</dct:identifier>
<ggdsch:conceptUI>CON00599</ggdsch:conceptUI>
<rdfs:label xml:lang="en">Strabismus</rdfs:label>
<skos:prefLabel xml:lang="en">Strabismus</skos:prefLabel>
<rdf:type rdf:resource="http://jcggdb.jp/rdf/diseases/ggdonto-schema#ClinicalFindingsDescription"/>
<ggdsch:conceptType rdf:resource="http://jcggdb.jp/rdf/diseases/ggdonto-schema#ClinicalFindings"/>
<ggdsch:umlsCUI>C0038379</ggdsch:umlsCUI>
<ggdsch:umlsSAB>MeSH</ggdsch:umlsSAB>
<ggdsch:umlsCODE>D013285</ggdsch:umlsCODE>
<ggdsch:referencesInfo xml:lang="en">U.S. National Library of Medicine, Unified Medical Language System (UMLS) (2009) UMLS Knowledge Sources. http://www.nlm.nih.gov/research/umls/. Accessed 23 Feb 2016.</ggdsch:referencesInfo>
<ggdsch:referencesInfo xml:lang="en">U.S. National Library of Medicine, Medical Subject Headings (MeSH) (1999) The NLM's curated medical vocabulary resource. http://www.nlm.nih.gov/mesh/. Accessed 23 Feb 2016.</ggdsch:referencesInfo>
<dct:references rdf:resource="#REF64"/>
<dct:references rdf:resource="#REF37"/>
<skos:inScheme rdf:resource="http://jcggdb.jp/rdf/diseases/ggdonto-schema#ConceptSchemePhenotypeGD"/>
<gmsch:manifestationOf rdf:resource="#CON00621"/>
<gmsch:manifestationOf rdf:resource="#CON00352"/>
<gmsch:manifestationOf rdf:resource="#CON00347"/>
<gmsch:manifestationOf rdf:resource="#CON00354"/>
<gmsch:manifestationOf rdf:resource="#CON00365"/>
<gmsch:manifestationOf rdf:resource="#CON00407"/>
<gmsch:manifestationOf rdf:resource="#CON00346"/>
<gmsch:manifestationOf rdf:resource="#CON00345"/>
<gmsch:manifestationOf rdf:resource="#CON00623"/>
<gmsch:manifestationOf rdf:resource="#CON00343"/>
<ggdsch:brStrabismusCranialNerveGD rdf:resource="#CON00269"/>
<ggdsch:brEsotropiaCranialNerveDisGD rdf:resource="#CON00269"/>
<ggdsch:brExotropiaCranialNerveDisGD rdf:resource="#CON00269"/>
<ggdsch:brStrabismusEyeDisGD rdf:resource="#CON00269"/>
<ggdsch:brEsotropiaEyeDisGD rdf:resource="#CON00269"/>
<ggdsch:brExotropiaEyeDisGD rdf:resource="#CON00269"/>
<ggdsch:narStrabismusCranialNerveGD rdf:resource="#CON00343"/>
<ggdsch:narStrabismusCranialNerveGD rdf:resource="#CON00345"/>
<ggdsch:narStrabismusCranialNerveGD rdf:resource="#CON00346"/>
<ggdsch:narStrabismusCranialNerveGD rdf:resource="#CON00347"/>
<ggdsch:narEsotropiaCranialNerveDisGD rdf:resource="#CON00483"/>
<ggdsch:narExotropiaCranialNerveDisGD rdf:resource="#CON00486"/>
<ggdsch:narStrabismusEyeDisGD rdf:resource="#CON00343"/>
<ggdsch:narStrabismusEyeDisGD rdf:resource="#CON00345"/>
<ggdsch:narStrabismusEyeDisGD rdf:resource="#CON00346"/>
<ggdsch:narStrabismusEyeDisGD rdf:resource="#CON00347"/>
<ggdsch:narEsotropiaEyeDisGD rdf:resource="#CON00483"/>
<ggdsch:narExotropiaEyeDisGD rdf:resource="#CON00486"/>
<ggdsch:narStrabismusCranialNerveGD rdf:resource="#CON00621"/>
<ggdsch:narStrabismusCranialNerveGD rdf:resource="#CON00623"/>
<ggdsch:narStrabismusEyeDisGD rdf:resource="#CON00621"/>
<ggdsch:narStrabismusEyeDisGD rdf:resource="#CON00623"/>
<rdfs:seeAlso rdf:resource="http://id.nlm.nih.gov/mesh/D013285"/>
<rdfs:seeAlso rdf:resource="http://identifiers.org/mesh/D013285"/>
</skos:Concept>
<skos:Concept rdf:about="#CON00600">
<dct:identifier>CON00600</dct:identifier>
<ggdsch:conceptUI>CON00600</ggdsch:conceptUI>
<rdfs:label xml:lang="en">Thrombosis</rdfs:label>
<skos:prefLabel xml:lang="en">Thrombosis</skos:prefLabel>
<rdf:type rdf:resource="http://jcggdb.jp/rdf/diseases/ggdonto-schema#ClinicalFindingsDescription"/>
<ggdsch:conceptType rdf:resource="http://jcggdb.jp/rdf/diseases/ggdonto-schema#ClinicalFindings"/>
<ggdsch:umlsCUI>C0040053</ggdsch:umlsCUI>
<ggdsch:umlsSAB>MeSH</ggdsch:umlsSAB>
<ggdsch:umlsCODE>D013927</ggdsch:umlsCODE>
<ggdsch:referencesInfo xml:lang="en">U.S. National Library of Medicine, Unified Medical Language System (UMLS) (2009) UMLS Knowledge Sources. http://www.nlm.nih.gov/research/umls/. Accessed 23 Feb 2016.</ggdsch:referencesInfo>
<ggdsch:referencesInfo xml:lang="en">U.S. National Library of Medicine, Medical Subject Headings (MeSH) (1999) The NLM's curated medical vocabulary resource. http://www.nlm.nih.gov/mesh/. Accessed 23 Feb 2016.</ggdsch:referencesInfo>
<dct:references rdf:resource="#REF64"/>
<dct:references rdf:resource="#REF37"/>
<skos:inScheme rdf:resource="http://jcggdb.jp/rdf/diseases/ggdonto-schema#ConceptSchemePhenotypeGD"/>
<gmsch:manifestationOf rdf:resource="#CON00625"/>
<gmsch:manifestationOf rdf:resource="#CON00415"/>
<gmsch:manifestationOf rdf:resource="#CON00414"/>
<gmsch:manifestationOf rdf:resource="#CON00345"/>
<gmsch:manifestationOf rdf:resource="#CON00343"/>
<ggdsch:brPhenotypeGD rdf:resource="#CON00474"/>
<ggdsch:narThrombosisGD rdf:resource="#CON00414"/>
<ggdsch:narPhenotypeGD rdf:resource="#CON00606"/>
<ggdsch:narThrombosisGD rdf:resource="#CON00625"/>
<rdfs:seeAlso rdf:resource="http://id.nlm.nih.gov/mesh/D013927"/>
<rdfs:seeAlso rdf:resource="http://identifiers.org/mesh/D013927"/>
</skos:Concept>
<skos:Concept rdf:about="#CON00601">
<dct:identifier>CON00601</dct:identifier>
<ggdsch:conceptUI>CON00601</ggdsch:conceptUI>
<rdfs:label xml:lang="en">Thyroid Diseases</rdfs:label>
<skos:prefLabel xml:lang="en">Thyroid Diseases</skos:prefLabel>
<rdf:type rdf:resource="http://jcggdb.jp/rdf/diseases/ggdonto-schema#ClinicalFindingsDescription"/>
<ggdsch:conceptType rdf:resource="http://jcggdb.jp/rdf/diseases/ggdonto-schema#ClinicalFindings"/>
<ggdsch:umlsCUI>C0040128</ggdsch:umlsCUI>
<ggdsch:umlsSAB>MeSH</ggdsch:umlsSAB>
<ggdsch:umlsCODE>D013959</ggdsch:umlsCODE>
<ggdsch:referencesInfo xml:lang="en">U.S. National Library of Medicine, Unified Medical Language System (UMLS) (2009) UMLS Knowledge Sources. http://www.nlm.nih.gov/research/umls/. Accessed 23 Feb 2016.</ggdsch:referencesInfo>
<ggdsch:referencesInfo xml:lang="en">U.S. National Library of Medicine, Medical Subject Headings (MeSH) (1999) The NLM's curated medical vocabulary resource. http://www.nlm.nih.gov/mesh/. Accessed 23 Feb 2016.</ggdsch:referencesInfo>
<dct:references rdf:resource="#REF64"/>
<dct:references rdf:resource="#REF37"/>
<skos:inScheme rdf:resource="http://jcggdb.jp/rdf/diseases/ggdonto-schema#ConceptSchemePhenotypeGD"/>
<gmsch:manifestationOf rdf:resource="#CON00350"/>
<gmsch:manifestationOf rdf:resource="#CON00343"/>
<ggdsch:brPhenotypeGD rdf:resource="#CON00165"/>
<ggdsch:narPhenotypeGD rdf:resource="#CON00526"/>
<rdfs:seeAlso rdf:resource="http://id.nlm.nih.gov/mesh/D013959"/>
<rdfs:seeAlso rdf:resource="http://identifiers.org/mesh/D013959"/>
</skos:Concept>
<skos:Concept rdf:about="#CON00602">
<dct:identifier>CON00602</dct:identifier>
<ggdsch:conceptUI>CON00602</ggdsch:conceptUI>
<rdfs:label xml:lang="en">Tooth Abnormalities</rdfs:label>
<skos:prefLabel xml:lang="en">Tooth Abnormalities</skos:prefLabel>
<rdf:type rdf:resource="http://jcggdb.jp/rdf/diseases/ggdonto-schema#ClinicalFindingsDescription"/>
<ggdsch:conceptType rdf:resource="http://jcggdb.jp/rdf/diseases/ggdonto-schema#ClinicalFindings"/>
<ggdsch:umlsCUI>C0040427</ggdsch:umlsCUI>
<ggdsch:umlsSAB>MeSH</ggdsch:umlsSAB>
<ggdsch:umlsCODE>D014071</ggdsch:umlsCODE>
<ggdsch:referencesInfo xml:lang="en">U.S. National Library of Medicine, Unified Medical Language System (UMLS) (2009) UMLS Knowledge Sources. http://www.nlm.nih.gov/research/umls/. Accessed 23 Feb 2016.</ggdsch:referencesInfo>
<ggdsch:referencesInfo xml:lang="en">U.S. National Library of Medicine, Medical Subject Headings (MeSH) (1999) The NLM's curated medical vocabulary resource. http://www.nlm.nih.gov/mesh/. Accessed 23 Feb 2016.</ggdsch:referencesInfo>
<dct:references rdf:resource="#REF64"/>
<dct:references rdf:resource="#REF37"/>
<skos:inScheme rdf:resource="http://jcggdb.jp/rdf/diseases/ggdonto-schema#ConceptSchemePhenotypeGD"/>
<gmsch:manifestationOf rdf:resource="#CON00632"/>
<gmsch:manifestationOf rdf:resource="#CON00630"/>
<gmsch:manifestationOf rdf:resource="#CON00407"/>
<gmsch:manifestationOf rdf:resource="#CON00402"/>
<gmsch:manifestationOf rdf:resource="#CON00633"/>
<gmsch:manifestationOf rdf:resource="#CON00388"/>
<ggdsch:brPhenotypeGD rdf:resource="#CON00314"/>
<ggdsch:narToothAbnormGD rdf:resource="#CON00630"/>
<ggdsch:narToothAbnormGD rdf:resource="#CON00632"/>
<ggdsch:narToothAbnormGD rdf:resource="#CON00633"/>
<ggdsch:narToothAbnormGD rdf:resource="#CON00388"/>
<ggdsch:narToothAbnormGD rdf:resource="#CON00407"/>
<ggdsch:narPhenotypeGD rdf:resource="#CON00467"/>
<rdfs:seeAlso rdf:resource="http://id.nlm.nih.gov/mesh/D014071"/>
<rdfs:seeAlso rdf:resource="http://identifiers.org/mesh/D014071"/>
</skos:Concept>
<skos:Concept rdf:about="#CON00603">
<dct:identifier>CON00603</dct:identifier>
<ggdsch:conceptUI>CON00603</ggdsch:conceptUI>
<rdfs:label xml:lang="en">Upper Extremity Deformities, Congenital</rdfs:label>
<skos:prefLabel xml:lang="en">Upper Extremity Deformities, Congenital</skos:prefLabel>
<rdf:type rdf:resource="http://jcggdb.jp/rdf/diseases/ggdonto-schema#ClinicalFindingsDescription"/>
<ggdsch:conceptType rdf:resource="http://jcggdb.jp/rdf/diseases/ggdonto-schema#ClinicalFindings"/>
<ggdsch:umlsCUI>C0749794</ggdsch:umlsCUI>
<ggdsch:umlsSAB>MeSH</ggdsch:umlsSAB>
<ggdsch:umlsCODE>D038062</ggdsch:umlsCODE>
<ggdsch:referencesInfo xml:lang="en">U.S. National Library of Medicine, Unified Medical Language System (UMLS) (2009) UMLS Knowledge Sources. http://www.nlm.nih.gov/research/umls/. Accessed 23 Feb 2016.</ggdsch:referencesInfo>
<ggdsch:referencesInfo xml:lang="en">U.S. National Library of Medicine, Medical Subject Headings (MeSH) (1999) The NLM's curated medical vocabulary resource. http://www.nlm.nih.gov/mesh/. Accessed 23 Feb 2016.</ggdsch:referencesInfo>
<dct:references rdf:resource="#REF64"/>
<dct:references rdf:resource="#REF37"/>
<skos:inScheme rdf:resource="http://jcggdb.jp/rdf/diseases/ggdonto-schema#ConceptSchemePhenotypeGD"/>
<gmsch:manifestationOf rdf:resource="#CON00632"/>
<gmsch:manifestationOf rdf:resource="#CON00624"/>
<gmsch:manifestationOf rdf:resource="#CON00398"/>
<gmsch:manifestationOf rdf:resource="#CON00634"/>
<gmsch:manifestationOf rdf:resource="#CON00633"/>
<gmsch:manifestationOf rdf:resource="#CON00404"/>
<gmsch:manifestationOf rdf:resource="#CON00635"/>
<gmsch:manifestationOf rdf:resource="#CON00631"/>
<ggdsch:brPhenotypeGD rdf:resource="#CON00220"/>
<ggdsch:narUpperExtremityDeformCongGD rdf:resource="#CON00404"/>
<ggdsch:narPhenotypeGD rdf:resource="#CON00503"/>
<rdfs:seeAlso rdf:resource="http://id.nlm.nih.gov/mesh/D038062"/>
<rdfs:seeAlso rdf:resource="http://identifiers.org/mesh/D038062"/>
</skos:Concept>
<skos:Concept rdf:about="#CON00604">
<dct:identifier>CON00604</dct:identifier>
<ggdsch:conceptUI>CON00604</ggdsch:conceptUI>
<rdfs:label xml:lang="en">Urogenital Abnormalities</rdfs:label>
<skos:prefLabel xml:lang="en">Urogenital Abnormalities</skos:prefLabel>
<rdf:type rdf:resource="http://jcggdb.jp/rdf/diseases/ggdonto-schema#ClinicalFindingsDescription"/>
<ggdsch:conceptType rdf:resource="http://jcggdb.jp/rdf/diseases/ggdonto-schema#ClinicalFindings"/>
<ggdsch:umlsCUI>C0042063</ggdsch:umlsCUI>
<ggdsch:umlsSAB>MeSH</ggdsch:umlsSAB>
<ggdsch:umlsCODE>D014564</ggdsch:umlsCODE>
<ggdsch:referencesInfo xml:lang="en">U.S. National Library of Medicine, Unified Medical Language System (UMLS) (2009) UMLS Knowledge Sources. http://www.nlm.nih.gov/research/umls/. Accessed 23 Feb 2016.</ggdsch:referencesInfo>
<ggdsch:referencesInfo xml:lang="en">U.S. National Library of Medicine, Medical Subject Headings (MeSH) (1999) The NLM's curated medical vocabulary resource. http://www.nlm.nih.gov/mesh/. Accessed 23 Feb 2016.</ggdsch:referencesInfo>
<dct:references rdf:resource="#REF64"/>
<dct:references rdf:resource="#REF37"/>
<skos:inScheme rdf:resource="http://jcggdb.jp/rdf/diseases/ggdonto-schema#ConceptSchemePhenotypeGD"/>
<gmsch:manifestationOf rdf:resource="#CON00352"/>
<gmsch:manifestationOf rdf:resource="#CON00349"/>
<gmsch:manifestationOf rdf:resource="#CON00634"/>
<gmsch:manifestationOf rdf:resource="#CON00404"/>
<gmsch:manifestationOf rdf:resource="#CON00359"/>
<gmsch:manifestationOf rdf:resource="#CON00636"/>
<ggdsch:brUrogenitalAbnormFemaleUrogenDisGD rdf:resource="#CON00171"/>
<ggdsch:brUrogenitalAbnormMaleUrogenDisGD rdf:resource="#CON00228"/>
<ggdsch:brCryptorchidismGD rdf:resource="#CON00228"/>
<ggdsch:brHypospadiasGD rdf:resource="#CON00228"/>
<ggdsch:narUrogenitalAbnormFemaleUrogenDisGD rdf:resource="#CON00359"/>
<ggdsch:narUrogenitalAbnormFemaleUrogenDisGD rdf:resource="#CON00404"/>
<ggdsch:narUrogenitalAbnormMaleUrogenDisGD rdf:resource="#CON00404"/>
<ggdsch:narCryptorchidismGD rdf:resource="#CON00466"/>
<ggdsch:narHypospadiasGD rdf:resource="#CON00525"/>
<ggdsch:narUrogenitalAbnormFemaleUrogenDisGD rdf:resource="#CON00634"/>
<ggdsch:narUrogenitalAbnormFemaleUrogenDisGD rdf:resource="#CON00636"/>
<ggdsch:narUrogenitalAbnormMaleUrogenDisGD rdf:resource="#CON00634"/>
<ggdsch:narUrogenitalAbnormMaleUrogenDisGD rdf:resource="#CON00636"/>
<rdfs:seeAlso rdf:resource="http://id.nlm.nih.gov/mesh/D014564"/>
<rdfs:seeAlso rdf:resource="http://identifiers.org/mesh/D014564"/>
</skos:Concept>
<skos:Concept rdf:about="#CON00605">
<dct:identifier>CON00605</dct:identifier>
<ggdsch:conceptUI>CON00605</ggdsch:conceptUI>
<rdfs:label xml:lang="en">Vascular Calcification</rdfs:label>
<skos:prefLabel xml:lang="en">Vascular Calcification</skos:prefLabel>
<rdf:type rdf:resource="http://jcggdb.jp/rdf/diseases/ggdonto-schema#ClinicalFindingsDescription"/>
<ggdsch:conceptType rdf:resource="http://jcggdb.jp/rdf/diseases/ggdonto-schema#ClinicalFindings"/>
<ggdsch:umlsCUI>C0342649</ggdsch:umlsCUI>
<ggdsch:umlsSAB>MeSH</ggdsch:umlsSAB>
<ggdsch:umlsCODE>D061205</ggdsch:umlsCODE>
<ggdsch:referencesInfo xml:lang="en">U.S. National Library of Medicine, Unified Medical Language System (UMLS) (2009) UMLS Knowledge Sources. http://www.nlm.nih.gov/research/umls/. Accessed 23 Feb 2016.</ggdsch:referencesInfo>
<ggdsch:referencesInfo xml:lang="en">U.S. National Library of Medicine, Medical Subject Headings (MeSH) (1999) The NLM's curated medical vocabulary resource. http://www.nlm.nih.gov/mesh/. Accessed 23 Feb 2016.</ggdsch:referencesInfo>
<dct:references rdf:resource="#REF64"/>
<dct:references rdf:resource="#REF37"/>
<skos:inScheme rdf:resource="http://jcggdb.jp/rdf/diseases/ggdonto-schema#ConceptSchemePhenotypeGD"/>
<gmsch:manifestationOf rdf:resource="#CON00402"/>
<ggdsch:brPhenotypeGD rdf:resource="#CON00450"/>
<ggdsch:narVascularCalcificationGD rdf:resource="#CON00402"/>
<rdfs:seeAlso rdf:resource="http://id.nlm.nih.gov/mesh/D061205"/>
<rdfs:seeAlso rdf:resource="http://identifiers.org/mesh/D061205"/>
</skos:Concept>
<skos:Concept rdf:about="#CON00606">
<dct:identifier>CON00606</dct:identifier>
<ggdsch:conceptUI>CON00606</ggdsch:conceptUI>
<rdfs:label xml:lang="en">Venous Thrombosis</rdfs:label>
<skos:prefLabel xml:lang="en">Venous Thrombosis</skos:prefLabel>
<rdf:type rdf:resource="http://jcggdb.jp/rdf/diseases/ggdonto-schema#ClinicalFindingsDescription"/>
<ggdsch:conceptType rdf:resource="http://jcggdb.jp/rdf/diseases/ggdonto-schema#ClinicalFindings"/>
<ggdsch:umlsCUI>C0042487</ggdsch:umlsCUI>
<ggdsch:umlsSAB>MeSH</ggdsch:umlsSAB>
<ggdsch:umlsCODE>D020246</ggdsch:umlsCODE>
<ggdsch:referencesInfo xml:lang="en">U.S. National Library of Medicine, Unified Medical Language System (UMLS) (2009) UMLS Knowledge Sources. http://www.nlm.nih.gov/research/umls/. Accessed 23 Feb 2016.</ggdsch:referencesInfo>
<ggdsch:referencesInfo xml:lang="en">U.S. National Library of Medicine, Medical Subject Headings (MeSH) (1999) The NLM's curated medical vocabulary resource. http://www.nlm.nih.gov/mesh/. Accessed 23 Feb 2016.</ggdsch:referencesInfo>
<dct:references rdf:resource="#REF64"/>
<dct:references rdf:resource="#REF37"/>
<skos:inScheme rdf:resource="http://jcggdb.jp/rdf/diseases/ggdonto-schema#ConceptSchemePhenotypeGD"/>
<gmsch:manifestationOf rdf:resource="#CON00415"/>
<gmsch:manifestationOf rdf:resource="#CON00345"/>
<gmsch:manifestationOf rdf:resource="#CON00343"/>
<ggdsch:brPhenotypeGD rdf:resource="#CON00600"/>
<ggdsch:narVenousThrombosisGD rdf:resource="#CON00343"/>
<ggdsch:narVenousThrombosisGD rdf:resource="#CON00345"/>
<ggdsch:narVenousThrombosisGD rdf:resource="#CON00415"/>
<rdfs:seeAlso rdf:resource="http://id.nlm.nih.gov/mesh/D020246"/>
<rdfs:seeAlso rdf:resource="http://identifiers.org/mesh/D020246"/>
</skos:Concept>
<skos:Concept rdf:about="#CON00607">
<dct:identifier>CON00607</dct:identifier>
<ggdsch:conceptUI>CON00607</ggdsch:conceptUI>
<rdfs:label xml:lang="en">Virilism</rdfs:label>
<skos:prefLabel xml:lang="en">Virilism</skos:prefLabel>
<rdf:type rdf:resource="http://jcggdb.jp/rdf/diseases/ggdonto-schema#ClinicalFindingsDescription"/>
<ggdsch:conceptType rdf:resource="http://jcggdb.jp/rdf/diseases/ggdonto-schema#ClinicalFindings"/>
<ggdsch:umlsCUI>C0042755</ggdsch:umlsCUI>
<ggdsch:umlsSAB>MeSH</ggdsch:umlsSAB>
<ggdsch:umlsCODE>D014770</ggdsch:umlsCODE>
<ggdsch:referencesInfo xml:lang="en">U.S. National Library of Medicine, Unified Medical Language System (UMLS) (2009) UMLS Knowledge Sources. http://www.nlm.nih.gov/research/umls/. Accessed 23 Feb 2016.</ggdsch:referencesInfo>
<ggdsch:referencesInfo xml:lang="en">U.S. National Library of Medicine, Medical Subject Headings (MeSH) (1999) The NLM's curated medical vocabulary resource. http://www.nlm.nih.gov/mesh/. Accessed 23 Feb 2016.</ggdsch:referencesInfo>
<dct:references rdf:resource="#REF64"/>
<dct:references rdf:resource="#REF37"/>
<skos:inScheme rdf:resource="http://jcggdb.jp/rdf/diseases/ggdonto-schema#ConceptSchemePhenotypeGD"/>
<gmsch:manifestationOf rdf:resource="#CON00345"/>
<ggdsch:brPhenotypeGD rdf:resource="#CON00297"/>
<ggdsch:narVirilismGD rdf:resource="#CON00345"/>
<rdfs:seeAlso rdf:resource="http://id.nlm.nih.gov/mesh/D014770"/>
<rdfs:seeAlso rdf:resource="http://identifiers.org/mesh/D014770"/>
</skos:Concept>
<skos:Concept rdf:about="#CON00608">
<dct:identifier>CON00608</dct:identifier>
<ggdsch:conceptUI>CON00608</ggdsch:conceptUI>
<rdfs:label xml:lang="en">Nutritional and Metabolic Diseases</rdfs:label>
<skos:prefLabel xml:lang="en">Nutritional and Metabolic Diseases</skos:prefLabel>
<rdf:type rdf:resource="http://jcggdb.jp/rdf/diseases/ggdonto-schema#ClinicalFindingsDescription"/>
<ggdsch:conceptType rdf:resource="http://jcggdb.jp/rdf/diseases/ggdonto-schema#ClinicalFindings"/>
<ggdsch:umlsCUI>C0028715</ggdsch:umlsCUI>
<ggdsch:umlsSAB>MeSH</ggdsch:umlsSAB>
<ggdsch:umlsCODE>D009750</ggdsch:umlsCODE>
<ggdsch:referencesInfo xml:lang="en">U.S. National Library of Medicine, Unified Medical Language System (UMLS) (2009) UMLS Knowledge Sources. http://www.nlm.nih.gov/research/umls/. Accessed 23 Feb 2016.</ggdsch:referencesInfo>
<ggdsch:referencesInfo xml:lang="en">U.S. National Library of Medicine, Medical Subject Headings (MeSH) (1999) The NLM's curated medical vocabulary resource. http://www.nlm.nih.gov/mesh/. Accessed 23 Feb 2016.</ggdsch:referencesInfo>
<dct:references rdf:resource="#REF64"/>
<dct:references rdf:resource="#REF37"/>
<skos:inScheme rdf:resource="http://jcggdb.jp/rdf/diseases/ggdonto-schema#ConceptSchemePhenotypeGD"/>
<ggdsch:brPhenotypeGD rdf:resource="#CON00157"/>
<ggdsch:narPhenotypeGD rdf:resource="#CON00548"/>
<ggdsch:narPhenotypeGD rdf:resource="#CON00654"/>
<rdfs:seeAlso rdf:resource="http://id.nlm.nih.gov/mesh/D009750"/>
<rdfs:seeAlso rdf:resource="http://identifiers.org/mesh/D009750"/>
</skos:Concept>
<skos:Concept rdf:about="#CON00611">
<dct:identifier>CON00611</dct:identifier>
<ggdsch:conceptUI>CON00611</ggdsch:conceptUI>
<rdfs:label xml:lang="en">Anemia, Hemolytic, Congenital</rdfs:label>
<skos:prefLabel xml:lang="en">Anemia, Hemolytic, Congenital</skos:prefLabel>
<rdf:type rdf:resource="http://jcggdb.jp/rdf/diseases/ggdonto-schema#ClinicalFindingsDescription"/>
<ggdsch:conceptType rdf:resource="http://jcggdb.jp/rdf/diseases/ggdonto-schema#ClinicalFindings"/>
<ggdsch:umlsCUI>C0002881</ggdsch:umlsCUI>
<ggdsch:umlsSAB>MeSH</ggdsch:umlsSAB>
<ggdsch:umlsCODE>D000745</ggdsch:umlsCODE>
<ggdsch:referencesInfo xml:lang="en">U.S. National Library of Medicine, Unified Medical Language System (UMLS) (2009) UMLS Knowledge Sources. http://www.nlm.nih.gov/research/umls/. Accessed 23 Feb 2016.</ggdsch:referencesInfo>
<ggdsch:referencesInfo xml:lang="en">U.S. National Library of Medicine, Medical Subject Headings (MeSH) (1999) The NLM's curated medical vocabulary resource. http://www.nlm.nih.gov/mesh/. Accessed 23 Feb 2016.</ggdsch:referencesInfo>
<dct:references rdf:resource="#REF64"/>
<dct:references rdf:resource="#REF37"/>
<skos:inScheme rdf:resource="http://jcggdb.jp/rdf/diseases/ggdonto-schema#ConceptSchemePhenotypeGD"/>
<gmsch:manifestationOf rdf:resource="#CON00373"/>
<ggdsch:brPhenotypeGD rdf:resource="#CON00439"/>
<ggdsch:narPhenotypeGD rdf:resource="#CON00612"/>
<rdfs:seeAlso rdf:resource="http://id.nlm.nih.gov/mesh/D000745"/>
<rdfs:seeAlso rdf:resource="http://identifiers.org/mesh/D000745"/>
</skos:Concept>
<skos:Concept rdf:about="#CON00613">
<dct:identifier>CON00613</dct:identifier>
<ggdsch:conceptUI>CON00613</ggdsch:conceptUI>
<rdfs:label xml:lang="en">Craniofacial Dysostosis</rdfs:label>
<skos:prefLabel xml:lang="en">Craniofacial Dysostosis</skos:prefLabel>
<rdf:type rdf:resource="http://jcggdb.jp/rdf/diseases/ggdonto-schema#ClinicalFindingsDescription"/>
<ggdsch:conceptType rdf:resource="http://jcggdb.jp/rdf/diseases/ggdonto-schema#ClinicalFindings"/>
<ggdsch:umlsCUI>C0010273</ggdsch:umlsCUI>
<ggdsch:umlsSAB>MeSH</ggdsch:umlsSAB>
<ggdsch:umlsCODE>D003394</ggdsch:umlsCODE>
<ggdsch:referencesInfo xml:lang="en">U.S. National Library of Medicine, Unified Medical Language System (UMLS) (2009) UMLS Knowledge Sources. http://www.nlm.nih.gov/research/umls/. Accessed 23 Feb 2016.</ggdsch:referencesInfo>
<ggdsch:referencesInfo xml:lang="en">U.S. National Library of Medicine, Medical Subject Headings (MeSH) (1999) The NLM's curated medical vocabulary resource. http://www.nlm.nih.gov/mesh/. Accessed 23 Feb 2016.</ggdsch:referencesInfo>
<dct:references rdf:resource="#REF64"/>
<dct:references rdf:resource="#REF37"/>
<skos:inScheme rdf:resource="http://jcggdb.jp/rdf/diseases/ggdonto-schema#ConceptSchemePhenotypeGD"/>
<gmsch:manifestationOf rdf:resource="#CON00624"/>
<gmsch:manifestationOf rdf:resource="#CON00353"/>
<gmsch:manifestationOf rdf:resource="#CON00347"/>
<gmsch:manifestationOf rdf:resource="#CON00634"/>
<gmsch:manifestationOf rdf:resource="#CON00633"/>
<gmsch:manifestationOf rdf:resource="#CON00629"/>
<gmsch:manifestationOf rdf:resource="#CON00635"/>
<ggdsch:brPhenotypeGD rdf:resource="#CON00147"/>
<ggdsch:narPhenotypeGD rdf:resource="#CON00519"/>
<rdfs:seeAlso rdf:resource="http://id.nlm.nih.gov/mesh/D003394"/>
<rdfs:seeAlso rdf:resource="http://identifiers.org/mesh/D003394"/>
</skos:Concept>
<skos:Concept rdf:about="#CON00614">
<dct:identifier>CON00614</dct:identifier>
<ggdsch:conceptUI>CON00614</ggdsch:conceptUI>
<rdfs:label xml:lang="en">Quadriplegia</rdfs:label>
<skos:prefLabel xml:lang="en">Quadriplegia</skos:prefLabel>
<skos:altLabel xml:lang="en">Tetraplegia</skos:altLabel>
<rdf:type rdf:resource="http://jcggdb.jp/rdf/diseases/ggdonto-schema#ClinicalFindingsDescription"/>
<ggdsch:conceptType rdf:resource="http://jcggdb.jp/rdf/diseases/ggdonto-schema#ClinicalFindings"/>
<ggdsch:umlsCUI>C0034372</ggdsch:umlsCUI>
<ggdsch:umlsSAB>MeSH</ggdsch:umlsSAB>
<ggdsch:umlsCODE>D011782</ggdsch:umlsCODE>
<ggdsch:referencesInfo xml:lang="en">U.S. National Library of Medicine, Unified Medical Language System (UMLS) (2009) UMLS Knowledge Sources. http://www.nlm.nih.gov/research/umls/. Accessed 23 Feb 2016.</ggdsch:referencesInfo>
<ggdsch:referencesInfo xml:lang="en">U.S. National Library of Medicine, Medical Subject Headings (MeSH) (1999) The NLM's curated medical vocabulary resource. http://www.nlm.nih.gov/mesh/. Accessed 23 Feb 2016.</ggdsch:referencesInfo>
<dct:references rdf:resource="#REF64"/>
<dct:references rdf:resource="#REF37"/>
<skos:inScheme rdf:resource="http://jcggdb.jp/rdf/diseases/ggdonto-schema#ConceptSchemePhenotypeGD"/>
<gmsch:manifestationOf rdf:resource="#CON00355"/>
<ggdsch:brPhenotypeGD rdf:resource="#CON00274"/>
<ggdsch:narQuadriplegiaGD rdf:resource="#CON00355"/>
<rdfs:seeAlso rdf:resource="http://id.nlm.nih.gov/mesh/D011782"/>
<rdfs:seeAlso rdf:resource="http://identifiers.org/mesh/D011782"/>
</skos:Concept>
<skos:Concept rdf:about="#CON00615">
<dct:identifier>CON00615</dct:identifier>
<ggdsch:conceptUI>CON00615</ggdsch:conceptUI>
<rdfs:label xml:lang="en">Systemic Inflammatory Response Syndrome</rdfs:label>
<skos:prefLabel xml:lang="en">Systemic Inflammatory Response Syndrome</skos:prefLabel>
<rdf:type rdf:resource="http://jcggdb.jp/rdf/diseases/ggdonto-schema#ClinicalFindingsDescription"/>
<ggdsch:conceptType rdf:resource="http://jcggdb.jp/rdf/diseases/ggdonto-schema#ClinicalFindings"/>
<ggdsch:umlsCUI>C0242966</ggdsch:umlsCUI>
<ggdsch:umlsSAB>MeSH</ggdsch:umlsSAB>
<ggdsch:umlsCODE>D018746</ggdsch:umlsCODE>
<ggdsch:referencesInfo xml:lang="en">U.S. National Library of Medicine, Unified Medical Language System (UMLS) (2009) UMLS Knowledge Sources. http://www.nlm.nih.gov/research/umls/. Accessed 23 Feb 2016.</ggdsch:referencesInfo>
<ggdsch:referencesInfo xml:lang="en">U.S. National Library of Medicine, Medical Subject Headings (MeSH) (1999) The NLM's curated medical vocabulary resource. http://www.nlm.nih.gov/mesh/. Accessed 23 Feb 2016.</ggdsch:referencesInfo>
<dct:references rdf:resource="#REF64"/>
<dct:references rdf:resource="#REF37"/>
<skos:inScheme rdf:resource="http://jcggdb.jp/rdf/diseases/ggdonto-schema#ConceptSchemePhenotypeGD"/>
<gmsch:manifestationOf rdf:resource="#CON00367"/>
<ggdsch:brPhenotypeGD rdf:resource="#CON00531"/>
<ggdsch:narPhenotypeGD rdf:resource="#CON00595"/>
<rdfs:seeAlso rdf:resource="http://id.nlm.nih.gov/mesh/D018746"/>
<rdfs:seeAlso rdf:resource="http://identifiers.org/mesh/D018746"/>
</skos:Concept>
<skos:Concept rdf:about="#CON00616">
<dct:identifier>CON00616</dct:identifier>
<ggdsch:conceptUI>CON00616</ggdsch:conceptUI>
<rdfs:label xml:lang="en">Respiratory Hypersensitivity</rdfs:label>
<skos:prefLabel xml:lang="en">Respiratory Hypersensitivity</skos:prefLabel>
<rdf:type rdf:resource="http://jcggdb.jp/rdf/diseases/ggdonto-schema#ClinicalFindingsDescription"/>
<ggdsch:conceptType rdf:resource="http://jcggdb.jp/rdf/diseases/ggdonto-schema#ClinicalFindings"/>
<ggdsch:umlsCUI>C0035228</ggdsch:umlsCUI>
<ggdsch:umlsSAB>MeSH</ggdsch:umlsSAB>
<ggdsch:umlsCODE>D012130</ggdsch:umlsCODE>
<ggdsch:referencesInfo xml:lang="en">U.S. National Library of Medicine, Unified Medical Language System (UMLS) (2009) UMLS Knowledge Sources. http://www.nlm.nih.gov/research/umls/. Accessed 23 Feb 2016.</ggdsch:referencesInfo>
<ggdsch:referencesInfo xml:lang="en">U.S. National Library of Medicine, Medical Subject Headings (MeSH) (1999) The NLM's curated medical vocabulary resource. http://www.nlm.nih.gov/mesh/. Accessed 23 Feb 2016.</ggdsch:referencesInfo>
<dct:references rdf:resource="#REF64"/>
<dct:references rdf:resource="#REF37"/>
<skos:inScheme rdf:resource="http://jcggdb.jp/rdf/diseases/ggdonto-schema#ConceptSchemePhenotypeGD"/>
<gmsch:manifestationOf rdf:resource="#CON00354"/>
<ggdsch:brPhenotypeGD rdf:resource="#CON00291"/>
<ggdsch:narPhenotypeGD rdf:resource="#CON00617"/>
<rdfs:seeAlso rdf:resource="http://id.nlm.nih.gov/mesh/D012130"/>
<rdfs:seeAlso rdf:resource="http://identifiers.org/mesh/D012130"/>
</skos:Concept>
<skos:Concept rdf:about="#CON00617">
<dct:identifier>CON00617</dct:identifier>
<ggdsch:conceptUI>CON00617</ggdsch:conceptUI>
<rdfs:label xml:lang="en">Asthma</rdfs:label>
<skos:prefLabel xml:lang="en">Asthma</skos:prefLabel>
<skos:altLabel xml:lang="en">Bronchial Asthma</skos:altLabel>
<rdf:type rdf:resource="http://jcggdb.jp/rdf/diseases/ggdonto-schema#ClinicalFindingsDescription"/>
<ggdsch:conceptType rdf:resource="http://jcggdb.jp/rdf/diseases/ggdonto-schema#ClinicalFindings"/>
<ggdsch:umlsCUI>C0004096</ggdsch:umlsCUI>
<ggdsch:umlsSAB>MeSH</ggdsch:umlsSAB>
<ggdsch:umlsCODE>D001249</ggdsch:umlsCODE>
<ggdsch:referencesInfo xml:lang="en">U.S. National Library of Medicine, Unified Medical Language System (UMLS) (2009) UMLS Knowledge Sources. http://www.nlm.nih.gov/research/umls/. Accessed 23 Feb 2016.</ggdsch:referencesInfo>
<ggdsch:referencesInfo xml:lang="en">U.S. National Library of Medicine, Medical Subject Headings (MeSH) (1999) The NLM's curated medical vocabulary resource. http://www.nlm.nih.gov/mesh/. Accessed 23 Feb 2016.</ggdsch:referencesInfo>
<dct:references rdf:resource="#REF64"/>
<dct:references rdf:resource="#REF37"/>
<skos:inScheme rdf:resource="http://jcggdb.jp/rdf/diseases/ggdonto-schema#ConceptSchemePhenotypeGD"/>
<gmsch:manifestationOf rdf:resource="#CON00354"/>
<ggdsch:brPhenotypeGD rdf:resource="#CON00616"/>
<ggdsch:narAsthmaGD rdf:resource="#CON00354"/>
<rdfs:seeAlso rdf:resource="http://id.nlm.nih.gov/mesh/D001249"/>
<rdfs:seeAlso rdf:resource="http://identifiers.org/mesh/D001249"/>
</skos:Concept>
<skos:Concept rdf:about="#CON00618">
<dct:identifier>CON00618</dct:identifier>
<ggdsch:conceptUI>CON00618</ggdsch:conceptUI>
<rdfs:label xml:lang="en">Dermatitis, Exfoliative</rdfs:label>
<skos:prefLabel xml:lang="en">Dermatitis, Exfoliative</skos:prefLabel>
<skos:altLabel xml:lang="en">Erythroderma</skos:altLabel>
<rdf:type rdf:resource="http://jcggdb.jp/rdf/diseases/ggdonto-schema#ClinicalFindingsDescription"/>
<ggdsch:conceptType rdf:resource="http://jcggdb.jp/rdf/diseases/ggdonto-schema#ClinicalFindings"/>
<ggdsch:umlsCUI>C0011606</ggdsch:umlsCUI>
<ggdsch:umlsSAB>MeSH</ggdsch:umlsSAB>
<ggdsch:umlsCODE>D003873</ggdsch:umlsCODE>
<ggdsch:referencesInfo xml:lang="en">U.S. National Library of Medicine, Unified Medical Language System (UMLS) (2009) UMLS Knowledge Sources. http://www.nlm.nih.gov/research/umls/. Accessed 23 Feb 2016.</ggdsch:referencesInfo>
<ggdsch:referencesInfo xml:lang="en">U.S. National Library of Medicine, Medical Subject Headings (MeSH) (1999) The NLM's curated medical vocabulary resource. http://www.nlm.nih.gov/mesh/. Accessed 23 Feb 2016.</ggdsch:referencesInfo>
<dct:references rdf:resource="#REF64"/>
<dct:references rdf:resource="#REF37"/>
<skos:inScheme rdf:resource="http://jcggdb.jp/rdf/diseases/ggdonto-schema#ConceptSchemePhenotypeGD"/>
<gmsch:manifestationOf rdf:resource="#CON00348"/>
<ggdsch:brPhenotypeGD rdf:resource="#CON00468"/>
<ggdsch:narDermatitisExfoliativeGD rdf:resource="#CON00348"/>
<rdfs:seeAlso rdf:resource="http://id.nlm.nih.gov/mesh/D003873"/>
<rdfs:seeAlso rdf:resource="http://identifiers.org/mesh/D003873"/>
</skos:Concept>
<skos:Concept rdf:about="#CON00619">
<dct:identifier>CON00619</dct:identifier>
<ggdsch:conceptUI>CON00619</ggdsch:conceptUI>
<rdfs:label xml:lang="en">Skin Diseases, Genetic</rdfs:label>
<skos:prefLabel xml:lang="en">Skin Diseases, Genetic</skos:prefLabel>
<rdf:type rdf:resource="http://jcggdb.jp/rdf/diseases/ggdonto-schema#ClinicalFindingsDescription"/>
<ggdsch:conceptType rdf:resource="http://jcggdb.jp/rdf/diseases/ggdonto-schema#ClinicalFindings"/>
<ggdsch:umlsCUI>C0037277</ggdsch:umlsCUI>
<ggdsch:umlsSAB>MeSH</ggdsch:umlsSAB>
<ggdsch:umlsCODE>D012873</ggdsch:umlsCODE>
<ggdsch:referencesInfo xml:lang="en">U.S. National Library of Medicine, Unified Medical Language System (UMLS) (2009) UMLS Knowledge Sources. http://www.nlm.nih.gov/research/umls/. Accessed 23 Feb 2016.</ggdsch:referencesInfo>
<ggdsch:referencesInfo xml:lang="en">U.S. National Library of Medicine, Medical Subject Headings (MeSH) (1999) The NLM's curated medical vocabulary resource. http://www.nlm.nih.gov/mesh/. Accessed 23 Feb 2016.</ggdsch:referencesInfo>
<dct:references rdf:resource="#REF64"/>
<dct:references rdf:resource="#REF37"/>
<skos:inScheme rdf:resource="http://jcggdb.jp/rdf/diseases/ggdonto-schema#ConceptSchemePhenotypeGD"/>
<gmsch:manifestationOf rdf:resource="#CON00621"/>
<gmsch:manifestationOf rdf:resource="#CON00622"/>
<gmsch:manifestationOf rdf:resource="#CON00634"/>
<gmsch:manifestationOf rdf:resource="#CON00407"/>
<gmsch:manifestationOf rdf:resource="#CON00631"/>
<ggdsch:brPhenotypeGD rdf:resource="#CON00301"/>
<ggdsch:narEhlersDanlosSyndromeSkinDisGeneticGD rdf:resource="#CON00473"/>
<ggdsch:narSkinDisGeneticGD rdf:resource="#CON00621"/>
<ggdsch:narSkinDisGeneticGD rdf:resource="#CON00622"/>
<ggdsch:narSkinDisGeneticGD rdf:resource="#CON00631"/>
<ggdsch:narSkinDisGeneticGD rdf:resource="#CON00634"/>
<rdfs:seeAlso rdf:resource="http://id.nlm.nih.gov/mesh/D012873"/>
<rdfs:seeAlso rdf:resource="http://identifiers.org/mesh/D012873"/>
</skos:Concept>
<skos:Concept rdf:about="#CON00647">
<dct:identifier>CON00647</dct:identifier>
<ggdsch:conceptUI>CON00647</ggdsch:conceptUI>
<rdfs:label xml:lang="en">Hyperkinesis</rdfs:label>
<skos:prefLabel xml:lang="en">Hyperkinesis</skos:prefLabel>
<rdf:type rdf:resource="http://jcggdb.jp/rdf/diseases/ggdonto-schema#ClinicalFindingsDescription"/>
<ggdsch:conceptType rdf:resource="http://jcggdb.jp/rdf/diseases/ggdonto-schema#ClinicalFindings"/>
<ggdsch:umlsCUI>C0424295</ggdsch:umlsCUI>
<ggdsch:umlsSAB>MeSH</ggdsch:umlsSAB>
<ggdsch:umlsCODE>D006948</ggdsch:umlsCODE>
<ggdsch:referencesInfo xml:lang="en">U.S. National Library of Medicine, Unified Medical Language System (UMLS) (2009) UMLS Knowledge Sources. http://www.nlm.nih.gov/research/umls/. Accessed 23 Feb 2016.</ggdsch:referencesInfo>
<ggdsch:referencesInfo xml:lang="en">U.S. National Library of Medicine, Medical Subject Headings (MeSH) (1999) The NLM's curated medical vocabulary resource. http://www.nlm.nih.gov/mesh/. Accessed 23 Feb 2016.</ggdsch:referencesInfo>
<dct:references rdf:resource="#REF64"/>
<dct:references rdf:resource="#REF37"/>
<skos:inScheme rdf:resource="http://jcggdb.jp/rdf/diseases/ggdonto-schema#ConceptSchemePhenotypeLSD"/>
<gmsch:manifestationOf rdf:resource="#CON00098"/>
<ggdsch:brHyperkinesisLSD rdf:resource="#CON00159"/>
<ggdsch:narHyperkinesisLSD rdf:resource="#CON00098"/>
<rdfs:seeAlso rdf:resource="http://id.nlm.nih.gov/mesh/D006948"/>
<rdfs:seeAlso rdf:resource="http://identifiers.org/mesh/D006948"/>
</skos:Concept>
<skos:Concept rdf:about="#CON00648">
<dct:identifier>CON00648</dct:identifier>
<ggdsch:conceptUI>CON00648</ggdsch:conceptUI>
<rdfs:label xml:lang="en">Digestive System Abnormalities</rdfs:label>
<skos:prefLabel xml:lang="en">Digestive System Abnormalities</skos:prefLabel>
<rdf:type rdf:resource="http://jcggdb.jp/rdf/diseases/ggdonto-schema#ClinicalFindingsDescription"/>
<ggdsch:conceptType rdf:resource="http://jcggdb.jp/rdf/diseases/ggdonto-schema#ClinicalFindings"/>
<ggdsch:umlsCUI>C0266015</ggdsch:umlsCUI>
<ggdsch:umlsSAB>MeSH</ggdsch:umlsSAB>
<ggdsch:umlsCODE>D004065</ggdsch:umlsCODE>
<ggdsch:referencesInfo xml:lang="en">U.S. National Library of Medicine, Unified Medical Language System (UMLS) (2009) UMLS Knowledge Sources. http://www.nlm.nih.gov/research/umls/. Accessed 23 Feb 2016.</ggdsch:referencesInfo>
<ggdsch:referencesInfo xml:lang="en">U.S. National Library of Medicine, Medical Subject Headings (MeSH) (1999) The NLM's curated medical vocabulary resource. http://www.nlm.nih.gov/mesh/. Accessed 23 Feb 2016.</ggdsch:referencesInfo>
<dct:references rdf:resource="#REF64"/>
<dct:references rdf:resource="#REF37"/>
<skos:inScheme rdf:resource="http://jcggdb.jp/rdf/diseases/ggdonto-schema#ConceptSchemePhenotypeGD"/>
<gmsch:manifestationOf rdf:resource="#CON00627"/>
<gmsch:manifestationOf rdf:resource="#CON00635"/>
<gmsch:manifestationOf rdf:resource="#CON00636"/>
<ggdsch:brPhenotypeGD rdf:resource="#CON00156"/>
<ggdsch:narDigestiveSysAbnormGD rdf:resource="#CON00627"/>
<ggdsch:narDigestiveSysAbnormGD rdf:resource="#CON00635"/>
<ggdsch:narDigestiveSysAbnormGD rdf:resource="#CON00636"/>
<ggdsch:narPhenotypeGD rdf:resource="#CON00649"/>
<rdfs:seeAlso rdf:resource="http://id.nlm.nih.gov/mesh/D004065"/>
<rdfs:seeAlso rdf:resource="http://identifiers.org/mesh/D004065"/>
</skos:Concept>
<skos:Concept rdf:about="#CON00649">
<dct:identifier>CON00649</dct:identifier>
<ggdsch:conceptUI>CON00649</ggdsch:conceptUI>
<rdfs:label xml:lang="en">Anus, Imperforate</rdfs:label>
<skos:prefLabel xml:lang="en">Anus, Imperforate</skos:prefLabel>
<rdf:type rdf:resource="http://jcggdb.jp/rdf/diseases/ggdonto-schema#ClinicalFindingsDescription"/>
<ggdsch:conceptType rdf:resource="http://jcggdb.jp/rdf/diseases/ggdonto-schema#ClinicalFindings"/>
<ggdsch:umlsCUI>C0003466</ggdsch:umlsCUI>
<ggdsch:umlsSAB>MeSH</ggdsch:umlsSAB>
<ggdsch:umlsCODE>D001006</ggdsch:umlsCODE>
<ggdsch:referencesInfo xml:lang="en">U.S. National Library of Medicine, Unified Medical Language System (UMLS) (2009) UMLS Knowledge Sources. http://www.nlm.nih.gov/research/umls/. Accessed 23 Feb 2016.</ggdsch:referencesInfo>
<ggdsch:referencesInfo xml:lang="en">U.S. National Library of Medicine, Medical Subject Headings (MeSH) (1999) The NLM's curated medical vocabulary resource. http://www.nlm.nih.gov/mesh/. Accessed 23 Feb 2016.</ggdsch:referencesInfo>
<dct:references rdf:resource="#REF64"/>
<dct:references rdf:resource="#REF37"/>
<skos:inScheme rdf:resource="http://jcggdb.jp/rdf/diseases/ggdonto-schema#ConceptSchemePhenotypeGD"/>
<gmsch:manifestationOf rdf:resource="#CON00635"/>
<gmsch:manifestationOf rdf:resource="#CON00636"/>
<ggdsch:brPhenotypeGD rdf:resource="#CON00648"/>
<ggdsch:narAnusImperforateGD rdf:resource="#CON00635"/>
<ggdsch:narAnusImperforateGD rdf:resource="#CON00636"/>
<rdfs:seeAlso rdf:resource="http://id.nlm.nih.gov/mesh/D001006"/>
<rdfs:seeAlso rdf:resource="http://identifiers.org/mesh/D001006"/>
</skos:Concept>
<skos:Concept rdf:about="#CON00650">
<dct:identifier>CON00650</dct:identifier>
<ggdsch:conceptUI>CON00650</ggdsch:conceptUI>
<rdfs:label xml:lang="en">Hypertrichosis</rdfs:label>
<skos:prefLabel xml:lang="en">Hypertrichosis</skos:prefLabel>
<rdf:type rdf:resource="http://jcggdb.jp/rdf/diseases/ggdonto-schema#ClinicalFindingsDescription"/>
<ggdsch:conceptType rdf:resource="http://jcggdb.jp/rdf/diseases/ggdonto-schema#ClinicalFindings"/>
<ggdsch:umlsCUI>C0020555</ggdsch:umlsCUI>
<ggdsch:umlsSAB>MeSH</ggdsch:umlsSAB>
<ggdsch:umlsCODE>D006983</ggdsch:umlsCODE>
<ggdsch:referencesInfo xml:lang="en">U.S. National Library of Medicine, Unified Medical Language System (UMLS) (2009) UMLS Knowledge Sources. http://www.nlm.nih.gov/research/umls/. Accessed 23 Feb 2016.</ggdsch:referencesInfo>
<ggdsch:referencesInfo xml:lang="en">U.S. National Library of Medicine, Medical Subject Headings (MeSH) (1999) The NLM's curated medical vocabulary resource. http://www.nlm.nih.gov/mesh/. Accessed 23 Feb 2016.</ggdsch:referencesInfo>
<dct:references rdf:resource="#REF64"/>
<dct:references rdf:resource="#REF37"/>
<skos:inScheme rdf:resource="http://jcggdb.jp/rdf/diseases/ggdonto-schema#ConceptSchemePhenotypeGD"/>
<gmsch:manifestationOf rdf:resource="#CON00622"/>
<ggdsch:brPhenotypeGD rdf:resource="#CON00502"/>
<ggdsch:narHypertrichosisGD rdf:resource="#CON00622"/>
<rdfs:seeAlso rdf:resource="http://id.nlm.nih.gov/mesh/D006983"/>
<rdfs:seeAlso rdf:resource="http://identifiers.org/mesh/D006983"/>
</skos:Concept>
<skos:Concept rdf:about="#CON00651">
<dct:identifier>CON00651</dct:identifier>
<ggdsch:conceptUI>CON00651</ggdsch:conceptUI>
<rdfs:label xml:lang="en">Retrognathia</rdfs:label>
<skos:prefLabel xml:lang="en">Retrognathia</skos:prefLabel>
<rdf:type rdf:resource="http://jcggdb.jp/rdf/diseases/ggdonto-schema#ClinicalFindingsDescription"/>
<ggdsch:conceptType rdf:resource="http://jcggdb.jp/rdf/diseases/ggdonto-schema#ClinicalFindings"/>
<ggdsch:umlsCUI>C3494422</ggdsch:umlsCUI>
<ggdsch:umlsSAB>MeSH</ggdsch:umlsSAB>
<ggdsch:umlsCODE>D063173</ggdsch:umlsCODE>
<ggdsch:referencesInfo xml:lang="en">U.S. National Library of Medicine, Unified Medical Language System (UMLS) (2009) UMLS Knowledge Sources. http://www.nlm.nih.gov/research/umls/. Accessed 23 Feb 2016.</ggdsch:referencesInfo>
<ggdsch:referencesInfo xml:lang="en">U.S. National Library of Medicine, Medical Subject Headings (MeSH) (1999) The NLM's curated medical vocabulary resource. http://www.nlm.nih.gov/mesh/. Accessed 23 Feb 2016.</ggdsch:referencesInfo>
<dct:references rdf:resource="#REF64"/>
<dct:references rdf:resource="#REF37"/>
<skos:inScheme rdf:resource="http://jcggdb.jp/rdf/diseases/ggdonto-schema#ConceptSchemePhenotypeGD"/>
<gmsch:manifestationOf rdf:resource="#CON00627"/>
<ggdsch:brRetrognathiaMusculoskeletalAbnormGD rdf:resource="#CON00230"/>
<ggdsch:brRetrognathiaStomatognathicAbnormGD rdf:resource="#CON00536"/>
<ggdsch:narRetrognathiaMusculoskeletalAbnormGD rdf:resource="#CON00627"/>
<ggdsch:narRetrognathiaStomatognathicAbnormGD rdf:resource="#CON00627"/>
<rdfs:seeAlso rdf:resource="http://id.nlm.nih.gov/mesh/D063173"/>
<rdfs:seeAlso rdf:resource="http://identifiers.org/mesh/D063173"/>
</skos:Concept>
<skos:Concept rdf:about="#CON00652">
<dct:identifier>CON00652</dct:identifier>
<ggdsch:conceptUI>CON00652</ggdsch:conceptUI>
<rdfs:label xml:lang="en">Pierre Robin Syndrome</rdfs:label>
<skos:prefLabel xml:lang="en">Pierre Robin Syndrome</skos:prefLabel>
<rdf:type rdf:resource="http://jcggdb.jp/rdf/diseases/ggdonto-schema#ClinicalFindingsDescription"/>
<ggdsch:conceptType rdf:resource="http://jcggdb.jp/rdf/diseases/ggdonto-schema#ClinicalFindings"/>
<ggdsch:umlsCUI>C0031900</ggdsch:umlsCUI>
<ggdsch:umlsSAB>MeSH</ggdsch:umlsSAB>
<ggdsch:umlsCODE>D010855</ggdsch:umlsCODE>
<ggdsch:referencesInfo xml:lang="en">U.S. National Library of Medicine, Unified Medical Language System (UMLS) (2009) UMLS Knowledge Sources. http://www.nlm.nih.gov/research/umls/. Accessed 23 Feb 2016.</ggdsch:referencesInfo>
<ggdsch:referencesInfo xml:lang="en">U.S. National Library of Medicine, Medical Subject Headings (MeSH) (1999) The NLM's curated medical vocabulary resource. http://www.nlm.nih.gov/mesh/. Accessed 23 Feb 2016.</ggdsch:referencesInfo>
<dct:references rdf:resource="#REF64"/>
<dct:references rdf:resource="#REF37"/>
<skos:inScheme rdf:resource="http://jcggdb.jp/rdf/diseases/ggdonto-schema#ConceptSchemePhenotypeGD"/>
<gmsch:manifestationOf rdf:resource="#CON00625"/>
<ggdsch:brPierreRobinMusculoskeletalAbnormGD rdf:resource="#CON00230"/>
<ggdsch:brPierreRobinStomatognathicAbnormGD rdf:resource="#CON00536"/>
<ggdsch:narPierreRobinMusculoskeletalAbnormGD rdf:resource="#CON00625"/>
<ggdsch:narPierreRobinStomatognathicAbnormGD rdf:resource="#CON00625"/>
<rdfs:seeAlso rdf:resource="http://id.nlm.nih.gov/mesh/D010855"/>
<rdfs:seeAlso rdf:resource="http://identifiers.org/mesh/D010855"/>
</skos:Concept>
<skos:Concept rdf:about="#CON00653">
<dct:identifier>CON00653</dct:identifier>
<ggdsch:conceptUI>CON00653</ggdsch:conceptUI>
<rdfs:label xml:lang="en">Obesity</rdfs:label>
<skos:prefLabel xml:lang="en">Obesity</skos:prefLabel>
<rdf:type rdf:resource="http://jcggdb.jp/rdf/diseases/ggdonto-schema#ClinicalFindingsDescription"/>
<ggdsch:conceptType rdf:resource="http://jcggdb.jp/rdf/diseases/ggdonto-schema#ClinicalFindings"/>
<ggdsch:umlsCUI>C0028754</ggdsch:umlsCUI>
<ggdsch:umlsSAB>MeSH</ggdsch:umlsSAB>
<ggdsch:umlsCODE>D009765</ggdsch:umlsCODE>
<ggdsch:referencesInfo xml:lang="en">U.S. National Library of Medicine, Unified Medical Language System (UMLS) (2009) UMLS Knowledge Sources. http://www.nlm.nih.gov/research/umls/. Accessed 23 Feb 2016.</ggdsch:referencesInfo>
<ggdsch:referencesInfo xml:lang="en">U.S. National Library of Medicine, Medical Subject Headings (MeSH) (1999) The NLM's curated medical vocabulary resource. http://www.nlm.nih.gov/mesh/. Accessed 23 Feb 2016.</ggdsch:referencesInfo>
<dct:references rdf:resource="#REF64"/>
<dct:references rdf:resource="#REF37"/>
<skos:inScheme rdf:resource="http://jcggdb.jp/rdf/diseases/ggdonto-schema#ConceptSchemePhenotypeGD"/>
<gmsch:manifestationOf rdf:resource="#CON00629"/>
<ggdsch:brPhenotypeGD rdf:resource="#CON00655"/>
<ggdsch:narObesityGD rdf:resource="#CON00629"/>
<rdfs:seeAlso rdf:resource="http://id.nlm.nih.gov/mesh/D009765"/>
<rdfs:seeAlso rdf:resource="http://identifiers.org/mesh/D009765"/>
</skos:Concept>
<skos:Concept rdf:about="#CON00654">
<dct:identifier>CON00654</dct:identifier>
<ggdsch:conceptUI>CON00654</ggdsch:conceptUI>
<rdfs:label xml:lang="en">Nutrition Disorders</rdfs:label>
<skos:prefLabel xml:lang="en">Nutrition Disorders</skos:prefLabel>
<rdf:type rdf:resource="http://jcggdb.jp/rdf/diseases/ggdonto-schema#ClinicalFindingsDescription"/>
<ggdsch:conceptType rdf:resource="http://jcggdb.jp/rdf/diseases/ggdonto-schema#ClinicalFindings"/>
<ggdsch:umlsCUI>C0028709</ggdsch:umlsCUI>
<ggdsch:umlsSAB>MeSH</ggdsch:umlsSAB>
<ggdsch:umlsCODE>D044342</ggdsch:umlsCODE>
<ggdsch:referencesInfo xml:lang="en">U.S. National Library of Medicine, Unified Medical Language System (UMLS) (2009) UMLS Knowledge Sources. http://www.nlm.nih.gov/research/umls/. Accessed 23 Feb 2016.</ggdsch:referencesInfo>
<ggdsch:referencesInfo xml:lang="en">U.S. National Library of Medicine, Medical Subject Headings (MeSH) (1999) The NLM's curated medical vocabulary resource. http://www.nlm.nih.gov/mesh/. Accessed 23 Feb 2016.</ggdsch:referencesInfo>
<dct:references rdf:resource="#REF64"/>
<dct:references rdf:resource="#REF37"/>
<skos:inScheme rdf:resource="http://jcggdb.jp/rdf/diseases/ggdonto-schema#ConceptSchemePhenotypeGD"/>
<ggdsch:brPhenotypeGD rdf:resource="#CON00608"/>
<ggdsch:narPhenotypeGD rdf:resource="#CON00655"/>
<rdfs:seeAlso rdf:resource="http://id.nlm.nih.gov/mesh/D044342"/>
<rdfs:seeAlso rdf:resource="http://identifiers.org/mesh/D044342"/>
</skos:Concept>
<skos:Concept rdf:about="#CON00655">
<dct:identifier>CON00655</dct:identifier>
<ggdsch:conceptUI>CON00655</ggdsch:conceptUI>
<rdfs:label xml:lang="en">Overnutrition</rdfs:label>
<skos:prefLabel xml:lang="en">Overnutrition</skos:prefLabel>
<rdf:type rdf:resource="http://jcggdb.jp/rdf/diseases/ggdonto-schema#ClinicalFindingsDescription"/>
<ggdsch:conceptType rdf:resource="http://jcggdb.jp/rdf/diseases/ggdonto-schema#ClinicalFindings"/>
<ggdsch:umlsCUI>C1257763</ggdsch:umlsCUI>
<ggdsch:umlsSAB>MeSH</ggdsch:umlsSAB>
<ggdsch:umlsCODE>D044343</ggdsch:umlsCODE>
<ggdsch:referencesInfo xml:lang="en">U.S. National Library of Medicine, Unified Medical Language System (UMLS) (2009) UMLS Knowledge Sources. http://www.nlm.nih.gov/research/umls/. Accessed 23 Feb 2016.</ggdsch:referencesInfo>
<ggdsch:referencesInfo xml:lang="en">U.S. National Library of Medicine, Medical Subject Headings (MeSH) (1999) The NLM's curated medical vocabulary resource. http://www.nlm.nih.gov/mesh/. Accessed 23 Feb 2016.</ggdsch:referencesInfo>
<dct:references rdf:resource="#REF64"/>
<dct:references rdf:resource="#REF37"/>
<skos:inScheme rdf:resource="http://jcggdb.jp/rdf/diseases/ggdonto-schema#ConceptSchemePhenotypeGD"/>
<gmsch:manifestationOf rdf:resource="#CON00629"/>
<ggdsch:brPhenotypeGD rdf:resource="#CON00654"/>
<ggdsch:narPhenotypeGD rdf:resource="#CON00653"/>
<rdfs:seeAlso rdf:resource="http://id.nlm.nih.gov/mesh/D044343"/>
<rdfs:seeAlso rdf:resource="http://identifiers.org/mesh/D044343"/>
</skos:Concept>
<skos:Concept rdf:about="#CON00008">
<dct:identifier>CON00008</dct:identifier>
<ggdsch:conceptUI>CON00008</ggdsch:conceptUI>
<rdfs:label xml:lang="en">Alpha-mannosidosis</rdfs:label>
<skos:prefLabel xml:lang="en">Alpha-mannosidosis</skos:prefLabel>
<skos:altLabel xml:lang="en">Alpha-mannosidase B deficiency</skos:altLabel>
<rdf:type rdf:resource="http://jcggdb.jp/rdf/diseases/ggdonto-schema#DiseaseDescriptionGGDonto"/>
<ggdsch:diseaseType rdf:resource="http://jcggdb.jp/rdf/diseases/ggdonto-schema#LSD"/>
<ggdsch:conceptType rdf:resource="http://jcggdb.jp/rdf/diseases/ggdonto-schema#SingleDisease"/>
<gdgsch:dmsid>117</gdgsch:dmsid>
<ggdsch:umlsCUI>C0024748</ggdsch:umlsCUI>
<ggdsch:umlsSAB>MeSH</ggdsch:umlsSAB>
<ggdsch:umlsCODE>D008363</ggdsch:umlsCODE>
<gdgsch:omimPhenoMIMnumber>248500</gdgsch:omimPhenoMIMnumber>
<rdfs:seeAlso rdf:resource="http://identifiers.org/omim/248500"/>
<ggdsch:omimGeneMIMnumber>609458</ggdsch:omimGeneMIMnumber>
<rdfs:seeAlso rdf:resource="http://identifiers.org/omim/609458"/>
<ggdsch:omimGene>MAN2B1</ggdsch:omimGene>
<ggdsch:diseasePreferredTerm xml:lang="ja">α-マンノシドーシス</ggdsch:diseasePreferredTerm>
<ggdsch:diseasePreferredTerm xml:lang="en">MANNOSIDOSIS, ALPHA B, LYSOSOMAL</ggdsch:diseasePreferredTerm>
<ggdsch:diseasePreferredTermAbbr xml:lang="en">MANSA</ggdsch:diseasePreferredTermAbbr>
<ggdsch:diseaseSynonyms xml:lang="en">ALPHA-MANNOSIDOSIS</ggdsch:diseaseSynonyms>
<ggdsch:diseaseSynonyms xml:lang="en">LYSOSOMAL ALPHA-D-MANNOSIDASE DEFICIENCY</ggdsch:diseaseSynonyms>
<ggdsch:diseaseSynonyms xml:lang="en">ALPHA-MANNOSIDASE B DEFICIENCY</ggdsch:diseaseSynonyms>
<ggdsch:referencesInfo xml:lang="en">Varki A, Cummings RD, Esko JD, Freeze HH, Stanley P, Bertozzi CR, Hart GW, Etzler ME (eds) (2009) Essentials of glycobiology, 2nd ed. Cold Spring Harbor Laboratory Press, New York. ISBN:9780879697709. Freeze HH (2009) Genetic disorders of glycan degradation. pp 567-583.</ggdsch:referencesInfo>
<ggdsch:referencesInfo xml:lang="en">Freeze HH (2009) Genetic disorders of glycan degradation. pp 567-583. Table 41.1 Defects in glycoprotein degradation.</ggdsch:referencesInfo>
<dct:references rdf:resource="#REF7"/>
<dct:references rdf:resource="#REF8"/>
<skos:inScheme rdf:resource="http://jcggdb.jp/rdf/diseases/ggdonto-schema#ConceptSchemeMultiTypesDis"/>
<skos:inScheme rdf:resource="http://jcggdb.jp/rdf/diseases/ggdonto-schema#ConceptSchemePathwayLSD"/>
<skos:inScheme rdf:resource="http://jcggdb.jp/rdf/diseases/ggdonto-schema#ConceptSchemePhenotypeLSD"/>
<gmsch:hasManifestation rdf:resource="#CON00183"/>
<gmsch:hasManifestation rdf:resource="#CON00221"/>
<gmsch:hasManifestation rdf:resource="#CON00282"/>
<gmsch:hasManifestation rdf:resource="#CON00163"/>
<gmsch:hasManifestation rdf:resource="#CON00184"/>
<gmsch:hasManifestation rdf:resource="#CON00122"/>
<gmsch:hasManifestation rdf:resource="#CON00179"/>
<gmsch:hasManifestation rdf:resource="#CON00263"/>
<gmsch:hasManifestation rdf:resource="#CON00153"/>
<gmsch:hasManifestation rdf:resource="#CON00147"/>
<gmsch:hasManifestation rdf:resource="#CON00250"/>
<gmsch:hasManifestation rdf:resource="#CON00271"/>
<gmsch:hasManifestation rdf:resource="#CON00237"/>
<gmsch:hasManifestation rdf:resource="#CON00224"/>
<gmsch:hasManifestation rdf:resource="#CON00112"/>
<gmsch:hasManifestation rdf:resource="#CON00310"/>
<gmsch:hasManifestation rdf:resource="#CON00252"/>
<gmsch:hasManifestation rdf:resource="#CON00116"/>
<gmsch:hasManifestation rdf:resource="#CON00297"/>
<gmsch:hasManifestation rdf:resource="#CON00230"/>
<gmsch:hasManifestation rdf:resource="#CON00270"/>
<gmsch:hasManifestation rdf:resource="#CON00182"/>
<gmsch:hasManifestation rdf:resource="#CON00306"/>
<gmsch:hasManifestation rdf:resource="#CON00115"/>
<gmsch:hasManifestation rdf:resource="#CON00217"/>
<gmsch:hasManifestation rdf:resource="#CON00219"/>
<gmsch:hasManifestation rdf:resource="#CON00159"/>
<gmsch:hasManifestation rdf:resource="#CON00125"/>
<gmsch:hasManifestation rdf:resource="#CON00292"/>
<gmsch:hasManifestation rdf:resource="#CON00160"/>
<gmsch:hasManifestation rdf:resource="#CON00132"/>
<gmsch:hasManifestation rdf:resource="#CON00192"/>
<gmsch:hasManifestation rdf:resource="#CON00291"/>
<gmsch:hasManifestation rdf:resource="#CON00213"/>
<gmsch:hasManifestation rdf:resource="#CON00267"/>
<gmsch:hasManifestation rdf:resource="#CON00212"/>
<gmsch:hasManifestation rdf:resource="#CON00239"/>
<gmsch:hasManifestation rdf:resource="#CON00227"/>
<gmsch:hasManifestation rdf:resource="#CON00118"/>
<gmsch:hasManifestation rdf:resource="#CON00137"/>
<gmsch:hasManifestation rdf:resource="#CON00124"/>
<gmsch:hasManifestation rdf:resource="#CON00204"/>
<gmsch:hasManifestation rdf:resource="#CON00314"/>
<gmsch:hasManifestation rdf:resource="#CON00248"/>
<gmsch:hasManifestation rdf:resource="#CON00312"/>
<gmsch:hasManifestation rdf:resource="#CON00251"/>
<gmsch:hasManifestation rdf:resource="#CON00211"/>
<gmsch:hasManifestation rdf:resource="#CON00123"/>
<gmsch:hasManifestation rdf:resource="#CON00178"/>
<gmsch:hasManifestation rdf:resource="#CON00135"/>
<gmsch:hasManifestation rdf:resource="#CON00218"/>
<gmsch:hasManifestation rdf:resource="#CON00319"/>
<gmsch:hasManifestation rdf:resource="#CON00233"/>
<ggdsch:brCataractLSD rdf:resource="#CON00132"/>
<ggdsch:brSplenicDisLSD rdf:resource="#CON00312"/>
<ggdsch:brDysostosesLSD rdf:resource="#CON00160"/>
<ggdsch:brOsteoporosisLSD rdf:resource="#CON00270"/>
<ggdsch:brSpinalDisLSD rdf:resource="#CON00310"/>
<ggdsch:brJointDisLSD rdf:resource="#CON00213"/>
<ggdsch:brMuscleWeaknessMusculoskeletDisLSD rdf:resource="#CON00248"/>
<ggdsch:brMusculoskeletalAbnormLSD rdf:resource="#CON00251"/>
<ggdsch:brMaxillofacialAbnormCraniofacAbnormLSD rdf:resource="#CON00230"/>
<ggdsch:brHydrocephalusLSD rdf:resource="#CON00204"/>
<ggdsch:brMultiTypesDis rdf:resource="#CON00007"/>
<ggdsch:brPathwayLSD rdf:resource="#CON00007"/>
<ggdsch:brHepatomegalyLSD rdf:resource="#CON00192"/>
<ggdsch:brRespiratoryTractInfectLSD rdf:resource="#CON00292"/>
<ggdsch:brGingivalHyperplasiaLSD rdf:resource="#CON00178"/>
<ggdsch:brMacroglossiaLSD rdf:resource="#CON00227"/>
<ggdsch:brMaxillofacialAbnormStomatognDisLSD rdf:resource="#CON00230"/>
<ggdsch:brBehavioralSymptLSD rdf:resource="#CON00118"/>
<ggdsch:brDepressionLSD rdf:resource="#CON00153"/>
<ggdsch:brAnxietySeparationLSD rdf:resource="#CON00112"/>
<ggdsch:brChildBehaviorDisordLSD rdf:resource="#CON00135"/>
<ggdsch:brIntellectualDisabilityMentalDisordLSD rdf:resource="#CON00211"/>
<ggdsch:brLearningDisordMentalDisordLSD rdf:resource="#CON00218"/>
<ggdsch:brMotorSkillsDisordLSD rdf:resource="#CON00239"/>
<ggdsch:brAtaxiaLSD rdf:resource="#CON00115"/>
<ggdsch:brSpeechDisordLSD rdf:resource="#CON00306"/>
<ggdsch:brLearningDisordNSDisLSD rdf:resource="#CON00218"/>
<ggdsch:brIntellectualDisabilityNSDisLSD rdf:resource="#CON00211"/>
<ggdsch:brHallucinationsLSD rdf:resource="#CON00182"/>
<ggdsch:brMuscleWeaknessNSDisLSD rdf:resource="#CON00248"/>
<ggdsch:brHearingLossNSDisLSD rdf:resource="#CON00184"/>
<ggdsch:brHearingLossEarDisLSD rdf:resource="#CON00184"/>
<ggdsch:brOtitisLSD rdf:resource="#CON00271"/>
<ggdsch:brMobilityLimitationLSD rdf:resource="#CON00237"/>
<ggdsch:narMultiTypesDis rdf:resource="#CON00009"/>
<ggdsch:narMultiTypesDis rdf:resource="#CON00010"/>
<ggdsch:narPathwayLSD rdf:resource="#CON00009"/>
<ggdsch:narPathwayLSD rdf:resource="#CON00010"/>
<skos:closeMatch rdf:resource="http://jcggdb.jp/doc/Ext.action?dMSId=117"/>
<skos:closeMatch rdf:resource="http://jcggdb.jp/rdf/diseases/gdgdb#dMSId117"/>
<gmsch:causedBy rdf:resource="http://jcggdb.jp/rdf/diseases/dgncbi#mim609458_gene4125"/>
<skos:related rdf:resource="http://jcggdb.jp/rdf/diseases/dgncbi#mim609458_gene4125"/>
<skos:closeMatch rdf:resource="http://jcggdb.jp/rdf/diseases/gmncbi#MGE119"/>
<skos:closeMatch rdf:resource="http://jcggdb.jp/rdf/diseases/pmncbi#MGE119"/>
<skos:closeMatch rdf:resource="http://jcggdb.jp/rdf/diseases/dgncbi#cuiC0024748_snomedCT"/>
<skos:closeMatch rdf:resource="http://jcggdb.jp/rdf/diseases/dgncbi#mim248500_gene4125"/>
<gmsch:causedBy rdf:resource="http://jcggdb.jp/rdf/diseases/gincbi#NGI4125"/>
<skos:related rdf:resource="http://jcggdb.jp/rdf/diseases/gincbi#NGI4125"/>
<gmsch:causedBy rdf:resource="http://identifiers.org/ncbigene/4125"/>
<skos:related rdf:resource="http://identifiers.org/ncbigene/4125"/>
<rdfs:seeAlso rdf:resource="http://identifiers.org/ncbigene/4125"/>
<skos:related rdf:resource="http://purl.uniprot.org/enzyme/3.2.1.24"/>
<skos:related rdf:resource="http://purl.uniprot.org/uniprot/O00754"/>
<rdfs:seeAlso rdf:resource="http://id.nlm.nih.gov/mesh/D008363"/>
<rdfs:seeAlso rdf:resource="http://identifiers.org/mesh/D008363"/>
</skos:Concept>
<skos:Concept rdf:about="#CON00009">
<dct:identifier>CON00009</dct:identifier>
<ggdsch:conceptUI>CON00009</ggdsch:conceptUI>
<rdfs:label xml:lang="en">Alpha-mannosidosis, type I (early-onset)</rdfs:label>
<skos:prefLabel xml:lang="en">Alpha-mannosidosis, type I (early-onset)</skos:prefLabel>
<rdf:type rdf:resource="http://jcggdb.jp/rdf/diseases/ggdonto-schema#DiseaseDescriptionGGDonto"/>
<ggdsch:diseaseType rdf:resource="http://jcggdb.jp/rdf/diseases/ggdonto-schema#LSD"/>
<ggdsch:conceptType rdf:resource="http://jcggdb.jp/rdf/diseases/ggdonto-schema#DiseaseType"/>
<ggdsch:umlsCUI>C0024748</ggdsch:umlsCUI>
<ggdsch:umlsSAB>MeSH</ggdsch:umlsSAB>
<ggdsch:umlsCODE>D008363</ggdsch:umlsCODE>
<gdgsch:omimPhenoMIMnumber>248500</gdgsch:omimPhenoMIMnumber>
<rdfs:seeAlso rdf:resource="http://identifiers.org/omim/248500"/>
<ggdsch:omimGeneMIMnumber>609458</ggdsch:omimGeneMIMnumber>
<rdfs:seeAlso rdf:resource="http://identifiers.org/omim/609458"/>
<ggdsch:omimGene>MAN2B1</ggdsch:omimGene>
<skos:inScheme rdf:resource="http://jcggdb.jp/rdf/diseases/ggdonto-schema#ConceptSchemeMultiTypesDis"/>
<skos:inScheme rdf:resource="http://jcggdb.jp/rdf/diseases/ggdonto-schema#ConceptSchemePathwayLSD"/>
<ggdsch:brMultiTypesDis rdf:resource="#CON00008"/>
<ggdsch:brPathwayLSD rdf:resource="#CON00008"/>
<gmsch:causedBy rdf:resource="http://jcggdb.jp/rdf/diseases/dgncbi#mim609458_gene4125"/>
<skos:related rdf:resource="http://jcggdb.jp/rdf/diseases/dgncbi#mim609458_gene4125"/>
<gmsch:conceptualPartOf rdf:resource="http://jcggdb.jp/rdf/diseases/gmncbi#MGE119"/>
<gmsch:conceptualPartOf rdf:resource="http://jcggdb.jp/rdf/diseases/pmncbi#MGE119"/>
<gmsch:conceptualPartOf rdf:resource="http://jcggdb.jp/rdf/diseases/dgncbi#cuiC0024748_snomedCT"/>
<gmsch:conceptualPartOf rdf:resource="http://jcggdb.jp/rdf/diseases/dgncbi#mim248500_gene4125"/>
<gmsch:causedBy rdf:resource="http://jcggdb.jp/rdf/diseases/gincbi#NGI4125"/>
<skos:related rdf:resource="http://jcggdb.jp/rdf/diseases/gincbi#NGI4125"/>
<gmsch:causedBy rdf:resource="http://identifiers.org/ncbigene/4125"/>
<skos:related rdf:resource="http://identifiers.org/ncbigene/4125"/>
<rdfs:seeAlso rdf:resource="http://identifiers.org/ncbigene/4125"/>
<skos:related rdf:resource="http://purl.uniprot.org/enzyme/3.2.1.24"/>
<skos:related rdf:resource="http://purl.uniprot.org/uniprot/O00754"/>
<rdfs:seeAlso rdf:resource="http://id.nlm.nih.gov/mesh/D008363"/>
<rdfs:seeAlso rdf:resource="http://identifiers.org/mesh/D008363"/>
</skos:Concept>
<skos:Concept rdf:about="#CON00010">
<dct:identifier>CON00010</dct:identifier>
<ggdsch:conceptUI>CON00010</ggdsch:conceptUI>
<rdfs:label xml:lang="en">Alpha-mannosidosis, type II (later-onset)</rdfs:label>
<skos:prefLabel xml:lang="en">Alpha-mannosidosis, type II (later-onset)</skos:prefLabel>
<rdf:type rdf:resource="http://jcggdb.jp/rdf/diseases/ggdonto-schema#DiseaseDescriptionGGDonto"/>
<ggdsch:diseaseType rdf:resource="http://jcggdb.jp/rdf/diseases/ggdonto-schema#LSD"/>
<ggdsch:conceptType rdf:resource="http://jcggdb.jp/rdf/diseases/ggdonto-schema#DiseaseType"/>
<ggdsch:umlsCUI>C0024748</ggdsch:umlsCUI>
<ggdsch:umlsSAB>MeSH</ggdsch:umlsSAB>
<ggdsch:umlsCODE>D008363</ggdsch:umlsCODE>
<gdgsch:omimPhenoMIMnumber>248500</gdgsch:omimPhenoMIMnumber>
<rdfs:seeAlso rdf:resource="http://identifiers.org/omim/248500"/>
<ggdsch:omimGeneMIMnumber>609458</ggdsch:omimGeneMIMnumber>
<rdfs:seeAlso rdf:resource="http://identifiers.org/omim/609458"/>
<ggdsch:omimGene>MAN2B1</ggdsch:omimGene>
<skos:inScheme rdf:resource="http://jcggdb.jp/rdf/diseases/ggdonto-schema#ConceptSchemeMultiTypesDis"/>
<skos:inScheme rdf:resource="http://jcggdb.jp/rdf/diseases/ggdonto-schema#ConceptSchemePathwayLSD"/>
<ggdsch:brMultiTypesDis rdf:resource="#CON00008"/>
<ggdsch:brPathwayLSD rdf:resource="#CON00008"/>
<gmsch:causedBy rdf:resource="http://jcggdb.jp/rdf/diseases/dgncbi#mim609458_gene4125"/>
<skos:related rdf:resource="http://jcggdb.jp/rdf/diseases/dgncbi#mim609458_gene4125"/>
<gmsch:conceptualPartOf rdf:resource="http://jcggdb.jp/rdf/diseases/gmncbi#MGE119"/>
<gmsch:conceptualPartOf rdf:resource="http://jcggdb.jp/rdf/diseases/pmncbi#MGE119"/>
<gmsch:conceptualPartOf rdf:resource="http://jcggdb.jp/rdf/diseases/dgncbi#cuiC0024748_snomedCT"/>
<gmsch:conceptualPartOf rdf:resource="http://jcggdb.jp/rdf/diseases/dgncbi#mim248500_gene4125"/>
<gmsch:causedBy rdf:resource="http://jcggdb.jp/rdf/diseases/gincbi#NGI4125"/>
<skos:related rdf:resource="http://jcggdb.jp/rdf/diseases/gincbi#NGI4125"/>
<gmsch:causedBy rdf:resource="http://identifiers.org/ncbigene/4125"/>
<skos:related rdf:resource="http://identifiers.org/ncbigene/4125"/>
<rdfs:seeAlso rdf:resource="http://identifiers.org/ncbigene/4125"/>
<skos:related rdf:resource="http://purl.uniprot.org/enzyme/3.2.1.24"/>
<skos:related rdf:resource="http://purl.uniprot.org/uniprot/O00754"/>
<rdfs:seeAlso rdf:resource="http://id.nlm.nih.gov/mesh/D008363"/>
<rdfs:seeAlso rdf:resource="http://identifiers.org/mesh/D008363"/>
</skos:Concept>
<skos:Concept rdf:about="#CON00625">
<dct:identifier>CON00625</dct:identifier>
<ggdsch:conceptUI>CON00625</ggdsch:conceptUI>
<rdfs:label xml:lang="en">PGM1-CDG</rdfs:label>
<skos:prefLabel xml:lang="en">PGM1-CDG</skos:prefLabel>
<skos:altLabel xml:lang="en">CDG-It</skos:altLabel>
<skos:altLabel xml:lang="en">Congenital Disorder of Glycosylation, Type It</skos:altLabel>
<rdf:type rdf:resource="http://jcggdb.jp/rdf/diseases/ggdonto-schema#DiseaseDescriptionGGDonto"/>
<ggdsch:diseaseType rdf:resource="http://jcggdb.jp/rdf/diseases/ggdonto-schema#CDG"/>
<ggdsch:conceptType rdf:resource="http://jcggdb.jp/rdf/diseases/ggdonto-schema#SingleDisease"/>
<ggdsch:umlsCUI>C3554056</ggdsch:umlsCUI>
<ggdsch:umlsSAB>MeSH (SCR)</ggdsch:umlsSAB>
<ggdsch:umlsCODE>C567859</ggdsch:umlsCODE>
<gdgsch:omimPhenoMIMnumber>614921</gdgsch:omimPhenoMIMnumber>
<rdfs:seeAlso rdf:resource="http://identifiers.org/omim/614921"/>
<ggdsch:omimGeneMIMnumber>171900</ggdsch:omimGeneMIMnumber>
<rdfs:seeAlso rdf:resource="http://identifiers.org/omim/171900"/>
<ggdsch:omimGene>PGM1</ggdsch:omimGene>
<ggdsch:diseasePreferredTerm xml:lang="en">CONGENITAL DISORDER OF GLYCOSYLATION, TYPE It</ggdsch:diseasePreferredTerm>
<ggdsch:diseasePreferredTermAbbr xml:lang="en">CDG1T</ggdsch:diseasePreferredTermAbbr>
<ggdsch:diseaseSynonyms xml:lang="en">CDG It</ggdsch:diseaseSynonyms>
<ggdsch:diseaseSynonyms xml:lang="en">CDGIt</ggdsch:diseaseSynonyms>
<ggdsch:diseaseSynonyms xml:lang="en">Congenital disorder of glycosylation type 1T</ggdsch:diseaseSynonyms>
<ggdsch:referencesInfo xml:lang="en">Pagon RA, Bird TD, Dolan CR, Stephens K, Adam MP (eds) (1993-) GeneReviews. University of Washington, Seattle. ISSN:2372-0697. Sparks SE, Krasnewich DM (2014) Congenital Disorders of N-linked Glycosylation Pathway Overview. Initial Posting: 15 Aug 2005, Last Revision: 30 Jan 2014, Accessed 22 Feb 2016.</ggdsch:referencesInfo>
<ggdsch:referencesInfo xml:lang="en">Timal S, Hoischen A, Lehle L et al (2012) Gene identification in the congenital disorders of glycosylation type I by whole-exome sequencing. Hum Mol Genet 21(19):4151-4161.</ggdsch:referencesInfo>
<ggdsch:referencesInfo xml:lang="en">Sparks SE, Krasnewich DM (2014) Congenital Disorders of N-linked Glycosylation Pathway Overview. Initial Posting: 15 Aug 2005, Last Revision: 30 Jan 2014, Accessed 22 Feb 2016. Table 1 CDG: Molecular Genetics.</ggdsch:referencesInfo>
<dct:references rdf:resource="#REF14"/>
<dct:references rdf:resource="#REF65"/>
<dct:references rdf:resource="#REF15"/>
<skos:inScheme rdf:resource="http://jcggdb.jp/rdf/diseases/ggdonto-schema#ConceptSchemePhenotypeGD"/>
<skos:inScheme rdf:resource="http://jcggdb.jp/rdf/diseases/ggdonto-schema#ConceptSchemePathwayGDnew"/>
<gmsch:hasManifestation rdf:resource="#CON00492"/>
<gmsch:hasManifestation rdf:resource="#CON00457"/>
<gmsch:hasManifestation rdf:resource="#CON00536"/>
<gmsch:hasManifestation rdf:resource="#CON00221"/>
<gmsch:hasManifestation rdf:resource="#CON00452"/>
<gmsch:hasManifestation rdf:resource="#CON00130"/>
<gmsch:hasManifestation rdf:resource="#CON00186"/>
<gmsch:hasManifestation rdf:resource="#CON00458"/>
<gmsch:hasManifestation rdf:resource="#CON00156"/>
<gmsch:hasManifestation rdf:resource="#CON00652"/>
<gmsch:hasManifestation rdf:resource="#CON00460"/>
<gmsch:hasManifestation rdf:resource="#CON00297"/>
<gmsch:hasManifestation rdf:resource="#CON00230"/>
<gmsch:hasManifestation rdf:resource="#CON00600"/>
<gmsch:hasManifestation rdf:resource="#CON00125"/>
<gmsch:hasManifestation rdf:resource="#CON00161"/>
<gmsch:hasManifestation rdf:resource="#CON00447"/>
<gmsch:hasManifestation rdf:resource="#CON00324"/>
<gmsch:hasManifestation rdf:resource="#CON00134"/>
<gmsch:hasManifestation rdf:resource="#CON00289"/>
<gmsch:hasManifestation rdf:resource="#CON00474"/>
<ggdsch:brPathwayGDnew rdf:resource="#CON00637"/>
<ggdsch:brCleftPalateMusculoskeletalAbnormGD rdf:resource="#CON00458"/>
<ggdsch:brCleftPalateStomatognathicAbnormGD rdf:resource="#CON00458"/>
<ggdsch:brCleftPalateMouthAbnormGD rdf:resource="#CON00458"/>
<ggdsch:brHeartDisGD rdf:resource="#CON00186"/>
<ggdsch:brCardiomyopathiesGD rdf:resource="#CON00452"/>
<ggdsch:brThrombosisGD rdf:resource="#CON00600"/>
<ggdsch:brCerebrovascularDisordVascularDisGD rdf:resource="#CON00134"/>
<ggdsch:brCerebrovascularDisordBrainDisGD rdf:resource="#CON00134"/>
<ggdsch:brLiverDisGD rdf:resource="#CON00221"/>
<ggdsch:brCoagulationProteinDisordGD rdf:resource="#CON00460"/>
<ggdsch:brPierreRobinMusculoskeletalAbnormGD rdf:resource="#CON00652"/>
<ggdsch:brPierreRobinStomatognathicAbnormGD rdf:resource="#CON00652"/>
<ggdsch:brDyspneaGD rdf:resource="#CON00161"/>
<ggdsch:brFatigueGD rdf:resource="#CON00492"/>
<skos:closeMatch rdf:resource="http://jcggdb.jp/rdf/diseases/gmncbi#MGE033"/>
<skos:closeMatch rdf:resource="http://jcggdb.jp/rdf/diseases/pmncbi#MGE033"/>
<gmsch:causedBy rdf:resource="http://jcggdb.jp/rdf/diseases/gincbi#NGI5236"/>
<skos:related rdf:resource="http://jcggdb.jp/rdf/diseases/gincbi#NGI5236"/>
<gmsch:causedBy rdf:resource="http://identifiers.org/ncbigene/5236"/>
<skos:related rdf:resource="http://identifiers.org/ncbigene/5236"/>
<rdfs:seeAlso rdf:resource="http://identifiers.org/ncbigene/5236"/>
<skos:related rdf:resource="http://purl.uniprot.org/enzyme/5.4.2.2"/>
<skos:related rdf:resource="http://purl.uniprot.org/uniprot/P36871"/>
<rdfs:seeAlso rdf:resource="http://id.nlm.nih.gov/mesh/C567859"/>
<rdfs:seeAlso rdf:resource="http://identifiers.org/mesh/C567859"/>
</skos:Concept>
<skos:Concept rdf:about="#CON00011">
<dct:identifier>CON00011</dct:identifier>
<ggdsch:conceptUI>CON00011</ggdsch:conceptUI>
<rdfs:label xml:lang="en">Beta-mannosidosis</rdfs:label>
<skos:prefLabel xml:lang="en">Beta-mannosidosis</skos:prefLabel>
<skos:altLabel xml:lang="en">Beta-mannosidase deficiency</skos:altLabel>
<rdf:type rdf:resource="http://jcggdb.jp/rdf/diseases/ggdonto-schema#DiseaseDescriptionGGDonto"/>
<ggdsch:diseaseType rdf:resource="http://jcggdb.jp/rdf/diseases/ggdonto-schema#LSD"/>
<ggdsch:conceptType rdf:resource="http://jcggdb.jp/rdf/diseases/ggdonto-schema#SingleDisease"/>
<gdgsch:dmsid>77</gdgsch:dmsid>
<ggdsch:umlsCUI>C0342849</ggdsch:umlsCUI>
<ggdsch:umlsSAB>MeSH (SCR)</ggdsch:umlsSAB>
<ggdsch:umlsCODE>C538599</ggdsch:umlsCODE>
<gdgsch:omimPhenoMIMnumber>248510</gdgsch:omimPhenoMIMnumber>
<rdfs:seeAlso rdf:resource="http://identifiers.org/omim/248510"/>
<ggdsch:omimGeneMIMnumber>609489</ggdsch:omimGeneMIMnumber>
<rdfs:seeAlso rdf:resource="http://identifiers.org/omim/609489"/>
<ggdsch:omimGene>MANBA</ggdsch:omimGene>
<ggdsch:diseasePreferredTerm xml:lang="ja">β-マンノシドーシス</ggdsch:diseasePreferredTerm>
<ggdsch:diseasePreferredTerm xml:lang="en">MANNOSIDOSIS, BETA A, LYSOSOMAL</ggdsch:diseasePreferredTerm>
<ggdsch:diseasePreferredTermAbbr xml:lang="en">MANSB</ggdsch:diseasePreferredTermAbbr>
<ggdsch:diseaseSynonyms xml:lang="en">BETA-MANNOSIDOSIS</ggdsch:diseaseSynonyms>
<ggdsch:diseaseSynonyms xml:lang="en">LYSOSOMAL BETA-MANNOSIDASE DEFICIENCY</ggdsch:diseaseSynonyms>
<ggdsch:diseaseSynonyms xml:lang="en">BETA-MANNOSIDASE DEFICIENCY</ggdsch:diseaseSynonyms>
<ggdsch:referencesInfo xml:lang="en">Varki A, Cummings RD, Esko JD, Freeze HH, Stanley P, Bertozzi CR, Hart GW, Etzler ME (eds) (2009) Essentials of glycobiology, 2nd ed. Cold Spring Harbor Laboratory Press, New York. ISBN:9780879697709. Freeze HH (2009) Genetic disorders of glycan degradation. pp 567-583.</ggdsch:referencesInfo>
<ggdsch:referencesInfo xml:lang="en">Freeze HH (2009) Genetic disorders of glycan degradation. pp 567-583. Table 41.1 Defects in glycoprotein degradation.</ggdsch:referencesInfo>
<dct:references rdf:resource="#REF7"/>
<dct:references rdf:resource="#REF8"/>
<skos:inScheme rdf:resource="http://jcggdb.jp/rdf/diseases/ggdonto-schema#ConceptSchemeMultiTypesDis"/>
<skos:inScheme rdf:resource="http://jcggdb.jp/rdf/diseases/ggdonto-schema#ConceptSchemePathwayLSD"/>
<skos:inScheme rdf:resource="http://jcggdb.jp/rdf/diseases/ggdonto-schema#ConceptSchemePhenotypeLSD"/>
<gmsch:hasManifestation rdf:resource="#CON00183"/>
<gmsch:hasManifestation rdf:resource="#CON00265"/>
<gmsch:hasManifestation rdf:resource="#CON00163"/>
<gmsch:hasManifestation rdf:resource="#CON00184"/>
<gmsch:hasManifestation rdf:resource="#CON00263"/>
<gmsch:hasManifestation rdf:resource="#CON00136"/>
<gmsch:hasManifestation rdf:resource="#CON00153"/>
<gmsch:hasManifestation rdf:resource="#CON00147"/>
<gmsch:hasManifestation rdf:resource="#CON00286"/>
<gmsch:hasManifestation rdf:resource="#CON00271"/>
<gmsch:hasManifestation rdf:resource="#CON00245"/>
<gmsch:hasManifestation rdf:resource="#CON00116"/>
<gmsch:hasManifestation rdf:resource="#CON00111"/>
<gmsch:hasManifestation rdf:resource="#CON00230"/>
<gmsch:hasManifestation rdf:resource="#CON00295"/>
<gmsch:hasManifestation rdf:resource="#CON00478"/>
<gmsch:hasManifestation rdf:resource="#CON00306"/>
<gmsch:hasManifestation rdf:resource="#CON00266"/>
<gmsch:hasManifestation rdf:resource="#CON00217"/>
<gmsch:hasManifestation rdf:resource="#CON00259"/>
<gmsch:hasManifestation rdf:resource="#CON00149"/>
<gmsch:hasManifestation rdf:resource="#CON00292"/>
<gmsch:hasManifestation rdf:resource="#CON00160"/>
<gmsch:hasManifestation rdf:resource="#CON00291"/>
<gmsch:hasManifestation rdf:resource="#CON00267"/>
<gmsch:hasManifestation rdf:resource="#CON00239"/>
<gmsch:hasManifestation rdf:resource="#CON00305"/>
<gmsch:hasManifestation rdf:resource="#CON00207"/>
<gmsch:hasManifestation rdf:resource="#CON00480"/>
<gmsch:hasManifestation rdf:resource="#CON00118"/>
<gmsch:hasManifestation rdf:resource="#CON00314"/>
<gmsch:hasManifestation rdf:resource="#CON00211"/>
<gmsch:hasManifestation rdf:resource="#CON00123"/>
<gmsch:hasManifestation rdf:resource="#CON00284"/>
<gmsch:hasManifestation rdf:resource="#CON00233"/>
<ggdsch:brDysostosesLSD rdf:resource="#CON00160"/>
<ggdsch:brMaxillofacialAbnormCraniofacAbnormLSD rdf:resource="#CON00230"/>
<ggdsch:brAngiokeratomaLSD rdf:resource="#CON00111"/>
<ggdsch:brMultiTypesDis rdf:resource="#CON00007"/>
<ggdsch:brPathwayLSD rdf:resource="#CON00007"/>
<ggdsch:brRespiratoryTractInfectLSD rdf:resource="#CON00292"/>
<ggdsch:brMaxillofacialAbnormStomatognDisLSD rdf:resource="#CON00230"/>
<ggdsch:brBehavioralSymptLSD rdf:resource="#CON00118"/>
<ggdsch:brChildReactiveDisordLSD rdf:resource="#CON00136"/>
<ggdsch:brDepressionLSD rdf:resource="#CON00153"/>
<ggdsch:brIntellectualDisabilityMentalDisordLSD rdf:resource="#CON00211"/>
<ggdsch:brMotorSkillsDisordLSD rdf:resource="#CON00239"/>
<ggdsch:brSpeechDisordLSD rdf:resource="#CON00306"/>
<ggdsch:brIntellectualDisabilityNSDisLSD rdf:resource="#CON00211"/>
<ggdsch:brMuscleHypotoniaLSD rdf:resource="#CON00245"/>
<ggdsch:brSeizuresLSD rdf:resource="#CON00295"/>
<ggdsch:brHearingLossNSDisLSD rdf:resource="#CON00184"/>
<ggdsch:brHypesthesiaLSD rdf:resource="#CON00207"/>
<ggdsch:brPeripheralNSDisLSD rdf:resource="#CON00284"/>
<ggdsch:brHearingLossEarDisLSD rdf:resource="#CON00184"/>
<ggdsch:brOtitisLSD rdf:resource="#CON00271"/>
<ggdsch:brDeglutitionDisordLSD rdf:resource="#CON00149"/>
<skos:closeMatch rdf:resource="http://jcggdb.jp/doc/Ext.action?dMSId=77"/>
<skos:closeMatch rdf:resource="http://jcggdb.jp/rdf/diseases/gdgdb#dMSId77"/>
<gmsch:causedBy rdf:resource="http://jcggdb.jp/rdf/diseases/dgncbi#mim609489_gene4126"/>
<skos:related rdf:resource="http://jcggdb.jp/rdf/diseases/dgncbi#mim609489_gene4126"/>
<skos:closeMatch rdf:resource="http://jcggdb.jp/rdf/diseases/gmncbi#MGE043"/>
<skos:closeMatch rdf:resource="http://jcggdb.jp/rdf/diseases/pmncbi#MGE043"/>
<skos:closeMatch rdf:resource="http://jcggdb.jp/rdf/diseases/dgncbi#cuiC0342849_snomedCT"/>
<skos:closeMatch rdf:resource="http://jcggdb.jp/rdf/diseases/dgncbi#mim248510_gene4126"/>
<gmsch:causedBy rdf:resource="http://jcggdb.jp/rdf/diseases/gincbi#NGI4126"/>
<skos:related rdf:resource="http://jcggdb.jp/rdf/diseases/gincbi#NGI4126"/>
<gmsch:causedBy rdf:resource="http://identifiers.org/ncbigene/4126"/>
<skos:related rdf:resource="http://identifiers.org/ncbigene/4126"/>
<rdfs:seeAlso rdf:resource="http://identifiers.org/ncbigene/4126"/>
<skos:related rdf:resource="http://purl.uniprot.org/enzyme/3.2.1.25"/>
<skos:related rdf:resource="http://purl.uniprot.org/uniprot/O00462"/>
<rdfs:seeAlso rdf:resource="http://id.nlm.nih.gov/mesh/C538599"/>
<rdfs:seeAlso rdf:resource="http://identifiers.org/mesh/C538599"/>
</skos:Concept>
<skos:Concept rdf:about="#CON00020">
<dct:identifier>CON00020</dct:identifier>
<ggdsch:conceptUI>CON00020</ggdsch:conceptUI>
<rdfs:label xml:lang="en">Schindler disease, type I</rdfs:label>
<skos:prefLabel xml:lang="en">Schindler disease, type I</skos:prefLabel>
<skos:altLabel xml:lang="en">infantile type</skos:altLabel>
<rdf:type rdf:resource="http://jcggdb.jp/rdf/diseases/ggdonto-schema#DiseaseDescriptionGGDonto"/>
<ggdsch:diseaseType rdf:resource="http://jcggdb.jp/rdf/diseases/ggdonto-schema#LSD"/>
<ggdsch:conceptType rdf:resource="http://jcggdb.jp/rdf/diseases/ggdonto-schema#SingleDisease"/>
<gdgsch:dmsid>80</gdgsch:dmsid>
<ggdsch:umlsCUI>C1836544</ggdsch:umlsCUI>
<ggdsch:umlsSAB>MeSH (SCR)</ggdsch:umlsSAB>
<ggdsch:umlsCODE>C536631</ggdsch:umlsCODE>
<gdgsch:omimPhenoMIMnumber>609241</gdgsch:omimPhenoMIMnumber>
<rdfs:seeAlso rdf:resource="http://identifiers.org/omim/609241"/>
<ggdsch:omimGeneMIMnumber>104170</ggdsch:omimGeneMIMnumber>
<rdfs:seeAlso rdf:resource="http://identifiers.org/omim/104170"/>
<ggdsch:omimGene>NAGA</ggdsch:omimGene>
<ggdsch:diseasePreferredTerm xml:lang="ja">シンドラー病</ggdsch:diseasePreferredTerm>
<ggdsch:diseasePreferredTerm xml:lang="en">SCHINDLER DISEASE, TYPE I</ggdsch:diseasePreferredTerm>
<ggdsch:diseaseSynonyms xml:lang="ja">Schindler病</ggdsch:diseaseSynonyms>
<ggdsch:diseaseSynonyms xml:lang="en">NEUROAXONAL DYSTROPHY, SCHINDLER TYPE</ggdsch:diseaseSynonyms>
<ggdsch:diseaseSynonyms xml:lang="en">ALPHA-N-ACETYLGALACTOSAMINIDASE DEFICIENCY, TYPE I</ggdsch:diseaseSynonyms>
<ggdsch:diseaseSynonyms xml:lang="en">NAGA DEFICIENCY, TYPE I</ggdsch:diseaseSynonyms>
<ggdsch:diseaseIncluded xml:lang="en">ALPHA-N-ACETYLGALACTOSAMINIDASE DEFICIENCY, TYPE III, INCLUDED</ggdsch:diseaseIncluded>
<ggdsch:diseaseIncluded xml:lang="en">NAGA DEFICIENCY, TYPE III, INCLUDED</ggdsch:diseaseIncluded>
<ggdsch:diseaseIncluded xml:lang="en">SCHINDLER DISEASE, TYPE III, INCLUDED</ggdsch:diseaseIncluded>
<skos:inScheme rdf:resource="http://jcggdb.jp/rdf/diseases/ggdonto-schema#ConceptSchemeMultiTypesDis"/>
<skos:inScheme rdf:resource="http://jcggdb.jp/rdf/diseases/ggdonto-schema#ConceptSchemePathwayLSD"/>
<skos:inScheme rdf:resource="http://jcggdb.jp/rdf/diseases/ggdonto-schema#ConceptSchemePhenotypeLSD"/>
<gmsch:hasManifestation rdf:resource="#CON00265"/>
<gmsch:hasManifestation rdf:resource="#CON00263"/>
<gmsch:hasManifestation rdf:resource="#CON00325"/>
<gmsch:hasManifestation rdf:resource="#CON00119"/>
<gmsch:hasManifestation rdf:resource="#CON00295"/>
<gmsch:hasManifestation rdf:resource="#CON00195"/>
<gmsch:hasManifestation rdf:resource="#CON00478"/>
<gmsch:hasManifestation rdf:resource="#CON00154"/>
<gmsch:hasManifestation rdf:resource="#CON00137"/>
<gmsch:hasManifestation rdf:resource="#CON00264"/>
<gmsch:hasManifestation rdf:resource="#CON00211"/>
<gmsch:hasManifestation rdf:resource="#CON00218"/>
<gmsch:hasManifestation rdf:resource="#CON00233"/>
<ggdsch:brMultiTypesDis rdf:resource="#CON00019"/>
<ggdsch:brPathwayLSD rdf:resource="#CON00019"/>
<ggdsch:brDevelopDisabilitiesLSD rdf:resource="#CON00154"/>
<ggdsch:brIntellectualDisabilityMentalDisordLSD rdf:resource="#CON00211"/>
<ggdsch:brLearningDisordMentalDisordLSD rdf:resource="#CON00218"/>
<ggdsch:brHeredodegenerativeDisordNSysLSD rdf:resource="#CON00195"/>
<ggdsch:brLearningDisordNSDisLSD rdf:resource="#CON00218"/>
<ggdsch:brIntellectualDisabilityNSDisLSD rdf:resource="#CON00211"/>
<ggdsch:brSeizuresLSD rdf:resource="#CON00295"/>
<ggdsch:brBlindnessLSD rdf:resource="#CON00119"/>
<skos:closeMatch rdf:resource="http://jcggdb.jp/doc/Ext.action?dMSId=80"/>
<skos:closeMatch rdf:resource="http://jcggdb.jp/rdf/diseases/gdgdb#dMSId80"/>
<gmsch:causedBy rdf:resource="http://jcggdb.jp/rdf/diseases/dgncbi#mim104170_gene4668"/>
<skos:related rdf:resource="http://jcggdb.jp/rdf/diseases/dgncbi#mim104170_gene4668"/>
<skos:closeMatch rdf:resource="http://jcggdb.jp/rdf/diseases/gmncbi#MGE022"/>
<skos:closeMatch rdf:resource="http://jcggdb.jp/rdf/diseases/pmncbi#MGE022"/>
<skos:closeMatch rdf:resource="http://jcggdb.jp/rdf/diseases/dgncbi#cuiC1836544_officeOfRD"/>
<skos:closeMatch rdf:resource="http://jcggdb.jp/rdf/diseases/dgncbi#mim609241_gene4668"/>
<gmsch:causedBy rdf:resource="http://jcggdb.jp/rdf/diseases/gincbi#NGI4668"/>
<skos:related rdf:resource="http://jcggdb.jp/rdf/diseases/gincbi#NGI4668"/>
<gmsch:causedBy rdf:resource="http://identifiers.org/ncbigene/4668"/>
<skos:related rdf:resource="http://identifiers.org/ncbigene/4668"/>
<rdfs:seeAlso rdf:resource="http://identifiers.org/ncbigene/4668"/>
<skos:related rdf:resource="http://purl.uniprot.org/enzyme/3.2.1.49"/>
<skos:related rdf:resource="http://purl.uniprot.org/uniprot/P17050"/>
<rdfs:seeAlso rdf:resource="http://id.nlm.nih.gov/mesh/C536631"/>
<rdfs:seeAlso rdf:resource="http://identifiers.org/mesh/C536631"/>
</skos:Concept>
<skos:Concept rdf:about="#CON00021">
<dct:identifier>CON00021</dct:identifier>
<ggdsch:conceptUI>CON00021</ggdsch:conceptUI>
<rdfs:label xml:lang="en">Schindler disease, type II</rdfs:label>
<skos:prefLabel xml:lang="en">Schindler disease, type II</skos:prefLabel>
<skos:altLabel xml:lang="en">Kanzaki disease</skos:altLabel>
<rdf:type rdf:resource="http://jcggdb.jp/rdf/diseases/ggdonto-schema#DiseaseDescriptionGGDonto"/>
<ggdsch:diseaseType rdf:resource="http://jcggdb.jp/rdf/diseases/ggdonto-schema#LSD"/>
<ggdsch:conceptType rdf:resource="http://jcggdb.jp/rdf/diseases/ggdonto-schema#SingleDisease"/>
<gdgsch:dmsid>81</gdgsch:dmsid>
<ggdsch:umlsCUI>C1836522</ggdsch:umlsCUI>
<ggdsch:umlsSAB>MeSH (SCR)</ggdsch:umlsSAB>
<ggdsch:umlsCODE>C536631</ggdsch:umlsCODE>
<gdgsch:omimPhenoMIMnumber>609242</gdgsch:omimPhenoMIMnumber>
<rdfs:seeAlso rdf:resource="http://identifiers.org/omim/609242"/>
<ggdsch:omimGeneMIMnumber>104170</ggdsch:omimGeneMIMnumber>
<rdfs:seeAlso rdf:resource="http://identifiers.org/omim/104170"/>
<ggdsch:omimGene>NAGA</ggdsch:omimGene>
<ggdsch:diseasePreferredTerm xml:lang="ja">神崎病</ggdsch:diseasePreferredTerm>
<ggdsch:diseasePreferredTerm xml:lang="en">KANZAKI DISEASE</ggdsch:diseasePreferredTerm>
<ggdsch:diseaseSynonyms xml:lang="en">ALPHA-N-ACETYLGALACTOSAMINIDASE DEFICIENCY, TYPE II</ggdsch:diseaseSynonyms>
<ggdsch:diseaseSynonyms xml:lang="en">ALPHA-N-ACETYLGALACTOSAMINIDASE DEFICIENCY, ADULT-ONSET</ggdsch:diseaseSynonyms>
<ggdsch:diseaseSynonyms xml:lang="en">NAGA DEFICIENCY, TYPE II</ggdsch:diseaseSynonyms>
<ggdsch:diseaseSynonyms xml:lang="en">SCHINDLER DISEASE, TYPE II</ggdsch:diseaseSynonyms>
<skos:inScheme rdf:resource="http://jcggdb.jp/rdf/diseases/ggdonto-schema#ConceptSchemeMultiTypesDis"/>
<skos:inScheme rdf:resource="http://jcggdb.jp/rdf/diseases/ggdonto-schema#ConceptSchemePathwayLSD"/>
<skos:inScheme rdf:resource="http://jcggdb.jp/rdf/diseases/ggdonto-schema#ConceptSchemePhenotypeLSD"/>
<gmsch:hasManifestation rdf:resource="#CON00183"/>
<gmsch:hasManifestation rdf:resource="#CON00163"/>
<gmsch:hasManifestation rdf:resource="#CON00184"/>
<gmsch:hasManifestation rdf:resource="#CON00263"/>
<gmsch:hasManifestation rdf:resource="#CON00111"/>
<gmsch:hasManifestation rdf:resource="#CON00195"/>
<gmsch:hasManifestation rdf:resource="#CON00259"/>
<gmsch:hasManifestation rdf:resource="#CON00216"/>
<gmsch:hasManifestation rdf:resource="#CON00305"/>
<gmsch:hasManifestation rdf:resource="#CON00207"/>
<gmsch:hasManifestation rdf:resource="#CON00264"/>
<gmsch:hasManifestation rdf:resource="#CON00211"/>
<gmsch:hasManifestation rdf:resource="#CON00233"/>
<ggdsch:brAngiokeratomaLSD rdf:resource="#CON00111"/>
<ggdsch:brMultiTypesDis rdf:resource="#CON00019"/>
<ggdsch:brPathwayLSD rdf:resource="#CON00019"/>
<ggdsch:brIntellectualDisabilityMentalDisordLSD rdf:resource="#CON00211"/>
<ggdsch:brHeredodegenerativeDisordNSysLSD rdf:resource="#CON00195"/>
<ggdsch:brIntellectualDisabilityNSDisLSD rdf:resource="#CON00211"/>
<ggdsch:brHearingLossNSDisLSD rdf:resource="#CON00184"/>
<ggdsch:brHypesthesiaLSD rdf:resource="#CON00207"/>
<ggdsch:brHearingLossEarDisLSD rdf:resource="#CON00184"/>
<ggdsch:brLabyrinthDisLSD rdf:resource="#CON00216"/>
<skos:closeMatch rdf:resource="http://jcggdb.jp/doc/Ext.action?dMSId=81"/>
<skos:closeMatch rdf:resource="http://jcggdb.jp/rdf/diseases/gdgdb#dMSId81"/>
<gmsch:causedBy rdf:resource="http://jcggdb.jp/rdf/diseases/dgncbi#mim104170_gene4668"/>
<skos:related rdf:resource="http://jcggdb.jp/rdf/diseases/dgncbi#mim104170_gene4668"/>
<skos:closeMatch rdf:resource="http://jcggdb.jp/rdf/diseases/gmncbi#MGE101"/>
<skos:closeMatch rdf:resource="http://jcggdb.jp/rdf/diseases/pmncbi#MGE101"/>
<skos:closeMatch rdf:resource="http://jcggdb.jp/rdf/diseases/dgncbi#cuiC1836522_geneTests"/>
<skos:closeMatch rdf:resource="http://jcggdb.jp/rdf/diseases/dgncbi#cuiC1836522_officeOfRD"/>
<skos:closeMatch rdf:resource="http://jcggdb.jp/rdf/diseases/dgncbi#mim609242_gene4668"/>
<gmsch:causedBy rdf:resource="http://jcggdb.jp/rdf/diseases/gincbi#NGI4668"/>
<skos:related rdf:resource="http://jcggdb.jp/rdf/diseases/gincbi#NGI4668"/>
<gmsch:causedBy rdf:resource="http://identifiers.org/ncbigene/4668"/>
<skos:related rdf:resource="http://identifiers.org/ncbigene/4668"/>
<rdfs:seeAlso rdf:resource="http://identifiers.org/ncbigene/4668"/>
<skos:related rdf:resource="http://purl.uniprot.org/enzyme/3.2.1.49"/>
<skos:related rdf:resource="http://purl.uniprot.org/uniprot/P17050"/>
<rdfs:seeAlso rdf:resource="http://id.nlm.nih.gov/mesh/C536631"/>
<rdfs:seeAlso rdf:resource="http://identifiers.org/mesh/C536631"/>
</skos:Concept>
<skos:Concept rdf:about="#CON00023">
<dct:identifier>CON00023</dct:identifier>
<ggdsch:conceptUI>CON00023</ggdsch:conceptUI>
<rdfs:label xml:lang="en">Galactosialidosis</rdfs:label>
<skos:prefLabel xml:lang="en">Galactosialidosis</skos:prefLabel>
<skos:altLabel xml:lang="en">Combined deficiency of sialidase AND beta galactosidase</skos:altLabel>
<rdf:type rdf:resource="http://jcggdb.jp/rdf/diseases/ggdonto-schema#DiseaseDescriptionGGDonto"/>
<ggdsch:diseaseType rdf:resource="http://jcggdb.jp/rdf/diseases/ggdonto-schema#LSD"/>
<ggdsch:conceptType rdf:resource="http://jcggdb.jp/rdf/diseases/ggdonto-schema#SingleDisease"/>
<gdgsch:dmsid>114</gdgsch:dmsid>
<ggdsch:umlsCUI>C0268233</ggdsch:umlsCUI>
<ggdsch:umlsSAB>MeSH (SCR)</ggdsch:umlsSAB>
<ggdsch:umlsCODE>C536411</ggdsch:umlsCODE>
<gdgsch:omimPhenoMIMnumber>256540</gdgsch:omimPhenoMIMnumber>
<rdfs:seeAlso rdf:resource="http://identifiers.org/omim/256540"/>
<ggdsch:omimGeneMIMnumber>613111</ggdsch:omimGeneMIMnumber>
<rdfs:seeAlso rdf:resource="http://identifiers.org/omim/613111"/>
<ggdsch:omimGene>CTSA</ggdsch:omimGene>
<ggdsch:diseasePreferredTerm xml:lang="ja">ガラクトシアリドーシス</ggdsch:diseasePreferredTerm>
<ggdsch:diseasePreferredTerm xml:lang="en">GALACTOSIALIDOSIS</ggdsch:diseasePreferredTerm>
<ggdsch:diseasePreferredTermAbbr xml:lang="en">GSL</ggdsch:diseasePreferredTermAbbr>
<ggdsch:diseaseSynonyms xml:lang="ja">β-ガラクトシダーゼ-ノイラミダーゼ欠損症</ggdsch:diseaseSynonyms>
<ggdsch:diseaseSynonyms xml:lang="ja">ゴールドバーグ症候群</ggdsch:diseaseSynonyms>
<ggdsch:diseaseSynonyms xml:lang="en">GOLDBERG SYNDROME</ggdsch:diseaseSynonyms>
<ggdsch:diseaseSynonyms xml:lang="en">NEURAMINIDASE DEFICIENCY WITH BETA-GALACTOSIDASE DEFICIENCY</ggdsch:diseaseSynonyms>
<ggdsch:diseaseSynonyms xml:lang="en">NEURAMINIDASE/BETA-GALACTOSIDASE EXPRESSION</ggdsch:diseaseSynonyms>
<ggdsch:diseaseSynonyms xml:lang="en">NGBE</ggdsch:diseaseSynonyms>
<ggdsch:diseaseSynonyms xml:lang="en">LYSOSOMAL PROTECTIVE PROTEIN DEFICIENCY</ggdsch:diseaseSynonyms>
<ggdsch:diseaseSynonyms xml:lang="en">CATHEPSIN A DEFICIENCY</ggdsch:diseaseSynonyms>
<ggdsch:diseaseSynonyms xml:lang="en">PROTECTIVE PROTEIN/CATHEPSIN A DEFICIENCY</ggdsch:diseaseSynonyms>
<ggdsch:diseaseSynonyms xml:lang="en">PPCA DEFICIENCY</ggdsch:diseaseSynonyms>
<ggdsch:referencesInfo xml:lang="en">Varki A, Cummings RD, Esko JD, Freeze HH, Stanley P, Bertozzi CR, Hart GW, Etzler ME (eds) (2009) Essentials of glycobiology, 2nd ed. Cold Spring Harbor Laboratory Press, New York. ISBN:9780879697709. Freeze HH (2009) Genetic disorders of glycan degradation. pp 567-583.</ggdsch:referencesInfo>
<ggdsch:referencesInfo xml:lang="en">Freeze HH (2009) Genetic disorders of glycan degradation. pp 567-583. Table 41.1 Defects in glycoprotein degradation.</ggdsch:referencesInfo>
<dct:references rdf:resource="#REF7"/>
<dct:references rdf:resource="#REF8"/>
<skos:inScheme rdf:resource="http://jcggdb.jp/rdf/diseases/ggdonto-schema#ConceptSchemePathwayLSD"/>
<skos:inScheme rdf:resource="http://jcggdb.jp/rdf/diseases/ggdonto-schema#ConceptSchemePhenotypeLSD"/>
<gmsch:hasManifestation rdf:resource="#CON00183"/>
<gmsch:hasManifestation rdf:resource="#CON00265"/>
<gmsch:hasManifestation rdf:resource="#CON00221"/>
<gmsch:hasManifestation rdf:resource="#CON00184"/>
<gmsch:hasManifestation rdf:resource="#CON00122"/>
<gmsch:hasManifestation rdf:resource="#CON00263"/>
<gmsch:hasManifestation rdf:resource="#CON00293"/>
<gmsch:hasManifestation rdf:resource="#CON00147"/>
<gmsch:hasManifestation rdf:resource="#CON00224"/>
<gmsch:hasManifestation rdf:resource="#CON00186"/>
<gmsch:hasManifestation rdf:resource="#CON00325"/>
<gmsch:hasManifestation rdf:resource="#CON00310"/>
<gmsch:hasManifestation rdf:resource="#CON00188"/>
<gmsch:hasManifestation rdf:resource="#CON00288"/>
<gmsch:hasManifestation rdf:resource="#CON00197"/>
<gmsch:hasManifestation rdf:resource="#CON00158"/>
<gmsch:hasManifestation rdf:resource="#CON00111"/>
<gmsch:hasManifestation rdf:resource="#CON00119"/>
<gmsch:hasManifestation rdf:resource="#CON00230"/>
<gmsch:hasManifestation rdf:resource="#CON00322"/>
<gmsch:hasManifestation rdf:resource="#CON00256"/>
<gmsch:hasManifestation rdf:resource="#CON00295"/>
<gmsch:hasManifestation rdf:resource="#CON00478"/>
<gmsch:hasManifestation rdf:resource="#CON00115"/>
<gmsch:hasManifestation rdf:resource="#CON00214"/>
<gmsch:hasManifestation rdf:resource="#CON00259"/>
<gmsch:hasManifestation rdf:resource="#CON00159"/>
<gmsch:hasManifestation rdf:resource="#CON00164"/>
<gmsch:hasManifestation rdf:resource="#CON00160"/>
<gmsch:hasManifestation rdf:resource="#CON00198"/>
<gmsch:hasManifestation rdf:resource="#CON00192"/>
<gmsch:hasManifestation rdf:resource="#CON00205"/>
<gmsch:hasManifestation rdf:resource="#CON00128"/>
<gmsch:hasManifestation rdf:resource="#CON00294"/>
<gmsch:hasManifestation rdf:resource="#CON00314"/>
<gmsch:hasManifestation rdf:resource="#CON00312"/>
<gmsch:hasManifestation rdf:resource="#CON00211"/>
<gmsch:hasManifestation rdf:resource="#CON00123"/>
<gmsch:hasManifestation rdf:resource="#CON00233"/>
<ggdsch:brRetinalDegenerLSD rdf:resource="#CON00293"/>
<ggdsch:brSplenicDisLSD rdf:resource="#CON00312"/>
<ggdsch:brDwarfismLSD rdf:resource="#CON00158"/>
<ggdsch:brDysostosesLSD rdf:resource="#CON00160"/>
<ggdsch:brSpinalDisLSD rdf:resource="#CON00310"/>
<ggdsch:brMaxillofacialAbnormCraniofacAbnormLSD rdf:resource="#CON00230"/>
<ggdsch:brAngiokeratomaLSD rdf:resource="#CON00111"/>
<ggdsch:brPathwayLSD rdf:resource="#CON00018"/>
<ggdsch:brCardiomegalyLSD rdf:resource="#CON00128"/>
<ggdsch:brHepatomegalyLSD rdf:resource="#CON00192"/>
<ggdsch:brMaxillofacialAbnormStomatognDisLSD rdf:resource="#CON00230"/>
<ggdsch:brKidneyDisFemaleUrogenDisLSD rdf:resource="#CON00214"/>
<ggdsch:brRenalInsufficiencyFemaleLSD rdf:resource="#CON00288"/>
<ggdsch:brKidneyDisMaleUrogenDisLSD rdf:resource="#CON00214"/>
<ggdsch:brRenalInsufficiencyMaleLSD rdf:resource="#CON00288"/>
<ggdsch:brIntellectualDisabilityMentalDisordLSD rdf:resource="#CON00211"/>
<ggdsch:brHeartValveDisLSD rdf:resource="#CON00188"/>
<ggdsch:brAtaxiaLSD rdf:resource="#CON00115"/>
<ggdsch:brMyoclonusLSD rdf:resource="#CON00256"/>
<ggdsch:brIntellectualDisabilityNSDisLSD rdf:resource="#CON00211"/>
<ggdsch:brSeizuresLSD rdf:resource="#CON00295"/>
<ggdsch:brHearingLossNSDisLSD rdf:resource="#CON00184"/>
<ggdsch:brBlindnessLSD rdf:resource="#CON00119"/>
<ggdsch:brHearingLossEarDisLSD rdf:resource="#CON00184"/>
<ggdsch:brHerniaInguinalLSD rdf:resource="#CON00198"/>
<ggdsch:brHydropsFetalisLSD rdf:resource="#CON00205"/>
<skos:closeMatch rdf:resource="http://jcggdb.jp/doc/Ext.action?dMSId=114"/>
<skos:closeMatch rdf:resource="http://jcggdb.jp/rdf/diseases/gdgdb#dMSId114"/>
<gmsch:causedBy rdf:resource="http://jcggdb.jp/rdf/diseases/dgncbi#mim613111_gene5476"/>
<skos:related rdf:resource="http://jcggdb.jp/rdf/diseases/dgncbi#mim613111_gene5476"/>
<skos:closeMatch rdf:resource="http://jcggdb.jp/rdf/diseases/gmncbi#MGE009"/>
<skos:closeMatch rdf:resource="http://jcggdb.jp/rdf/diseases/pmncbi#MGE009"/>
<skos:closeMatch rdf:resource="http://jcggdb.jp/rdf/diseases/dgncbi#cuiC0268233_snomedCT"/>
<skos:closeMatch rdf:resource="http://jcggdb.jp/rdf/diseases/dgncbi#mim256540_gene5476"/>
<gmsch:causedBy rdf:resource="http://jcggdb.jp/rdf/diseases/gincbi#NGI5476"/>
<skos:related rdf:resource="http://jcggdb.jp/rdf/diseases/gincbi#NGI5476"/>
<gmsch:causedBy rdf:resource="http://identifiers.org/ncbigene/5476"/>
<skos:related rdf:resource="http://identifiers.org/ncbigene/5476"/>
<rdfs:seeAlso rdf:resource="http://identifiers.org/ncbigene/5476"/>
<skos:related rdf:resource="http://purl.uniprot.org/enzyme/3.4.16.5"/>
<skos:related rdf:resource="http://purl.uniprot.org/uniprot/P10619"/>
<rdfs:seeAlso rdf:resource="http://id.nlm.nih.gov/mesh/C536411"/>
<rdfs:seeAlso rdf:resource="http://identifiers.org/mesh/C536411"/>
</skos:Concept>
<skos:Concept rdf:about="#CON00019">
<dct:identifier>CON00019</dct:identifier>
<ggdsch:conceptUI>CON00019</ggdsch:conceptUI>
<rdfs:label xml:lang="en">Schindler disease</rdfs:label>
<skos:prefLabel xml:lang="en">Schindler disease</skos:prefLabel>
<skos:altLabel xml:lang="en">Alpha-N-acetylgalactosaminidase deficiency</skos:altLabel>
<rdf:type rdf:resource="http://jcggdb.jp/rdf/diseases/ggdonto-schema#DiseaseDescriptionGGDonto"/>
<ggdsch:diseaseType rdf:resource="http://jcggdb.jp/rdf/diseases/ggdonto-schema#LSD"/>
<ggdsch:conceptType rdf:resource="http://jcggdb.jp/rdf/diseases/ggdonto-schema#MultipleTypesDisease"/>
<ggdsch:umlsCUI>C0342850</ggdsch:umlsCUI>
<ggdsch:umlsSAB>MeSH (SCR)</ggdsch:umlsSAB>
<ggdsch:umlsCODE>C536631</ggdsch:umlsCODE>
<ggdsch:referencesInfo xml:lang="en">Varki A, Cummings RD, Esko JD, Freeze HH, Stanley P, Bertozzi CR, Hart GW, Etzler ME (eds) (2009) Essentials of glycobiology, 2nd ed. Cold Spring Harbor Laboratory Press, New York. ISBN:9780879697709. Freeze HH (2009) Genetic disorders of glycan degradation. pp 567-583.</ggdsch:referencesInfo>
<ggdsch:referencesInfo xml:lang="en">Freeze HH (2009) Genetic disorders of glycan degradation. pp 567-583. Table 41.1 Defects in glycoprotein degradation.</ggdsch:referencesInfo>
<dct:references rdf:resource="#REF7"/>
<dct:references rdf:resource="#REF8"/>
<skos:inScheme rdf:resource="http://jcggdb.jp/rdf/diseases/ggdonto-schema#ConceptSchemeMultiTypesDis"/>
<skos:inScheme rdf:resource="http://jcggdb.jp/rdf/diseases/ggdonto-schema#ConceptSchemePathwayLSD"/>
<skos:inScheme rdf:resource="http://jcggdb.jp/rdf/diseases/ggdonto-schema#ConceptSchemePhenotypeLSD"/>
<gmsch:hasManifestation rdf:resource="#CON00221"/>
<gmsch:hasManifestation rdf:resource="#CON00224"/>
<gmsch:hasManifestation rdf:resource="#CON00186"/>
<gmsch:hasManifestation rdf:resource="#CON00160"/>
<gmsch:hasManifestation rdf:resource="#CON00192"/>
<gmsch:hasManifestation rdf:resource="#CON00128"/>
<gmsch:hasManifestation rdf:resource="#CON00312"/>
<gmsch:hasManifestation rdf:resource="#CON00123"/>
<gmsch:hasManifestation rdf:resource="#CON00233"/>
<gmsch:hasManifestation rdf:resource="#CON00135"/>
<ggdsch:brSplenicDisLSD rdf:resource="#CON00312"/>
<ggdsch:brDysostosesLSD rdf:resource="#CON00160"/>
<ggdsch:brMultiTypesDis rdf:resource="#CON00328"/>
<ggdsch:brPathwayLSD rdf:resource="#CON00018"/>
<ggdsch:brCardiomegalyLSD rdf:resource="#CON00128"/>
<ggdsch:brHepatomegalyLSD rdf:resource="#CON00192"/>
<ggdsch:brChildBehaviorDisordLSD rdf:resource="#CON00135"/>
<ggdsch:narMultiTypesDis rdf:resource="#CON00020"/>
<ggdsch:narMultiTypesDis rdf:resource="#CON00021"/>
<ggdsch:narPathwayLSD rdf:resource="#CON00020"/>
<ggdsch:narPathwayLSD rdf:resource="#CON00021"/>
<gmsch:hasConceptualPart rdf:resource="http://jcggdb.jp/rdf/diseases/gmncbi#MGE101"/>
<gmsch:hasConceptualPart rdf:resource="http://jcggdb.jp/rdf/diseases/pmncbi#MGE101"/>
<gmsch:hasConceptualPart rdf:resource="http://jcggdb.jp/rdf/diseases/dgncbi#cuiC1836522_geneTests"/>
<gmsch:hasConceptualPart rdf:resource="http://jcggdb.jp/rdf/diseases/dgncbi#cuiC1836522_officeOfRD"/>
<gmsch:hasConceptualPart rdf:resource="http://jcggdb.jp/rdf/diseases/dgncbi#mim609242_gene4668"/>
<gmsch:hasConceptualPart rdf:resource="http://jcggdb.jp/rdf/diseases/gmncbi#MGE022"/>
<gmsch:hasConceptualPart rdf:resource="http://jcggdb.jp/rdf/diseases/pmncbi#MGE022"/>
<gmsch:hasConceptualPart rdf:resource="http://jcggdb.jp/rdf/diseases/dgncbi#cuiC1836544_officeOfRD"/>
<gmsch:hasConceptualPart rdf:resource="http://jcggdb.jp/rdf/diseases/dgncbi#mim609241_gene4668"/>
<rdfs:seeAlso rdf:resource="http://id.nlm.nih.gov/mesh/C536631"/>
<rdfs:seeAlso rdf:resource="http://identifiers.org/mesh/C536631"/>
</skos:Concept>
<skos:Concept rdf:about="#CON00044">
<dct:identifier>CON00044</dct:identifier>
<ggdsch:conceptUI>CON00044</ggdsch:conceptUI>
<rdfs:label xml:lang="en">Maroteaux-Lamy syndrome, intermediate form</rdfs:label>
<skos:prefLabel xml:lang="en">Maroteaux-Lamy syndrome, intermediate form</skos:prefLabel>
<rdf:type rdf:resource="http://jcggdb.jp/rdf/diseases/ggdonto-schema#DiseaseDescriptionGGDonto"/>
<ggdsch:diseaseType rdf:resource="http://jcggdb.jp/rdf/diseases/ggdonto-schema#LSD"/>
<ggdsch:conceptType rdf:resource="http://jcggdb.jp/rdf/diseases/ggdonto-schema#DiseaseType"/>
<ggdsch:umlsCUI>C0268217</ggdsch:umlsCUI>
<gdgsch:omimPhenoMIMnumber>253200</gdgsch:omimPhenoMIMnumber>
<rdfs:seeAlso rdf:resource="http://identifiers.org/omim/253200"/>
<ggdsch:omimGeneMIMnumber>611542</ggdsch:omimGeneMIMnumber>
<rdfs:seeAlso rdf:resource="http://identifiers.org/omim/611542"/>
<ggdsch:omimGene>ARSB</ggdsch:omimGene>
<skos:inScheme rdf:resource="http://jcggdb.jp/rdf/diseases/ggdonto-schema#ConceptSchemeMultiTypesDis"/>
<skos:inScheme rdf:resource="http://jcggdb.jp/rdf/diseases/ggdonto-schema#ConceptSchemePathwayLSD"/>
<ggdsch:brMultiTypesDis rdf:resource="#CON00041"/>
<ggdsch:brPathwayLSD rdf:resource="#CON00041"/>
<gmsch:causedBy rdf:resource="http://jcggdb.jp/rdf/diseases/dgncbi#mim611542_gene411"/>
<skos:related rdf:resource="http://jcggdb.jp/rdf/diseases/dgncbi#mim611542_gene411"/>
<gmsch:conceptualPartOf rdf:resource="http://jcggdb.jp/rdf/diseases/gmncbi#MGE077"/>
<gmsch:conceptualPartOf rdf:resource="http://jcggdb.jp/rdf/diseases/pmncbi#MGE077"/>
<gmsch:conceptualPartOf rdf:resource="http://jcggdb.jp/rdf/diseases/dgncbi#cuiC0026709_officeOfRD"/>
<gmsch:conceptualPartOf rdf:resource="http://jcggdb.jp/rdf/diseases/dgncbi#mim253200_gene411"/>
<gmsch:causedBy rdf:resource="http://jcggdb.jp/rdf/diseases/gincbi#NGI411"/>
<skos:related rdf:resource="http://jcggdb.jp/rdf/diseases/gincbi#NGI411"/>
<gmsch:causedBy rdf:resource="http://identifiers.org/ncbigene/411"/>
<skos:related rdf:resource="http://identifiers.org/ncbigene/411"/>
<rdfs:seeAlso rdf:resource="http://identifiers.org/ncbigene/411"/>
<skos:related rdf:resource="http://purl.uniprot.org/enzyme/3.1.6.12"/>
<skos:related rdf:resource="http://purl.uniprot.org/uniprot/P15848"/>
</skos:Concept>
<skos:Concept rdf:about="#CON00328">
<dct:identifier>CON00328</dct:identifier>
<ggdsch:conceptUI>CON00328</ggdsch:conceptUI>
<rdfs:label xml:lang="en">Multiple Types Diseases</rdfs:label>
<skos:prefLabel xml:lang="en">Multiple Types Diseases</skos:prefLabel>
<skos:altLabel xml:lang="en">TOP level concept for Multiple Types Diseases ontology</skos:altLabel>
<rdf:type rdf:resource="http://jcggdb.jp/rdf/diseases/ggdonto-schema#ClassificationDescription"/>
<ggdsch:conceptType rdf:resource="http://jcggdb.jp/rdf/diseases/ggdonto-schema#ClassificationTerm"/>
<skos:topConceptOf rdf:resource="http://jcggdb.jp/rdf/diseases/ggdonto-schema#ConceptSchemeMultiTypesDis"/>
<ggdsch:narMultiTypesDis rdf:resource="#CON00007"/>
<ggdsch:narMultiTypesDis rdf:resource="#CON00012"/>
<ggdsch:narMultiTypesDis rdf:resource="#CON00019"/>
<ggdsch:narMultiTypesDis rdf:resource="#CON00329"/>
<ggdsch:narMultiTypesDis rdf:resource="#CON00330"/>
<ggdsch:narMultiTypesDis rdf:resource="#CON00048"/>
<ggdsch:narMultiTypesDis rdf:resource="#CON00065"/>
<ggdsch:narMultiTypesDis rdf:resource="#CON00073"/>
<ggdsch:narMultiTypesDis rdf:resource="#CON00079"/>
<ggdsch:narMultiTypesDis rdf:resource="#CON00085"/>
<ggdsch:narMultiTypesDis rdf:resource="#CON00091"/>
<ggdsch:narMultiTypesDis rdf:resource="#CON00103"/>
<ggdsch:narMultiTypesDis rdf:resource="#CON00343"/>
</skos:Concept>
<skos:Concept rdf:about="#CON00047">
<dct:identifier>CON00047</dct:identifier>
<ggdsch:conceptUI>CON00047</ggdsch:conceptUI>
<rdfs:label xml:lang="en">Sphingolipidosis</rdfs:label>
<skos:prefLabel xml:lang="en">Sphingolipidosis</skos:prefLabel>
<rdf:type rdf:resource="http://jcggdb.jp/rdf/diseases/ggdonto-schema#ClassificationDescription"/>
<ggdsch:conceptType rdf:resource="http://jcggdb.jp/rdf/diseases/ggdonto-schema#ClassificationTerm"/>
<ggdsch:umlsCUI>C0037899</ggdsch:umlsCUI>
<ggdsch:umlsSAB>MeSH</ggdsch:umlsSAB>
<ggdsch:umlsCODE>D013106</ggdsch:umlsCODE>
<skos:inScheme rdf:resource="http://jcggdb.jp/rdf/diseases/ggdonto-schema#ConceptSchemePathwayLSD"/>
<ggdsch:brPathwayLSD rdf:resource="#CON00046"/>
<ggdsch:narPathwayLSD rdf:resource="#CON00048"/>
<ggdsch:narPathwayLSD rdf:resource="#CON00063"/>
<ggdsch:narPathwayLSD rdf:resource="#CON00097"/>
<rdfs:seeAlso rdf:resource="http://id.nlm.nih.gov/mesh/D013106"/>
<rdfs:seeAlso rdf:resource="http://identifiers.org/mesh/D013106"/>
</skos:Concept>
<skos:Concept rdf:about="#CON00048">
<dct:identifier>CON00048</dct:identifier>
<ggdsch:conceptUI>CON00048</ggdsch:conceptUI>
<rdfs:label xml:lang="en">Gangliosidosis</rdfs:label>
<skos:prefLabel xml:lang="en">Gangliosidosis</skos:prefLabel>
<skos:altLabel xml:lang="en">Gangliosidoses</skos:altLabel>
<skos:altLabel xml:lang="en">Ganglioside Storage Diseases</skos:altLabel>
<rdf:type rdf:resource="http://jcggdb.jp/rdf/diseases/ggdonto-schema#DiseaseDescriptionGGDonto"/>
<ggdsch:diseaseType rdf:resource="http://jcggdb.jp/rdf/diseases/ggdonto-schema#LSD"/>
<ggdsch:conceptType rdf:resource="http://jcggdb.jp/rdf/diseases/ggdonto-schema#MultipleTypesDisease"/>
<ggdsch:umlsCUI>C0017083</ggdsch:umlsCUI>
<ggdsch:umlsSAB>MeSH</ggdsch:umlsSAB>
<ggdsch:umlsCODE>D005733</ggdsch:umlsCODE>
<skos:inScheme rdf:resource="http://jcggdb.jp/rdf/diseases/ggdonto-schema#ConceptSchemeMultiTypesDis"/>
<skos:inScheme rdf:resource="http://jcggdb.jp/rdf/diseases/ggdonto-schema#ConceptSchemePathwayLSD"/>
<ggdsch:brMultiTypesDis rdf:resource="#CON00328"/>
<ggdsch:brPathwayLSD rdf:resource="#CON00047"/>
<ggdsch:narMultiTypesDis rdf:resource="#CON00050"/>
<ggdsch:narMultiTypesDis rdf:resource="#CON00054"/>
<ggdsch:narPathwayLSD rdf:resource="#CON00050"/>
<ggdsch:narPathwayLSD rdf:resource="#CON00054"/>
<gmsch:hasConceptualPart rdf:resource="http://jcggdb.jp/rdf/diseases/gmncbi#MGE005"/>
<gmsch:hasConceptualPart rdf:resource="http://jcggdb.jp/rdf/diseases/pmncbi#MGE005"/>
<gmsch:hasConceptualPart rdf:resource="http://jcggdb.jp/rdf/diseases/dgncbi#cuiC0036161_geneticsHR"/>
<gmsch:hasConceptualPart rdf:resource="http://jcggdb.jp/rdf/diseases/dgncbi#cuiC0036161_officeOfRD"/>
<gmsch:hasConceptualPart rdf:resource="http://jcggdb.jp/rdf/diseases/dgncbi#cuiC0036161_snomedCT"/>
<gmsch:hasConceptualPart rdf:resource="http://jcggdb.jp/rdf/diseases/dgncbi#mim268800_gene3074"/>
<gmsch:hasConceptualPart rdf:resource="http://jcggdb.jp/rdf/diseases/gmncbi#MGE096"/>
<gmsch:hasConceptualPart rdf:resource="http://jcggdb.jp/rdf/diseases/pmncbi#MGE096"/>
<gmsch:hasConceptualPart rdf:resource="http://jcggdb.jp/rdf/diseases/dgncbi#cuiC0039373_geneticsHR"/>
<gmsch:hasConceptualPart rdf:resource="http://jcggdb.jp/rdf/diseases/dgncbi#cuiC0039373_snomedCT"/>
<gmsch:hasConceptualPart rdf:resource="http://jcggdb.jp/rdf/diseases/dgncbi#mim272800_gene3073"/>
<gmsch:hasConceptualPart rdf:resource="http://jcggdb.jp/rdf/diseases/gmncbi#MGE010"/>
<gmsch:hasConceptualPart rdf:resource="http://jcggdb.jp/rdf/diseases/pmncbi#MGE010"/>
<gmsch:hasConceptualPart rdf:resource="http://jcggdb.jp/rdf/diseases/dgncbi#cuiC0268271_snomedCT"/>
<gmsch:hasConceptualPart rdf:resource="http://jcggdb.jp/rdf/diseases/dgncbi#mim230500_gene2720"/>
<gmsch:hasConceptualPart rdf:resource="http://jcggdb.jp/rdf/diseases/gmncbi#MGE040"/>
<gmsch:hasConceptualPart rdf:resource="http://jcggdb.jp/rdf/diseases/pmncbi#MGE040"/>
<gmsch:hasConceptualPart rdf:resource="http://jcggdb.jp/rdf/diseases/dgncbi#cuiC0268272_snomedCT"/>
<gmsch:hasConceptualPart rdf:resource="http://jcggdb.jp/rdf/diseases/dgncbi#mim230600_gene2720"/>
<rdfs:seeAlso rdf:resource="http://id.nlm.nih.gov/mesh/D005733"/>
<rdfs:seeAlso rdf:resource="http://identifiers.org/mesh/D005733"/>
</skos:Concept>
<skos:Concept rdf:about="#CON00050">
<dct:identifier>CON00050</dct:identifier>
<ggdsch:conceptUI>CON00050</ggdsch:conceptUI>
<rdfs:label xml:lang="en">GM1 gangliosidosis</rdfs:label>
<skos:prefLabel xml:lang="en">GM1 gangliosidosis</skos:prefLabel>
<rdf:type rdf:resource="http://jcggdb.jp/rdf/diseases/ggdonto-schema#DiseaseDescriptionGGDonto"/>
<ggdsch:diseaseType rdf:resource="http://jcggdb.jp/rdf/diseases/ggdonto-schema#LSD"/>
<ggdsch:conceptType rdf:resource="http://jcggdb.jp/rdf/diseases/ggdonto-schema#MultipleTypesDisease"/>
<ggdsch:umlsCUI>C0085131</ggdsch:umlsCUI>
<ggdsch:umlsSAB>MeSH</ggdsch:umlsSAB>
<ggdsch:umlsCODE>D016537</ggdsch:umlsCODE>
<ggdsch:referencesInfo xml:lang="en">Varki A, Cummings RD, Esko JD, Freeze HH, Stanley P, Bertozzi CR, Hart GW, Etzler ME (eds) (2009) Essentials of glycobiology, 2nd ed. Cold Spring Harbor Laboratory Press, New York. ISBN:9780879697709. Freeze HH (2009) Genetic disorders of glycan degradation. pp 567-583.</ggdsch:referencesInfo>
<ggdsch:referencesInfo xml:lang="en">Freeze HH (2009) Genetic disorders of glycan degradation. pp 567-583. Table 41.3 Defects in glycolipid degradation.</ggdsch:referencesInfo>
<dct:references rdf:resource="#REF7"/>
<dct:references rdf:resource="#REF10"/>
<skos:inScheme rdf:resource="http://jcggdb.jp/rdf/diseases/ggdonto-schema#ConceptSchemeMultiTypesDis"/>
<skos:inScheme rdf:resource="http://jcggdb.jp/rdf/diseases/ggdonto-schema#ConceptSchemePathwayLSD"/>
<ggdsch:brMultiTypesDis rdf:resource="#CON00048"/>
<ggdsch:brPathwayLSD rdf:resource="#CON00048"/>
<ggdsch:narMultiTypesDis rdf:resource="#CON00051"/>
<ggdsch:narMultiTypesDis rdf:resource="#CON00052"/>
<ggdsch:narMultiTypesDis rdf:resource="#CON00053"/>
<ggdsch:narPathwayLSD rdf:resource="#CON00051"/>
<ggdsch:narPathwayLSD rdf:resource="#CON00052"/>
<ggdsch:narPathwayLSD rdf:resource="#CON00053"/>
<gmsch:hasConceptualPart rdf:resource="http://jcggdb.jp/rdf/diseases/gmncbi#MGE010"/>
<gmsch:hasConceptualPart rdf:resource="http://jcggdb.jp/rdf/diseases/pmncbi#MGE010"/>
<gmsch:hasConceptualPart rdf:resource="http://jcggdb.jp/rdf/diseases/dgncbi#cuiC0268271_snomedCT"/>
<gmsch:hasConceptualPart rdf:resource="http://jcggdb.jp/rdf/diseases/dgncbi#mim230500_gene2720"/>
<gmsch:hasConceptualPart rdf:resource="http://jcggdb.jp/rdf/diseases/gmncbi#MGE040"/>
<gmsch:hasConceptualPart rdf:resource="http://jcggdb.jp/rdf/diseases/pmncbi#MGE040"/>
<gmsch:hasConceptualPart rdf:resource="http://jcggdb.jp/rdf/diseases/dgncbi#cuiC0268272_snomedCT"/>
<gmsch:hasConceptualPart rdf:resource="http://jcggdb.jp/rdf/diseases/dgncbi#mim230600_gene2720"/>
<rdfs:seeAlso rdf:resource="http://id.nlm.nih.gov/mesh/D016537"/>
<rdfs:seeAlso rdf:resource="http://identifiers.org/mesh/D016537"/>
</skos:Concept>
<skos:Concept rdf:about="#CON00051">
<dct:identifier>CON00051</dct:identifier>
<ggdsch:conceptUI>CON00051</ggdsch:conceptUI>
<rdfs:label xml:lang="en">GM1-gangliosidosis, type I</rdfs:label>
<skos:prefLabel xml:lang="en">GM1-gangliosidosis, type I</skos:prefLabel>
<skos:altLabel xml:lang="en">infantile form</skos:altLabel>
<rdf:type rdf:resource="http://jcggdb.jp/rdf/diseases/ggdonto-schema#DiseaseDescriptionGGDonto"/>
<ggdsch:diseaseType rdf:resource="http://jcggdb.jp/rdf/diseases/ggdonto-schema#LSD"/>
<ggdsch:conceptType rdf:resource="http://jcggdb.jp/rdf/diseases/ggdonto-schema#SingleDisease"/>
<gdgsch:dmsid>53</gdgsch:dmsid>
<ggdsch:umlsCUI>C0268271</ggdsch:umlsCUI>
<ggdsch:umlsSAB>MeSH</ggdsch:umlsSAB>
<ggdsch:umlsCODE>D016537</ggdsch:umlsCODE>
<gdgsch:omimPhenoMIMnumber>230500</gdgsch:omimPhenoMIMnumber>
<rdfs:seeAlso rdf:resource="http://identifiers.org/omim/230500"/>
<ggdsch:omimGeneMIMnumber>611458</ggdsch:omimGeneMIMnumber>
<rdfs:seeAlso rdf:resource="http://identifiers.org/omim/611458"/>
<ggdsch:omimGene>GLB1</ggdsch:omimGene>
<ggdsch:diseasePreferredTerm xml:lang="ja">GM1-ガングリオシドーシス1型</ggdsch:diseasePreferredTerm>
<ggdsch:diseasePreferredTerm xml:lang="en">GM1-GANGLIOSIDOSIS, TYPE I</ggdsch:diseasePreferredTerm>
<ggdsch:diseaseSynonyms xml:lang="ja">1型GM1ガングリオシドーシス</ggdsch:diseaseSynonyms>
<ggdsch:diseaseSynonyms xml:lang="ja">GM1ガングリオシドβガラクトシダーゼ欠損症1</ggdsch:diseaseSynonyms>
<ggdsch:diseaseSynonyms xml:lang="en">GANGLIOSIDOSIS, GENERALIZED GM1, TYPE I</ggdsch:diseaseSynonyms>
<ggdsch:diseaseSynonyms xml:lang="en">GANGLIOSIDOSIS, GENERALIZED GM1, INFANTILE FORM</ggdsch:diseaseSynonyms>
<ggdsch:diseaseSynonyms xml:lang="en">GANGLIOSIDOSIS, GENERALIZED GM1, TYPE 1</ggdsch:diseaseSynonyms>
<ggdsch:diseaseSynonyms xml:lang="en">BETA-GALACTOSIDASE-1 DEFICIENCY</ggdsch:diseaseSynonyms>
<ggdsch:diseaseSynonyms xml:lang="en">GLB1 DEFICIENCY</ggdsch:diseaseSynonyms>
<ggdsch:diseaseIncluded xml:lang="en">GM1-GANGLIOSIDOSIS, TYPE I, WITH CARDIAC INVOLVEMENT, INCLUDED</ggdsch:diseaseIncluded>
<ggdsch:diseaseIncluded xml:lang="en">GANGLIOSIDOSIS, GENERALIZED GM1, TYPE I, WITH CARDIAC INVOLVEMENT, INCLUDED</ggdsch:diseaseIncluded>
<ggdsch:referencesInfo xml:lang="en">Renaud DL (2012) Lysosomal disorders associated with leukoencephalopathy. Semin Neurol 32(1):51-54.</ggdsch:referencesInfo>
<dct:references rdf:resource="#REF38"/>
<skos:inScheme rdf:resource="http://jcggdb.jp/rdf/diseases/ggdonto-schema#ConceptSchemeMultiTypesDis"/>
<skos:inScheme rdf:resource="http://jcggdb.jp/rdf/diseases/ggdonto-schema#ConceptSchemePathwayLSD"/>
<skos:inScheme rdf:resource="http://jcggdb.jp/rdf/diseases/ggdonto-schema#ConceptSchemePhenotypeLSD"/>
<gmsch:hasManifestation rdf:resource="#CON00265"/>
<gmsch:hasManifestation rdf:resource="#CON00221"/>
<gmsch:hasManifestation rdf:resource="#CON00122"/>
<gmsch:hasManifestation rdf:resource="#CON00179"/>
<gmsch:hasManifestation rdf:resource="#CON00263"/>
<gmsch:hasManifestation rdf:resource="#CON00293"/>
<gmsch:hasManifestation rdf:resource="#CON00130"/>
<gmsch:hasManifestation rdf:resource="#CON00147"/>
<gmsch:hasManifestation rdf:resource="#CON00250"/>
<gmsch:hasManifestation rdf:resource="#CON00224"/>
<gmsch:hasManifestation rdf:resource="#CON00186"/>
<gmsch:hasManifestation rdf:resource="#CON00325"/>
<gmsch:hasManifestation rdf:resource="#CON00193"/>
<gmsch:hasManifestation rdf:resource="#CON00310"/>
<gmsch:hasManifestation rdf:resource="#CON00127"/>
<gmsch:hasManifestation rdf:resource="#CON00252"/>
<gmsch:hasManifestation rdf:resource="#CON00119"/>
<gmsch:hasManifestation rdf:resource="#CON00230"/>
<gmsch:hasManifestation rdf:resource="#CON00295"/>
<gmsch:hasManifestation rdf:resource="#CON00152"/>
<gmsch:hasManifestation rdf:resource="#CON00162"/>
<gmsch:hasManifestation rdf:resource="#CON00478"/>
<gmsch:hasManifestation rdf:resource="#CON00126"/>
<gmsch:hasManifestation rdf:resource="#CON00159"/>
<gmsch:hasManifestation rdf:resource="#CON00143"/>
<gmsch:hasManifestation rdf:resource="#CON00160"/>
<gmsch:hasManifestation rdf:resource="#CON00154"/>
<gmsch:hasManifestation rdf:resource="#CON00192"/>
<gmsch:hasManifestation rdf:resource="#CON00128"/>
<gmsch:hasManifestation rdf:resource="#CON00267"/>
<gmsch:hasManifestation rdf:resource="#CON00142"/>
<gmsch:hasManifestation rdf:resource="#CON00294"/>
<gmsch:hasManifestation rdf:resource="#CON00314"/>
<gmsch:hasManifestation rdf:resource="#CON00248"/>
<gmsch:hasManifestation rdf:resource="#CON00312"/>
<gmsch:hasManifestation rdf:resource="#CON00251"/>
<gmsch:hasManifestation rdf:resource="#CON00211"/>
<gmsch:hasManifestation rdf:resource="#CON00123"/>
<gmsch:hasManifestation rdf:resource="#CON00178"/>
<gmsch:hasManifestation rdf:resource="#CON00233"/>
<ggdsch:brCornealOpacityLSD rdf:resource="#CON00143"/>
<ggdsch:brRetinalDegenerLSD rdf:resource="#CON00293"/>
<ggdsch:brSplenicDisLSD rdf:resource="#CON00312"/>
<ggdsch:brDysostosesLSD rdf:resource="#CON00160"/>
<ggdsch:brSpinalDisLSD rdf:resource="#CON00310"/>
<ggdsch:brMuscleWeaknessMusculoskeletDisLSD rdf:resource="#CON00248"/>
<ggdsch:brMusculoskeletalAbnormLSD rdf:resource="#CON00251"/>
<ggdsch:brMaxillofacialAbnormCraniofacAbnormLSD rdf:resource="#CON00230"/>
<ggdsch:brBrainDisMetabolicInbornLSD rdf:resource="#CON00127"/>
<ggdsch:brDemyelinatingDisLSD rdf:resource="#CON00193"/>
<ggdsch:brMultiTypesDis rdf:resource="#CON00050"/>
<ggdsch:brPathwayLSD rdf:resource="#CON00050"/>
<ggdsch:brHeartDisLSD rdf:resource="#CON00186"/>
<ggdsch:brCardiomegalyLSD rdf:resource="#CON00128"/>
<ggdsch:brHepatomegalyLSD rdf:resource="#CON00192"/>
<ggdsch:brGingivalHyperplasiaLSD rdf:resource="#CON00178"/>
<ggdsch:brMaxillofacialAbnormStomatognDisLSD rdf:resource="#CON00230"/>
<ggdsch:brDevelopDisabilitiesLSD rdf:resource="#CON00154"/>
<ggdsch:brIntellectualDisabilityMentalDisordLSD rdf:resource="#CON00211"/>
<ggdsch:brDystoniaLSD rdf:resource="#CON00162"/>
<ggdsch:brIntellectualDisabilityNSDisLSD rdf:resource="#CON00211"/>
<ggdsch:brMuscleWeaknessNSDisLSD rdf:resource="#CON00248"/>
<ggdsch:brSeizuresLSD rdf:resource="#CON00295"/>
<ggdsch:brBlindnessLSD rdf:resource="#CON00119"/>
<skos:closeMatch rdf:resource="http://jcggdb.jp/doc/Ext.action?dMSId=53"/>
<skos:closeMatch rdf:resource="http://jcggdb.jp/rdf/diseases/gdgdb#dMSId53"/>
<gmsch:causedBy rdf:resource="http://jcggdb.jp/rdf/diseases/dgncbi#mim611458_gene2720"/>
<skos:related rdf:resource="http://jcggdb.jp/rdf/diseases/dgncbi#mim611458_gene2720"/>
<skos:closeMatch rdf:resource="http://jcggdb.jp/rdf/diseases/gmncbi#MGE010"/>
<skos:closeMatch rdf:resource="http://jcggdb.jp/rdf/diseases/pmncbi#MGE010"/>
<skos:closeMatch rdf:resource="http://jcggdb.jp/rdf/diseases/dgncbi#cuiC0268271_snomedCT"/>
<skos:closeMatch rdf:resource="http://jcggdb.jp/rdf/diseases/dgncbi#mim230500_gene2720"/>
<gmsch:causedBy rdf:resource="http://jcggdb.jp/rdf/diseases/gincbi#NGI2720"/>
<skos:related rdf:resource="http://jcggdb.jp/rdf/diseases/gincbi#NGI2720"/>
<gmsch:causedBy rdf:resource="http://identifiers.org/ncbigene/2720"/>
<skos:related rdf:resource="http://identifiers.org/ncbigene/2720"/>
<rdfs:seeAlso rdf:resource="http://identifiers.org/ncbigene/2720"/>
<skos:related rdf:resource="http://purl.uniprot.org/enzyme/3.2.1.23"/>
<skos:related rdf:resource="http://purl.uniprot.org/uniprot/P16278"/>
<rdfs:seeAlso rdf:resource="http://id.nlm.nih.gov/mesh/D016537"/>
<rdfs:seeAlso rdf:resource="http://identifiers.org/mesh/D016537"/>
</skos:Concept>
<skos:Concept rdf:about="#CON00053">
<dct:identifier>CON00053</dct:identifier>
<ggdsch:conceptUI>CON00053</ggdsch:conceptUI>
<rdfs:label xml:lang="en">GM1-gangliosidosis, type III</rdfs:label>
<skos:prefLabel xml:lang="en">GM1-gangliosidosis, type III</skos:prefLabel>
<skos:altLabel xml:lang="en">adult form</skos:altLabel>
<rdf:type rdf:resource="http://jcggdb.jp/rdf/diseases/ggdonto-schema#DiseaseDescriptionGGDonto"/>
<ggdsch:diseaseType rdf:resource="http://jcggdb.jp/rdf/diseases/ggdonto-schema#LSD"/>
<ggdsch:conceptType rdf:resource="http://jcggdb.jp/rdf/diseases/ggdonto-schema#SingleDisease"/>
<gdgsch:dmsid>55</gdgsch:dmsid>
<ggdsch:umlsCUI>C0268273</ggdsch:umlsCUI>
<ggdsch:umlsSAB>MeSH</ggdsch:umlsSAB>
<ggdsch:umlsCODE>D016537</ggdsch:umlsCODE>
<gdgsch:omimPhenoMIMnumber>230650</gdgsch:omimPhenoMIMnumber>
<rdfs:seeAlso rdf:resource="http://identifiers.org/omim/230650"/>
<ggdsch:omimGeneMIMnumber>611458</ggdsch:omimGeneMIMnumber>
<rdfs:seeAlso rdf:resource="http://identifiers.org/omim/611458"/>
<ggdsch:omimGene>GLB1</ggdsch:omimGene>
<ggdsch:diseasePreferredTerm xml:lang="ja">GM1-ガングリオシドーシス3型</ggdsch:diseasePreferredTerm>
<ggdsch:diseasePreferredTerm xml:lang="en">GM1-GANGLIOSIDOSIS, TYPE III</ggdsch:diseasePreferredTerm>
<ggdsch:diseaseSynonyms xml:lang="ja">3型GM1ガングリオシドーシス</ggdsch:diseaseSynonyms>
<ggdsch:diseaseSynonyms xml:lang="ja">GM1ガングリオシドβガラクトシダーゼ欠損症3</ggdsch:diseaseSynonyms>
<ggdsch:diseaseSynonyms xml:lang="en">GANGLIOSIDOSIS, GENERALIZED GM1, ADULT TYPE</ggdsch:diseaseSynonyms>
<ggdsch:diseaseSynonyms xml:lang="en">GANGLIOSIDOSIS, GENERALIZED GM1, CHRONIC TYPE</ggdsch:diseaseSynonyms>
<ggdsch:diseaseSynonyms xml:lang="en">GANGLIOSIDOSIS, GENERALIZED GM1, TYPE III</ggdsch:diseaseSynonyms>
<ggdsch:diseaseSynonyms xml:lang="en">GANGLIOSIDOSIS, GENERALIZED GM1, TYPE 3</ggdsch:diseaseSynonyms>
<ggdsch:referencesInfo xml:lang="en">Renaud DL (2012) Lysosomal disorders associated with leukoencephalopathy. Semin Neurol 32(1):51-54.</ggdsch:referencesInfo>
<dct:references rdf:resource="#REF38"/>
<skos:inScheme rdf:resource="http://jcggdb.jp/rdf/diseases/ggdonto-schema#ConceptSchemeMultiTypesDis"/>
<skos:inScheme rdf:resource="http://jcggdb.jp/rdf/diseases/ggdonto-schema#ConceptSchemePathwayLSD"/>
<skos:inScheme rdf:resource="http://jcggdb.jp/rdf/diseases/ggdonto-schema#ConceptSchemePhenotypeLSD"/>
<gmsch:hasManifestation rdf:resource="#CON00265"/>
<gmsch:hasManifestation rdf:resource="#CON00221"/>
<gmsch:hasManifestation rdf:resource="#CON00122"/>
<gmsch:hasManifestation rdf:resource="#CON00179"/>
<gmsch:hasManifestation rdf:resource="#CON00263"/>
<gmsch:hasManifestation rdf:resource="#CON00293"/>
<gmsch:hasManifestation rdf:resource="#CON00130"/>
<gmsch:hasManifestation rdf:resource="#CON00147"/>
<gmsch:hasManifestation rdf:resource="#CON00250"/>
<gmsch:hasManifestation rdf:resource="#CON00224"/>
<gmsch:hasManifestation rdf:resource="#CON00186"/>
<gmsch:hasManifestation rdf:resource="#CON00325"/>
<gmsch:hasManifestation rdf:resource="#CON00193"/>
<gmsch:hasManifestation rdf:resource="#CON00310"/>
<gmsch:hasManifestation rdf:resource="#CON00127"/>
<gmsch:hasManifestation rdf:resource="#CON00252"/>
<gmsch:hasManifestation rdf:resource="#CON00119"/>
<gmsch:hasManifestation rdf:resource="#CON00230"/>
<gmsch:hasManifestation rdf:resource="#CON00295"/>
<gmsch:hasManifestation rdf:resource="#CON00152"/>
<gmsch:hasManifestation rdf:resource="#CON00162"/>
<gmsch:hasManifestation rdf:resource="#CON00478"/>
<gmsch:hasManifestation rdf:resource="#CON00126"/>
<gmsch:hasManifestation rdf:resource="#CON00159"/>
<gmsch:hasManifestation rdf:resource="#CON00143"/>
<gmsch:hasManifestation rdf:resource="#CON00160"/>
<gmsch:hasManifestation rdf:resource="#CON00154"/>
<gmsch:hasManifestation rdf:resource="#CON00192"/>
<gmsch:hasManifestation rdf:resource="#CON00128"/>
<gmsch:hasManifestation rdf:resource="#CON00267"/>
<gmsch:hasManifestation rdf:resource="#CON00142"/>
<gmsch:hasManifestation rdf:resource="#CON00294"/>
<gmsch:hasManifestation rdf:resource="#CON00314"/>
<gmsch:hasManifestation rdf:resource="#CON00248"/>
<gmsch:hasManifestation rdf:resource="#CON00312"/>
<gmsch:hasManifestation rdf:resource="#CON00251"/>
<gmsch:hasManifestation rdf:resource="#CON00211"/>
<gmsch:hasManifestation rdf:resource="#CON00123"/>
<gmsch:hasManifestation rdf:resource="#CON00178"/>
<gmsch:hasManifestation rdf:resource="#CON00233"/>
<ggdsch:brCornealOpacityLSD rdf:resource="#CON00143"/>
<ggdsch:brRetinalDegenerLSD rdf:resource="#CON00293"/>
<ggdsch:brSplenicDisLSD rdf:resource="#CON00312"/>
<ggdsch:brDysostosesLSD rdf:resource="#CON00160"/>
<ggdsch:brSpinalDisLSD rdf:resource="#CON00310"/>
<ggdsch:brMuscleWeaknessMusculoskeletDisLSD rdf:resource="#CON00248"/>
<ggdsch:brMusculoskeletalAbnormLSD rdf:resource="#CON00251"/>
<ggdsch:brMaxillofacialAbnormCraniofacAbnormLSD rdf:resource="#CON00230"/>
<ggdsch:brBrainDisMetabolicInbornLSD rdf:resource="#CON00127"/>
<ggdsch:brDemyelinatingDisLSD rdf:resource="#CON00193"/>
<ggdsch:brMultiTypesDis rdf:resource="#CON00050"/>
<ggdsch:brPathwayLSD rdf:resource="#CON00050"/>
<ggdsch:brHeartDisLSD rdf:resource="#CON00186"/>
<ggdsch:brCardiomegalyLSD rdf:resource="#CON00128"/>
<ggdsch:brHepatomegalyLSD rdf:resource="#CON00192"/>
<ggdsch:brGingivalHyperplasiaLSD rdf:resource="#CON00178"/>
<ggdsch:brMaxillofacialAbnormStomatognDisLSD rdf:resource="#CON00230"/>
<ggdsch:brDevelopDisabilitiesLSD rdf:resource="#CON00154"/>
<ggdsch:brIntellectualDisabilityMentalDisordLSD rdf:resource="#CON00211"/>
<ggdsch:brDystoniaLSD rdf:resource="#CON00162"/>
<ggdsch:brIntellectualDisabilityNSDisLSD rdf:resource="#CON00211"/>
<ggdsch:brMuscleWeaknessNSDisLSD rdf:resource="#CON00248"/>
<ggdsch:brSeizuresLSD rdf:resource="#CON00295"/>
<ggdsch:brBlindnessLSD rdf:resource="#CON00119"/>
<skos:closeMatch rdf:resource="http://jcggdb.jp/doc/Ext.action?dMSId=55"/>
<skos:closeMatch rdf:resource="http://jcggdb.jp/rdf/diseases/gdgdb#dMSId55"/>
<gmsch:causedBy rdf:resource="http://jcggdb.jp/rdf/diseases/dgncbi#mim611458_gene2720"/>
<skos:related rdf:resource="http://jcggdb.jp/rdf/diseases/dgncbi#mim611458_gene2720"/>
<skos:closeMatch rdf:resource="http://jcggdb.jp/rdf/diseases/gmncbi#MGE011"/>
<skos:closeMatch rdf:resource="http://jcggdb.jp/rdf/diseases/pmncbi#MGE011"/>
<skos:closeMatch rdf:resource="http://jcggdb.jp/rdf/diseases/dgncbi#cuiC0268273_officeOfRD"/>
<skos:closeMatch rdf:resource="http://jcggdb.jp/rdf/diseases/dgncbi#mim230650_gene2720"/>
<gmsch:causedBy rdf:resource="http://jcggdb.jp/rdf/diseases/gincbi#NGI2720"/>
<skos:related rdf:resource="http://jcggdb.jp/rdf/diseases/gincbi#NGI2720"/>
<gmsch:causedBy rdf:resource="http://identifiers.org/ncbigene/2720"/>
<skos:related rdf:resource="http://identifiers.org/ncbigene/2720"/>
<rdfs:seeAlso rdf:resource="http://identifiers.org/ncbigene/2720"/>
<skos:related rdf:resource="http://purl.uniprot.org/enzyme/3.2.1.23"/>
<skos:related rdf:resource="http://purl.uniprot.org/uniprot/P16278"/>
<rdfs:seeAlso rdf:resource="http://id.nlm.nih.gov/mesh/D016537"/>
<rdfs:seeAlso rdf:resource="http://identifiers.org/mesh/D016537"/>
</skos:Concept>
<skos:Concept rdf:about="#CON00054">
<dct:identifier>CON00054</dct:identifier>
<ggdsch:conceptUI>CON00054</ggdsch:conceptUI>
<rdfs:label xml:lang="en">GM2 gangliosidosis</rdfs:label>
<skos:prefLabel xml:lang="en">GM2 gangliosidosis</skos:prefLabel>
<rdf:type rdf:resource="http://jcggdb.jp/rdf/diseases/ggdonto-schema#DiseaseDescriptionGGDonto"/>
<ggdsch:diseaseType rdf:resource="http://jcggdb.jp/rdf/diseases/ggdonto-schema#LSD"/>
<ggdsch:conceptType rdf:resource="http://jcggdb.jp/rdf/diseases/ggdonto-schema#MultipleTypesDisease"/>
<ggdsch:umlsCUI>C0268274</ggdsch:umlsCUI>
<ggdsch:umlsSAB>MeSH</ggdsch:umlsSAB>
<ggdsch:umlsCODE>D020143</ggdsch:umlsCODE>
<skos:inScheme rdf:resource="http://jcggdb.jp/rdf/diseases/ggdonto-schema#ConceptSchemeMultiTypesDis"/>
<skos:inScheme rdf:resource="http://jcggdb.jp/rdf/diseases/ggdonto-schema#ConceptSchemePathwayLSD"/>
<ggdsch:brMultiTypesDis rdf:resource="#CON00048"/>
<ggdsch:brPathwayLSD rdf:resource="#CON00048"/>
<ggdsch:narMultiTypesDis rdf:resource="#CON00055"/>
<ggdsch:narMultiTypesDis rdf:resource="#CON00058"/>
<ggdsch:narMultiTypesDis rdf:resource="#CON00062"/>
<ggdsch:narPathwayLSD rdf:resource="#CON00055"/>
<ggdsch:narPathwayLSD rdf:resource="#CON00058"/>
<ggdsch:narPathwayLSD rdf:resource="#CON00062"/>
<gmsch:hasConceptualPart rdf:resource="http://jcggdb.jp/rdf/diseases/gmncbi#MGE005"/>
<gmsch:hasConceptualPart rdf:resource="http://jcggdb.jp/rdf/diseases/pmncbi#MGE005"/>
<gmsch:hasConceptualPart rdf:resource="http://jcggdb.jp/rdf/diseases/dgncbi#cuiC0036161_geneticsHR"/>
<gmsch:hasConceptualPart rdf:resource="http://jcggdb.jp/rdf/diseases/dgncbi#cuiC0036161_officeOfRD"/>
<gmsch:hasConceptualPart rdf:resource="http://jcggdb.jp/rdf/diseases/dgncbi#cuiC0036161_snomedCT"/>
<gmsch:hasConceptualPart rdf:resource="http://jcggdb.jp/rdf/diseases/dgncbi#mim268800_gene3074"/>
<gmsch:hasConceptualPart rdf:resource="http://jcggdb.jp/rdf/diseases/gmncbi#MGE096"/>
<gmsch:hasConceptualPart rdf:resource="http://jcggdb.jp/rdf/diseases/pmncbi#MGE096"/>
<gmsch:hasConceptualPart rdf:resource="http://jcggdb.jp/rdf/diseases/dgncbi#cuiC0039373_geneticsHR"/>
<gmsch:hasConceptualPart rdf:resource="http://jcggdb.jp/rdf/diseases/dgncbi#cuiC0039373_snomedCT"/>
<gmsch:hasConceptualPart rdf:resource="http://jcggdb.jp/rdf/diseases/dgncbi#mim272800_gene3073"/>
<rdfs:seeAlso rdf:resource="http://id.nlm.nih.gov/mesh/D020143"/>
<rdfs:seeAlso rdf:resource="http://identifiers.org/mesh/D020143"/>
</skos:Concept>
<skos:Concept rdf:about="#CON00055">
<dct:identifier>CON00055</dct:identifier>
<ggdsch:conceptUI>CON00055</ggdsch:conceptUI>
<rdfs:label xml:lang="en">Tay-Sachs disease</rdfs:label>
<skos:prefLabel xml:lang="en">Tay-Sachs disease</skos:prefLabel>
<skos:altLabel xml:lang="en">GM2-gangliosidosis, type I</skos:altLabel>
<skos:altLabel xml:lang="en">Hexosaminidase A deficiency</skos:altLabel>
<skos:altLabel xml:lang="en">GM2-Gangliosidosis, B variant</skos:altLabel>
<rdf:type rdf:resource="http://jcggdb.jp/rdf/diseases/ggdonto-schema#DiseaseDescriptionGGDonto"/>
<ggdsch:diseaseType rdf:resource="http://jcggdb.jp/rdf/diseases/ggdonto-schema#LSD"/>
<ggdsch:conceptType rdf:resource="http://jcggdb.jp/rdf/diseases/ggdonto-schema#SingleDisease"/>
<gdgsch:dmsid>57</gdgsch:dmsid>
<ggdsch:umlsCUI>C0039373</ggdsch:umlsCUI>
<ggdsch:umlsSAB>MeSH</ggdsch:umlsSAB>
<ggdsch:umlsCODE>D013661</ggdsch:umlsCODE>
<gdgsch:omimPhenoMIMnumber>272800</gdgsch:omimPhenoMIMnumber>
<rdfs:seeAlso rdf:resource="http://identifiers.org/omim/272800"/>
<ggdsch:omimGeneMIMnumber>606869</ggdsch:omimGeneMIMnumber>
<rdfs:seeAlso rdf:resource="http://identifiers.org/omim/606869"/>
<ggdsch:omimGene>HEXA</ggdsch:omimGene>
<ggdsch:diseasePreferredTerm xml:lang="ja">GM2ガングリオシドーシスB異型</ggdsch:diseasePreferredTerm>
<ggdsch:diseasePreferredTerm xml:lang="en">TAY-SACHS DISEASE</ggdsch:diseasePreferredTerm>
<ggdsch:diseasePreferredTermAbbr xml:lang="en">TSD</ggdsch:diseasePreferredTermAbbr>
<ggdsch:diseaseSynonyms xml:lang="ja">テイサックス病</ggdsch:diseaseSynonyms>
<ggdsch:diseaseSynonyms xml:lang="ja">テイ・サックス病</ggdsch:diseaseSynonyms>
<ggdsch:diseaseSynonyms xml:lang="ja">テイ-サックス病</ggdsch:diseaseSynonyms>
<ggdsch:diseaseSynonyms xml:lang="ja">テイザックス病</ggdsch:diseaseSynonyms>
<ggdsch:diseaseSynonyms xml:lang="ja">テイ・ザックス病</ggdsch:diseaseSynonyms>
<ggdsch:diseaseSynonyms xml:lang="ja">テイ-ザックス病</ggdsch:diseaseSynonyms>
<ggdsch:diseaseSynonyms xml:lang="ja">ヘキソミダーゼαサブユニット欠損症</ggdsch:diseaseSynonyms>
<ggdsch:diseaseSynonyms xml:lang="en">GM2-GANGLIOSIDOSIS, TYPE I</ggdsch:diseaseSynonyms>
<ggdsch:diseaseSynonyms xml:lang="en">B VARIANT GM2-GANGLIOSIDOSIS</ggdsch:diseaseSynonyms>
<ggdsch:diseaseSynonyms xml:lang="en">HEXOSAMINIDASE A DEFICIENCY</ggdsch:diseaseSynonyms>
<ggdsch:diseaseSynonyms xml:lang="en">HEXA DEFICIENCY</ggdsch:diseaseSynonyms>
<ggdsch:diseaseIncluded xml:lang="en">TAY-SACHS DISEASE, JUVENILE, INCLUDED</ggdsch:diseaseIncluded>
<ggdsch:diseaseIncluded xml:lang="en">HEXOSAMINIDASE A DEFICIENCY, ADULT TYPE, INCLUDED</ggdsch:diseaseIncluded>
<ggdsch:diseaseIncluded xml:lang="en">GM2-GANGLIOSIDOSIS, ADULT CHRONIC TYPE, INCLUDED</ggdsch:diseaseIncluded>
<ggdsch:diseaseIncluded xml:lang="en">GM2-GANGLIOSIDOSIS, VARIANT B1, INCLUDED</ggdsch:diseaseIncluded>
<ggdsch:diseaseIncluded xml:lang="en">TAY-SACHS DISEASE, VARIANT B1, INCLUDED</ggdsch:diseaseIncluded>
<ggdsch:diseaseIncluded xml:lang="en">TAY-SACHS DISEASE, PSEUDO-AB VARIANT, INCLUDED</ggdsch:diseaseIncluded>
<ggdsch:referencesInfo xml:lang="en">Varki A, Cummings RD, Esko JD, Freeze HH, Stanley P, Bertozzi CR, Hart GW, Etzler ME (eds) (2009) Essentials of glycobiology, 2nd ed. Cold Spring Harbor Laboratory Press, New York. ISBN:9780879697709. Freeze HH (2009) Genetic disorders of glycan degradation. pp 567-583.</ggdsch:referencesInfo>
<ggdsch:referencesInfo xml:lang="en">Freeze HH (2009) Genetic disorders of glycan degradation. pp 567-583. Table 41.3 Defects in glycolipid degradation.</ggdsch:referencesInfo>
<ggdsch:referencesInfo xml:lang="en">Renaud DL (2012) Lysosomal disorders associated with leukoencephalopathy. Semin Neurol 32(1):51-54.</ggdsch:referencesInfo>
<dct:references rdf:resource="#REF7"/>
<dct:references rdf:resource="#REF10"/>
<dct:references rdf:resource="#REF38"/>
<skos:inScheme rdf:resource="http://jcggdb.jp/rdf/diseases/ggdonto-schema#ConceptSchemeMultiTypesDis"/>
<skos:inScheme rdf:resource="http://jcggdb.jp/rdf/diseases/ggdonto-schema#ConceptSchemePathwayLSD"/>
<skos:inScheme rdf:resource="http://jcggdb.jp/rdf/diseases/ggdonto-schema#ConceptSchemePhenotypeLSD"/>
<gmsch:hasManifestation rdf:resource="#CON00183"/>
<gmsch:hasManifestation rdf:resource="#CON00265"/>
<gmsch:hasManifestation rdf:resource="#CON00184"/>
<gmsch:hasManifestation rdf:resource="#CON00232"/>
<gmsch:hasManifestation rdf:resource="#CON00263"/>
<gmsch:hasManifestation rdf:resource="#CON00241"/>
<gmsch:hasManifestation rdf:resource="#CON00293"/>
<gmsch:hasManifestation rdf:resource="#CON00250"/>
<gmsch:hasManifestation rdf:resource="#CON00237"/>
<gmsch:hasManifestation rdf:resource="#CON00224"/>
<gmsch:hasManifestation rdf:resource="#CON00325"/>
<gmsch:hasManifestation rdf:resource="#CON00193"/>
<gmsch:hasManifestation rdf:resource="#CON00127"/>
<gmsch:hasManifestation rdf:resource="#CON00119"/>
<gmsch:hasManifestation rdf:resource="#CON00247"/>
<gmsch:hasManifestation rdf:resource="#CON00297"/>
<gmsch:hasManifestation rdf:resource="#CON00295"/>
<gmsch:hasManifestation rdf:resource="#CON00152"/>
<gmsch:hasManifestation rdf:resource="#CON00478"/>
<gmsch:hasManifestation rdf:resource="#CON00126"/>
<gmsch:hasManifestation rdf:resource="#CON00306"/>
<gmsch:hasManifestation rdf:resource="#CON00115"/>
<gmsch:hasManifestation rdf:resource="#CON00266"/>
<gmsch:hasManifestation rdf:resource="#CON00217"/>
<gmsch:hasManifestation rdf:resource="#CON00159"/>
<gmsch:hasManifestation rdf:resource="#CON00154"/>
<gmsch:hasManifestation rdf:resource="#CON00244"/>
<gmsch:hasManifestation rdf:resource="#CON00274"/>
<gmsch:hasManifestation rdf:resource="#CON00267"/>
<gmsch:hasManifestation rdf:resource="#CON00239"/>
<gmsch:hasManifestation rdf:resource="#CON00294"/>
<gmsch:hasManifestation rdf:resource="#CON00248"/>
<gmsch:hasManifestation rdf:resource="#CON00312"/>
<gmsch:hasManifestation rdf:resource="#CON00211"/>
<gmsch:hasManifestation rdf:resource="#CON00284"/>
<gmsch:hasManifestation rdf:resource="#CON00233"/>
<ggdsch:brRetinalDegenerLSD rdf:resource="#CON00293"/>
<ggdsch:brMuscleSpasticityMusculoskeletDisLSD rdf:resource="#CON00247"/>
<ggdsch:brMuscleWeaknessMusculoskeletDisLSD rdf:resource="#CON00248"/>
<ggdsch:brBrainDisMetabolicInbornLSD rdf:resource="#CON00127"/>
<ggdsch:brDyskinesiasMovementDisordLSD rdf:resource="#CON00159"/>
<ggdsch:brMultiTypesDis rdf:resource="#CON00054"/>
<ggdsch:brPathwayLSD rdf:resource="#CON00054"/>
<ggdsch:brMentalDisordChildhoodLSD rdf:resource="#CON00233"/>
<ggdsch:brDevelopDisabilitiesLSD rdf:resource="#CON00154"/>
<ggdsch:brIntellectualDisabilityMentalDisordLSD rdf:resource="#CON00211"/>
<ggdsch:brMotorSkillsDisordLSD rdf:resource="#CON00239"/>
<ggdsch:brAtaxiaLSD rdf:resource="#CON00115"/>
<ggdsch:brSpeechDisordLSD rdf:resource="#CON00306"/>
<ggdsch:brIntellectualDisabilityNSDisLSD rdf:resource="#CON00211"/>
<ggdsch:brMuscleSpasticityNSDisLSD rdf:resource="#CON00247"/>
<ggdsch:brMuscleWeaknessNSDisLSD rdf:resource="#CON00248"/>
<ggdsch:brParalysisLSD rdf:resource="#CON00274"/>
<ggdsch:brSeizuresLSD rdf:resource="#CON00295"/>
<ggdsch:brHearingLossNSDisLSD rdf:resource="#CON00184"/>
<ggdsch:brBlindnessLSD rdf:resource="#CON00119"/>
<ggdsch:brPeripheralNSDisLSD rdf:resource="#CON00284"/>
<ggdsch:brHearingLossEarDisLSD rdf:resource="#CON00184"/>
<ggdsch:brMobilityLimitationLSD rdf:resource="#CON00237"/>
<ggdsch:brSplenicDisLSD rdf:resource="#CON00312"/>
<ggdsch:brDemyelinatingDisLSD rdf:resource="#CON00193"/>
<ggdsch:narSplenicDisLSD rdf:resource="#CON00056"/>
<ggdsch:narSplenicDisLSD rdf:resource="#CON00057"/>
<ggdsch:narDemyelinatingDisLSD rdf:resource="#CON00056"/>
<ggdsch:narMultiTypesDis rdf:resource="#CON00056"/>
<ggdsch:narMultiTypesDis rdf:resource="#CON00057"/>
<ggdsch:narPathwayLSD rdf:resource="#CON00056"/>
<ggdsch:narPathwayLSD rdf:resource="#CON00057"/>
<skos:closeMatch rdf:resource="http://jcggdb.jp/doc/Ext.action?dMSId=57"/>
<skos:closeMatch rdf:resource="http://jcggdb.jp/rdf/diseases/gdgdb#dMSId57"/>
<gmsch:causedBy rdf:resource="http://jcggdb.jp/rdf/diseases/dgncbi#mim606869_gene3073"/>
<skos:related rdf:resource="http://jcggdb.jp/rdf/diseases/dgncbi#mim606869_gene3073"/>
<skos:closeMatch rdf:resource="http://jcggdb.jp/rdf/diseases/gmncbi#MGE096"/>
<skos:closeMatch rdf:resource="http://jcggdb.jp/rdf/diseases/pmncbi#MGE096"/>
<skos:closeMatch rdf:resource="http://jcggdb.jp/rdf/diseases/dgncbi#cuiC0039373_geneticsHR"/>
<skos:closeMatch rdf:resource="http://jcggdb.jp/rdf/diseases/dgncbi#cuiC0039373_snomedCT"/>
<skos:closeMatch rdf:resource="http://jcggdb.jp/rdf/diseases/dgncbi#mim272800_gene3073"/>
<gmsch:causedBy rdf:resource="http://jcggdb.jp/rdf/diseases/gincbi#NGI3073"/>
<skos:related rdf:resource="http://jcggdb.jp/rdf/diseases/gincbi#NGI3073"/>
<gmsch:causedBy rdf:resource="http://identifiers.org/ncbigene/3073"/>
<skos:related rdf:resource="http://identifiers.org/ncbigene/3073"/>
<rdfs:seeAlso rdf:resource="http://identifiers.org/ncbigene/3073"/>
<skos:related rdf:resource="http://purl.uniprot.org/enzyme/3.2.1.52"/>
<skos:related rdf:resource="http://purl.uniprot.org/uniprot/P06865"/>
<rdfs:seeAlso rdf:resource="http://id.nlm.nih.gov/mesh/D013661"/>
<rdfs:seeAlso rdf:resource="http://identifiers.org/mesh/D013661"/>
</skos:Concept>
<skos:Concept rdf:about="#CON00058">
<dct:identifier>CON00058</dct:identifier>
<ggdsch:conceptUI>CON00058</ggdsch:conceptUI>
<rdfs:label xml:lang="en">Sandhoff disease</rdfs:label>
<skos:prefLabel xml:lang="en">Sandhoff disease</skos:prefLabel>
<skos:altLabel xml:lang="en">GM2-gangliosidosis, type II</skos:altLabel>
<rdf:type rdf:resource="http://jcggdb.jp/rdf/diseases/ggdonto-schema#DiseaseDescriptionGGDonto"/>
<ggdsch:diseaseType rdf:resource="http://jcggdb.jp/rdf/diseases/ggdonto-schema#LSD"/>
<ggdsch:conceptType rdf:resource="http://jcggdb.jp/rdf/diseases/ggdonto-schema#SingleDisease"/>
<gdgsch:dmsid>58</gdgsch:dmsid>
<ggdsch:umlsCUI>C0036161</ggdsch:umlsCUI>
<ggdsch:umlsSAB>MeSH</ggdsch:umlsSAB>
<ggdsch:umlsCODE>D012497</ggdsch:umlsCODE>
<gdgsch:omimPhenoMIMnumber>268800</gdgsch:omimPhenoMIMnumber>
<rdfs:seeAlso rdf:resource="http://identifiers.org/omim/268800"/>
<ggdsch:omimGeneMIMnumber>606873</ggdsch:omimGeneMIMnumber>
<rdfs:seeAlso rdf:resource="http://identifiers.org/omim/606873"/>
<ggdsch:omimGene>HEXB</ggdsch:omimGene>
<ggdsch:diseasePreferredTerm xml:lang="ja">GM2ガングリオシドーシスO型</ggdsch:diseasePreferredTerm>
<ggdsch:diseasePreferredTerm xml:lang="en">SANDHOFF DISEASE</ggdsch:diseasePreferredTerm>
<ggdsch:diseaseSynonyms xml:lang="ja">サンドホフ病</ggdsch:diseaseSynonyms>
<ggdsch:diseaseSynonyms xml:lang="en">GM2-GANGLIOSIDOSIS, TYPE II</ggdsch:diseaseSynonyms>
<ggdsch:diseaseSynonyms xml:lang="en">HEXOSAMINIDASES A AND B DEFICIENCY</ggdsch:diseaseSynonyms>
<ggdsch:diseaseIncluded xml:lang="en">SANDHOFF DISEASE, ADULT TYPE, INCLUDED</ggdsch:diseaseIncluded>
<ggdsch:diseaseIncluded xml:lang="en">SANDHOFF DISEASE, JUVENILE TYPE, INCLUDED</ggdsch:diseaseIncluded>
<ggdsch:diseaseIncluded xml:lang="en">SANDHOFF DISEASE, INFANTILE TYPE, INCLUDED</ggdsch:diseaseIncluded>
<ggdsch:referencesInfo xml:lang="en">Varki A, Cummings RD, Esko JD, Freeze HH, Stanley P, Bertozzi CR, Hart GW, Etzler ME (eds) (2009) Essentials of glycobiology, 2nd ed. Cold Spring Harbor Laboratory Press, New York. ISBN:9780879697709. Freeze HH (2009) Genetic disorders of glycan degradation. pp 567-583.</ggdsch:referencesInfo>
<ggdsch:referencesInfo xml:lang="en">Freeze HH (2009) Genetic disorders of glycan degradation. pp 567-583. Table 41.3 Defects in glycolipid degradation.</ggdsch:referencesInfo>
<ggdsch:referencesInfo xml:lang="en">Renaud DL (2012) Lysosomal disorders associated with leukoencephalopathy. Semin Neurol 32(1):51-54.</ggdsch:referencesInfo>
<dct:references rdf:resource="#REF7"/>
<dct:references rdf:resource="#REF10"/>
<dct:references rdf:resource="#REF38"/>
<skos:inScheme rdf:resource="http://jcggdb.jp/rdf/diseases/ggdonto-schema#ConceptSchemeMultiTypesDis"/>
<skos:inScheme rdf:resource="http://jcggdb.jp/rdf/diseases/ggdonto-schema#ConceptSchemePathwayLSD"/>
<skos:inScheme rdf:resource="http://jcggdb.jp/rdf/diseases/ggdonto-schema#ConceptSchemePhenotypeLSD"/>
<gmsch:hasManifestation rdf:resource="#CON00183"/>
<gmsch:hasManifestation rdf:resource="#CON00265"/>
<gmsch:hasManifestation rdf:resource="#CON00221"/>
<gmsch:hasManifestation rdf:resource="#CON00184"/>
<gmsch:hasManifestation rdf:resource="#CON00232"/>
<gmsch:hasManifestation rdf:resource="#CON00263"/>
<gmsch:hasManifestation rdf:resource="#CON00241"/>
<gmsch:hasManifestation rdf:resource="#CON00293"/>
<gmsch:hasManifestation rdf:resource="#CON00250"/>
<gmsch:hasManifestation rdf:resource="#CON00237"/>
<gmsch:hasManifestation rdf:resource="#CON00224"/>
<gmsch:hasManifestation rdf:resource="#CON00325"/>
<gmsch:hasManifestation rdf:resource="#CON00193"/>
<gmsch:hasManifestation rdf:resource="#CON00127"/>
<gmsch:hasManifestation rdf:resource="#CON00252"/>
<gmsch:hasManifestation rdf:resource="#CON00119"/>
<gmsch:hasManifestation rdf:resource="#CON00297"/>
<gmsch:hasManifestation rdf:resource="#CON00295"/>
<gmsch:hasManifestation rdf:resource="#CON00152"/>
<gmsch:hasManifestation rdf:resource="#CON00478"/>
<gmsch:hasManifestation rdf:resource="#CON00126"/>
<gmsch:hasManifestation rdf:resource="#CON00306"/>
<gmsch:hasManifestation rdf:resource="#CON00115"/>
<gmsch:hasManifestation rdf:resource="#CON00217"/>
<gmsch:hasManifestation rdf:resource="#CON00159"/>
<gmsch:hasManifestation rdf:resource="#CON00160"/>
<gmsch:hasManifestation rdf:resource="#CON00154"/>
<gmsch:hasManifestation rdf:resource="#CON00192"/>
<gmsch:hasManifestation rdf:resource="#CON00274"/>
<gmsch:hasManifestation rdf:resource="#CON00267"/>
<gmsch:hasManifestation rdf:resource="#CON00239"/>
<gmsch:hasManifestation rdf:resource="#CON00294"/>
<gmsch:hasManifestation rdf:resource="#CON00248"/>
<gmsch:hasManifestation rdf:resource="#CON00312"/>
<gmsch:hasManifestation rdf:resource="#CON00251"/>
<gmsch:hasManifestation rdf:resource="#CON00211"/>
<gmsch:hasManifestation rdf:resource="#CON00123"/>
<gmsch:hasManifestation rdf:resource="#CON00233"/>
<ggdsch:brRetinalDegenerLSD rdf:resource="#CON00293"/>
<ggdsch:brSplenicDisLSD rdf:resource="#CON00312"/>
<ggdsch:brDysostosesLSD rdf:resource="#CON00160"/>
<ggdsch:brMuscleWeaknessMusculoskeletDisLSD rdf:resource="#CON00248"/>
<ggdsch:brMusculoskeletalAbnormLSD rdf:resource="#CON00251"/>
<ggdsch:brBrainDisMetabolicInbornLSD rdf:resource="#CON00127"/>
<ggdsch:brDyskinesiasMovementDisordLSD rdf:resource="#CON00159"/>
<ggdsch:brMultiTypesDis rdf:resource="#CON00054"/>
<ggdsch:brPathwayLSD rdf:resource="#CON00054"/>
<ggdsch:brHepatomegalyLSD rdf:resource="#CON00192"/>
<ggdsch:brMentalDisordChildhoodLSD rdf:resource="#CON00233"/>
<ggdsch:brDevelopDisabilitiesLSD rdf:resource="#CON00154"/>
<ggdsch:brIntellectualDisabilityMentalDisordLSD rdf:resource="#CON00211"/>
<ggdsch:brMotorSkillsDisordLSD rdf:resource="#CON00239"/>
<ggdsch:brAtaxiaLSD rdf:resource="#CON00115"/>
<ggdsch:brSpeechDisordLSD rdf:resource="#CON00306"/>
<ggdsch:brIntellectualDisabilityNSDisLSD rdf:resource="#CON00211"/>
<ggdsch:brMuscleWeaknessNSDisLSD rdf:resource="#CON00248"/>
<ggdsch:brParalysisLSD rdf:resource="#CON00274"/>
<ggdsch:brSeizuresLSD rdf:resource="#CON00295"/>
<ggdsch:brHearingLossNSDisLSD rdf:resource="#CON00184"/>
<ggdsch:brBlindnessLSD rdf:resource="#CON00119"/>
<ggdsch:brHearingLossEarDisLSD rdf:resource="#CON00184"/>
<ggdsch:brMobilityLimitationLSD rdf:resource="#CON00237"/>
<ggdsch:brDemyelinatingDisLSD rdf:resource="#CON00193"/>
<ggdsch:narDemyelinatingDisLSD rdf:resource="#CON00059"/>
<ggdsch:narMultiTypesDis rdf:resource="#CON00059"/>
<ggdsch:narMultiTypesDis rdf:resource="#CON00060"/>
<ggdsch:narMultiTypesDis rdf:resource="#CON00061"/>
<ggdsch:narPathwayLSD rdf:resource="#CON00059"/>
<ggdsch:narPathwayLSD rdf:resource="#CON00060"/>
<ggdsch:narPathwayLSD rdf:resource="#CON00061"/>
<skos:closeMatch rdf:resource="http://jcggdb.jp/doc/Ext.action?dMSId=58"/>
<skos:closeMatch rdf:resource="http://jcggdb.jp/rdf/diseases/gdgdb#dMSId58"/>
<gmsch:causedBy rdf:resource="http://jcggdb.jp/rdf/diseases/dgncbi#mim606873_gene3074"/>
<skos:related rdf:resource="http://jcggdb.jp/rdf/diseases/dgncbi#mim606873_gene3074"/>
<skos:closeMatch rdf:resource="http://jcggdb.jp/rdf/diseases/gmncbi#MGE005"/>
<skos:closeMatch rdf:resource="http://jcggdb.jp/rdf/diseases/pmncbi#MGE005"/>
<skos:closeMatch rdf:resource="http://jcggdb.jp/rdf/diseases/dgncbi#cuiC0036161_geneticsHR"/>
<skos:closeMatch rdf:resource="http://jcggdb.jp/rdf/diseases/dgncbi#cuiC0036161_officeOfRD"/>
<skos:closeMatch rdf:resource="http://jcggdb.jp/rdf/diseases/dgncbi#cuiC0036161_snomedCT"/>
<skos:closeMatch rdf:resource="http://jcggdb.jp/rdf/diseases/dgncbi#mim268800_gene3074"/>
<gmsch:causedBy rdf:resource="http://jcggdb.jp/rdf/diseases/gincbi#NGI3074"/>
<skos:related rdf:resource="http://jcggdb.jp/rdf/diseases/gincbi#NGI3074"/>
<gmsch:causedBy rdf:resource="http://identifiers.org/ncbigene/3074"/>
<skos:related rdf:resource="http://identifiers.org/ncbigene/3074"/>
<rdfs:seeAlso rdf:resource="http://identifiers.org/ncbigene/3074"/>
<skos:related rdf:resource="http://purl.uniprot.org/enzyme/3.2.1.52"/>
<skos:related rdf:resource="http://purl.uniprot.org/uniprot/P07686"/>
<rdfs:seeAlso rdf:resource="http://id.nlm.nih.gov/mesh/D012497"/>
<rdfs:seeAlso rdf:resource="http://identifiers.org/mesh/D012497"/>
</skos:Concept>
<skos:Concept rdf:about="#CON00059">
<dct:identifier>CON00059</dct:identifier>
<ggdsch:conceptUI>CON00059</ggdsch:conceptUI>
<rdfs:label xml:lang="en">Sandhoff disease, infantile form</rdfs:label>
<skos:prefLabel xml:lang="en">Sandhoff disease, infantile form</skos:prefLabel>
<rdf:type rdf:resource="http://jcggdb.jp/rdf/diseases/ggdonto-schema#DiseaseDescriptionGGDonto"/>
<ggdsch:diseaseType rdf:resource="http://jcggdb.jp/rdf/diseases/ggdonto-schema#LSD"/>
<ggdsch:conceptType rdf:resource="http://jcggdb.jp/rdf/diseases/ggdonto-schema#DiseaseType"/>
<ggdsch:umlsCUI>C0751490</ggdsch:umlsCUI>
<ggdsch:umlsSAB>MeSH</ggdsch:umlsSAB>
<ggdsch:umlsCODE>D012497</ggdsch:umlsCODE>
<gdgsch:omimPhenoMIMnumber>268800</gdgsch:omimPhenoMIMnumber>
<rdfs:seeAlso rdf:resource="http://identifiers.org/omim/268800"/>
<ggdsch:omimGeneMIMnumber>606873</ggdsch:omimGeneMIMnumber>
<rdfs:seeAlso rdf:resource="http://identifiers.org/omim/606873"/>
<ggdsch:omimGene>HEXB</ggdsch:omimGene>
<ggdsch:referencesInfo xml:lang="en">Renaud DL (2012) Lysosomal disorders associated with leukoencephalopathy. Semin Neurol 32(1):51-54.</ggdsch:referencesInfo>
<dct:references rdf:resource="#REF38"/>
<skos:inScheme rdf:resource="http://jcggdb.jp/rdf/diseases/ggdonto-schema#ConceptSchemeMultiTypesDis"/>
<skos:inScheme rdf:resource="http://jcggdb.jp/rdf/diseases/ggdonto-schema#ConceptSchemePathwayLSD"/>
<skos:inScheme rdf:resource="http://jcggdb.jp/rdf/diseases/ggdonto-schema#ConceptSchemePhenotypeLSD"/>
<ggdsch:brDemyelinatingDisLSD rdf:resource="#CON00058"/>
<ggdsch:brMultiTypesDis rdf:resource="#CON00058"/>
<ggdsch:brPathwayLSD rdf:resource="#CON00058"/>
<gmsch:causedBy rdf:resource="http://jcggdb.jp/rdf/diseases/dgncbi#mim606873_gene3074"/>
<skos:related rdf:resource="http://jcggdb.jp/rdf/diseases/dgncbi#mim606873_gene3074"/>
<gmsch:conceptualPartOf rdf:resource="http://jcggdb.jp/rdf/diseases/gmncbi#MGE005"/>
<gmsch:conceptualPartOf rdf:resource="http://jcggdb.jp/rdf/diseases/pmncbi#MGE005"/>
<gmsch:conceptualPartOf rdf:resource="http://jcggdb.jp/rdf/diseases/dgncbi#cuiC0036161_geneticsHR"/>
<gmsch:conceptualPartOf rdf:resource="http://jcggdb.jp/rdf/diseases/dgncbi#cuiC0036161_officeOfRD"/>
<gmsch:conceptualPartOf rdf:resource="http://jcggdb.jp/rdf/diseases/dgncbi#cuiC0036161_snomedCT"/>
<gmsch:conceptualPartOf rdf:resource="http://jcggdb.jp/rdf/diseases/dgncbi#mim268800_gene3074"/>
<gmsch:causedBy rdf:resource="http://jcggdb.jp/rdf/diseases/gincbi#NGI3074"/>
<skos:related rdf:resource="http://jcggdb.jp/rdf/diseases/gincbi#NGI3074"/>
<gmsch:causedBy rdf:resource="http://identifiers.org/ncbigene/3074"/>
<skos:related rdf:resource="http://identifiers.org/ncbigene/3074"/>
<rdfs:seeAlso rdf:resource="http://identifiers.org/ncbigene/3074"/>
<skos:related rdf:resource="http://purl.uniprot.org/enzyme/3.2.1.52"/>
<skos:related rdf:resource="http://purl.uniprot.org/uniprot/P07686"/>
<rdfs:seeAlso rdf:resource="http://id.nlm.nih.gov/mesh/D012497"/>
<rdfs:seeAlso rdf:resource="http://identifiers.org/mesh/D012497"/>
</skos:Concept>
<skos:Concept rdf:about="#CON00060">
<dct:identifier>CON00060</dct:identifier>
<ggdsch:conceptUI>CON00060</ggdsch:conceptUI>
<rdfs:label xml:lang="en">Sandhoff disease, juvenile form</rdfs:label>
<skos:prefLabel xml:lang="en">Sandhoff disease, juvenile form</skos:prefLabel>
<rdf:type rdf:resource="http://jcggdb.jp/rdf/diseases/ggdonto-schema#DiseaseDescriptionGGDonto"/>
<ggdsch:diseaseType rdf:resource="http://jcggdb.jp/rdf/diseases/ggdonto-schema#LSD"/>
<ggdsch:conceptType rdf:resource="http://jcggdb.jp/rdf/diseases/ggdonto-schema#DiseaseType"/>
<ggdsch:umlsCUI>C0751491</ggdsch:umlsCUI>
<ggdsch:umlsSAB>MeSH</ggdsch:umlsSAB>
<ggdsch:umlsCODE>D012497</ggdsch:umlsCODE>
<gdgsch:omimPhenoMIMnumber>268800</gdgsch:omimPhenoMIMnumber>
<rdfs:seeAlso rdf:resource="http://identifiers.org/omim/268800"/>
<ggdsch:omimGeneMIMnumber>606873</ggdsch:omimGeneMIMnumber>
<rdfs:seeAlso rdf:resource="http://identifiers.org/omim/606873"/>
<ggdsch:omimGene>HEXB</ggdsch:omimGene>
<skos:inScheme rdf:resource="http://jcggdb.jp/rdf/diseases/ggdonto-schema#ConceptSchemeMultiTypesDis"/>
<skos:inScheme rdf:resource="http://jcggdb.jp/rdf/diseases/ggdonto-schema#ConceptSchemePathwayLSD"/>
<ggdsch:brMultiTypesDis rdf:resource="#CON00058"/>
<ggdsch:brPathwayLSD rdf:resource="#CON00058"/>
<gmsch:causedBy rdf:resource="http://jcggdb.jp/rdf/diseases/dgncbi#mim606873_gene3074"/>
<skos:related rdf:resource="http://jcggdb.jp/rdf/diseases/dgncbi#mim606873_gene3074"/>
<gmsch:conceptualPartOf rdf:resource="http://jcggdb.jp/rdf/diseases/gmncbi#MGE005"/>
<gmsch:conceptualPartOf rdf:resource="http://jcggdb.jp/rdf/diseases/pmncbi#MGE005"/>
<gmsch:conceptualPartOf rdf:resource="http://jcggdb.jp/rdf/diseases/dgncbi#cuiC0036161_geneticsHR"/>
<gmsch:conceptualPartOf rdf:resource="http://jcggdb.jp/rdf/diseases/dgncbi#cuiC0036161_officeOfRD"/>
<gmsch:conceptualPartOf rdf:resource="http://jcggdb.jp/rdf/diseases/dgncbi#cuiC0036161_snomedCT"/>
<gmsch:conceptualPartOf rdf:resource="http://jcggdb.jp/rdf/diseases/dgncbi#mim268800_gene3074"/>
<gmsch:causedBy rdf:resource="http://jcggdb.jp/rdf/diseases/gincbi#NGI3074"/>
<skos:related rdf:resource="http://jcggdb.jp/rdf/diseases/gincbi#NGI3074"/>
<gmsch:causedBy rdf:resource="http://identifiers.org/ncbigene/3074"/>
<skos:related rdf:resource="http://identifiers.org/ncbigene/3074"/>
<rdfs:seeAlso rdf:resource="http://identifiers.org/ncbigene/3074"/>
<skos:related rdf:resource="http://purl.uniprot.org/enzyme/3.2.1.52"/>
<skos:related rdf:resource="http://purl.uniprot.org/uniprot/P07686"/>
<rdfs:seeAlso rdf:resource="http://id.nlm.nih.gov/mesh/D012497"/>
<rdfs:seeAlso rdf:resource="http://identifiers.org/mesh/D012497"/>
</skos:Concept>
<skos:Concept rdf:about="#CON00061">
<dct:identifier>CON00061</dct:identifier>
<ggdsch:conceptUI>CON00061</ggdsch:conceptUI>
<rdfs:label xml:lang="en">Sandhoff disease, adult form</rdfs:label>
<skos:prefLabel xml:lang="en">Sandhoff disease, adult form</skos:prefLabel>
<rdf:type rdf:resource="http://jcggdb.jp/rdf/diseases/ggdonto-schema#DiseaseDescriptionGGDonto"/>
<ggdsch:diseaseType rdf:resource="http://jcggdb.jp/rdf/diseases/ggdonto-schema#LSD"/>
<ggdsch:conceptType rdf:resource="http://jcggdb.jp/rdf/diseases/ggdonto-schema#DiseaseType"/>
<ggdsch:umlsCUI>C0751489</ggdsch:umlsCUI>
<ggdsch:umlsSAB>MeSH</ggdsch:umlsSAB>
<ggdsch:umlsCODE>D012497</ggdsch:umlsCODE>
<gdgsch:omimPhenoMIMnumber>268800</gdgsch:omimPhenoMIMnumber>
<rdfs:seeAlso rdf:resource="http://identifiers.org/omim/268800"/>
<ggdsch:omimGeneMIMnumber>606873</ggdsch:omimGeneMIMnumber>
<rdfs:seeAlso rdf:resource="http://identifiers.org/omim/606873"/>
<ggdsch:omimGene>HEXB</ggdsch:omimGene>
<skos:inScheme rdf:resource="http://jcggdb.jp/rdf/diseases/ggdonto-schema#ConceptSchemeMultiTypesDis"/>
<skos:inScheme rdf:resource="http://jcggdb.jp/rdf/diseases/ggdonto-schema#ConceptSchemePathwayLSD"/>
<ggdsch:brMultiTypesDis rdf:resource="#CON00058"/>
<ggdsch:brPathwayLSD rdf:resource="#CON00058"/>
<gmsch:causedBy rdf:resource="http://jcggdb.jp/rdf/diseases/dgncbi#mim606873_gene3074"/>
<skos:related rdf:resource="http://jcggdb.jp/rdf/diseases/dgncbi#mim606873_gene3074"/>
<gmsch:conceptualPartOf rdf:resource="http://jcggdb.jp/rdf/diseases/gmncbi#MGE005"/>
<gmsch:conceptualPartOf rdf:resource="http://jcggdb.jp/rdf/diseases/pmncbi#MGE005"/>
<gmsch:conceptualPartOf rdf:resource="http://jcggdb.jp/rdf/diseases/dgncbi#cuiC0036161_geneticsHR"/>
<gmsch:conceptualPartOf rdf:resource="http://jcggdb.jp/rdf/diseases/dgncbi#cuiC0036161_officeOfRD"/>
<gmsch:conceptualPartOf rdf:resource="http://jcggdb.jp/rdf/diseases/dgncbi#cuiC0036161_snomedCT"/>
<gmsch:conceptualPartOf rdf:resource="http://jcggdb.jp/rdf/diseases/dgncbi#mim268800_gene3074"/>
<gmsch:causedBy rdf:resource="http://jcggdb.jp/rdf/diseases/gincbi#NGI3074"/>
<skos:related rdf:resource="http://jcggdb.jp/rdf/diseases/gincbi#NGI3074"/>
<gmsch:causedBy rdf:resource="http://identifiers.org/ncbigene/3074"/>
<skos:related rdf:resource="http://identifiers.org/ncbigene/3074"/>
<rdfs:seeAlso rdf:resource="http://identifiers.org/ncbigene/3074"/>
<skos:related rdf:resource="http://purl.uniprot.org/enzyme/3.2.1.52"/>
<skos:related rdf:resource="http://purl.uniprot.org/uniprot/P07686"/>
<rdfs:seeAlso rdf:resource="http://id.nlm.nih.gov/mesh/D012497"/>
<rdfs:seeAlso rdf:resource="http://identifiers.org/mesh/D012497"/>
</skos:Concept>
<skos:Concept rdf:about="#CON00062">
<dct:identifier>CON00062</dct:identifier>
<ggdsch:conceptUI>CON00062</ggdsch:conceptUI>
<rdfs:label xml:lang="en">GM2-gangliosidosis, AB variant</rdfs:label>
<skos:prefLabel xml:lang="en">GM2-gangliosidosis, AB variant</skos:prefLabel>
<skos:altLabel xml:lang="en">Tay-Sachs disease, AB variant</skos:altLabel>
<skos:altLabel xml:lang="en">GM2 activator deficiency</skos:altLabel>
<rdf:type rdf:resource="http://jcggdb.jp/rdf/diseases/ggdonto-schema#DiseaseDescriptionGGDonto"/>
<ggdsch:diseaseType rdf:resource="http://jcggdb.jp/rdf/diseases/ggdonto-schema#LSD"/>
<ggdsch:conceptType rdf:resource="http://jcggdb.jp/rdf/diseases/ggdonto-schema#SingleDisease"/>
<gdgsch:dmsid>56</gdgsch:dmsid>
<ggdsch:umlsCUI>C0268275</ggdsch:umlsCUI>
<ggdsch:umlsSAB>MeSH</ggdsch:umlsSAB>
<ggdsch:umlsCODE>D049290</ggdsch:umlsCODE>
<gdgsch:omimPhenoMIMnumber>272750</gdgsch:omimPhenoMIMnumber>
<rdfs:seeAlso rdf:resource="http://identifiers.org/omim/272750"/>
<ggdsch:omimGeneMIMnumber>613109</ggdsch:omimGeneMIMnumber>
<rdfs:seeAlso rdf:resource="http://identifiers.org/omim/613109"/>
<ggdsch:omimGene>GM2A</ggdsch:omimGene>
<ggdsch:diseasePreferredTerm xml:lang="ja">GM2ガングリオシドーシスAB異型</ggdsch:diseasePreferredTerm>
<ggdsch:diseasePreferredTerm xml:lang="en">GM2-GANGLIOSIDOSIS, AB VARIANT</ggdsch:diseasePreferredTerm>
<ggdsch:diseaseSynonyms xml:lang="ja">GM2 活性化蛋白質欠損症</ggdsch:diseaseSynonyms>
<ggdsch:diseaseSynonyms xml:lang="ja">GM2 activator欠損症</ggdsch:diseaseSynonyms>
<ggdsch:diseaseSynonyms xml:lang="en">HEXOSAMINIDASE ACTIVATOR DEFICIENCY</ggdsch:diseaseSynonyms>
<ggdsch:diseaseSynonyms xml:lang="en">GM2 ACTIVATOR DEFICIENCY</ggdsch:diseaseSynonyms>
<ggdsch:diseaseSynonyms xml:lang="en">AB VARIANT GM2-GANGLIOSIDOSIS</ggdsch:diseaseSynonyms>
<ggdsch:diseaseSynonyms xml:lang="en">TAY-SACHS DISEASE, AB VARIANT</ggdsch:diseaseSynonyms>
<skos:inScheme rdf:resource="http://jcggdb.jp/rdf/diseases/ggdonto-schema#ConceptSchemeMultiTypesDis"/>
<skos:inScheme rdf:resource="http://jcggdb.jp/rdf/diseases/ggdonto-schema#ConceptSchemePathwayLSD"/>
<skos:inScheme rdf:resource="http://jcggdb.jp/rdf/diseases/ggdonto-schema#ConceptSchemePhenotypeLSD"/>
<gmsch:hasManifestation rdf:resource="#CON00183"/>
<gmsch:hasManifestation rdf:resource="#CON00265"/>
<gmsch:hasManifestation rdf:resource="#CON00184"/>
<gmsch:hasManifestation rdf:resource="#CON00293"/>
<gmsch:hasManifestation rdf:resource="#CON00250"/>
<gmsch:hasManifestation rdf:resource="#CON00237"/>
<gmsch:hasManifestation rdf:resource="#CON00325"/>
<gmsch:hasManifestation rdf:resource="#CON00127"/>
<gmsch:hasManifestation rdf:resource="#CON00119"/>
<gmsch:hasManifestation rdf:resource="#CON00297"/>
<gmsch:hasManifestation rdf:resource="#CON00295"/>
<gmsch:hasManifestation rdf:resource="#CON00478"/>
<gmsch:hasManifestation rdf:resource="#CON00126"/>
<gmsch:hasManifestation rdf:resource="#CON00154"/>
<gmsch:hasManifestation rdf:resource="#CON00274"/>
<gmsch:hasManifestation rdf:resource="#CON00267"/>
<gmsch:hasManifestation rdf:resource="#CON00239"/>
<gmsch:hasManifestation rdf:resource="#CON00294"/>
<gmsch:hasManifestation rdf:resource="#CON00248"/>
<gmsch:hasManifestation rdf:resource="#CON00233"/>
<ggdsch:brRetinalDegenerLSD rdf:resource="#CON00293"/>
<ggdsch:brMuscleWeaknessMusculoskeletDisLSD rdf:resource="#CON00248"/>
<ggdsch:brBrainDisMetabolicInbornLSD rdf:resource="#CON00127"/>
<ggdsch:brMultiTypesDis rdf:resource="#CON00054"/>
<ggdsch:brPathwayLSD rdf:resource="#CON00054"/>
<ggdsch:brDevelopDisabilitiesLSD rdf:resource="#CON00154"/>
<ggdsch:brMotorSkillsDisordLSD rdf:resource="#CON00239"/>
<ggdsch:brMuscleWeaknessNSDisLSD rdf:resource="#CON00248"/>
<ggdsch:brParalysisLSD rdf:resource="#CON00274"/>
<ggdsch:brSeizuresLSD rdf:resource="#CON00295"/>
<ggdsch:brHearingLossNSDisLSD rdf:resource="#CON00184"/>
<ggdsch:brBlindnessLSD rdf:resource="#CON00119"/>
<ggdsch:brHearingLossEarDisLSD rdf:resource="#CON00184"/>
<ggdsch:brMobilityLimitationLSD rdf:resource="#CON00237"/>
<skos:closeMatch rdf:resource="http://jcggdb.jp/doc/Ext.action?dMSId=56"/>
<skos:closeMatch rdf:resource="http://jcggdb.jp/rdf/diseases/gdgdb#dMSId56"/>
<gmsch:causedBy rdf:resource="http://jcggdb.jp/rdf/diseases/dgncbi#mim613109_gene2760"/>
<skos:related rdf:resource="http://jcggdb.jp/rdf/diseases/dgncbi#mim613109_gene2760"/>
<skos:closeMatch rdf:resource="http://jcggdb.jp/rdf/diseases/gmncbi#MGE060"/>
<skos:closeMatch rdf:resource="http://jcggdb.jp/rdf/diseases/pmncbi#MGE060"/>
<skos:closeMatch rdf:resource="http://jcggdb.jp/rdf/diseases/dgncbi#cuiC0268275_snomedCT"/>
<skos:closeMatch rdf:resource="http://jcggdb.jp/rdf/diseases/dgncbi#mim272750_gene2760"/>
<gmsch:causedBy rdf:resource="http://jcggdb.jp/rdf/diseases/gincbi#NGI2760"/>
<skos:related rdf:resource="http://jcggdb.jp/rdf/diseases/gincbi#NGI2760"/>
<gmsch:causedBy rdf:resource="http://identifiers.org/ncbigene/2760"/>
<skos:related rdf:resource="http://identifiers.org/ncbigene/2760"/>
<rdfs:seeAlso rdf:resource="http://identifiers.org/ncbigene/2760"/>
<skos:related rdf:resource="http://purl.uniprot.org/uniprot/P17900"/>
<rdfs:seeAlso rdf:resource="http://id.nlm.nih.gov/mesh/D049290"/>
<rdfs:seeAlso rdf:resource="http://identifiers.org/mesh/D049290"/>
</skos:Concept>
<skos:Concept rdf:about="#CON00064">
<dct:identifier>CON00064</dct:identifier>
<ggdsch:conceptUI>CON00064</ggdsch:conceptUI>
<rdfs:label xml:lang="en">Fabry disease</rdfs:label>
<skos:prefLabel xml:lang="en">Fabry disease</skos:prefLabel>
<skos:altLabel xml:lang="en">Alpha-galactosidase A deficiency</skos:altLabel>
<rdf:type rdf:resource="http://jcggdb.jp/rdf/diseases/ggdonto-schema#DiseaseDescriptionGGDonto"/>
<ggdsch:diseaseType rdf:resource="http://jcggdb.jp/rdf/diseases/ggdonto-schema#LSD"/>
<ggdsch:conceptType rdf:resource="http://jcggdb.jp/rdf/diseases/ggdonto-schema#SingleDisease"/>
<gdgsch:dmsid>59</gdgsch:dmsid>
<ggdsch:umlsCUI>C0002986</ggdsch:umlsCUI>
<ggdsch:umlsSAB>MeSH</ggdsch:umlsSAB>
<ggdsch:umlsCODE>D000795</ggdsch:umlsCODE>
<gdgsch:omimPhenoMIMnumber>301500</gdgsch:omimPhenoMIMnumber>
<rdfs:seeAlso rdf:resource="http://identifiers.org/omim/301500"/>
<ggdsch:omimGeneMIMnumber>300644</ggdsch:omimGeneMIMnumber>
<rdfs:seeAlso rdf:resource="http://identifiers.org/omim/300644"/>
<ggdsch:omimGene>GLA</ggdsch:omimGene>
<ggdsch:diseasePreferredTerm xml:lang="ja">ファブリー病</ggdsch:diseasePreferredTerm>
<ggdsch:diseasePreferredTerm xml:lang="en">FABRY DISEASE</ggdsch:diseasePreferredTerm>
<ggdsch:diseaseSynonyms xml:lang="ja">Fabry病</ggdsch:diseaseSynonyms>
<ggdsch:diseaseSynonyms xml:lang="ja">α-ガラクトシダーゼ欠損症</ggdsch:diseaseSynonyms>
<ggdsch:diseaseSynonyms xml:lang="ja">アンダーソン・ファブリー病</ggdsch:diseaseSynonyms>
<ggdsch:diseaseSynonyms xml:lang="ja">びまん性体幹被角血管腫</ggdsch:diseaseSynonyms>
<ggdsch:diseaseSynonyms xml:lang="en">ANGIOKERATOMA CORPORIS DIFFUSUM</ggdsch:diseaseSynonyms>
<ggdsch:diseaseSynonyms xml:lang="en">ANDERSON-FABRY DISEASE</ggdsch:diseaseSynonyms>
<ggdsch:diseaseSynonyms xml:lang="en">HEREDITARY DYSTOPIC LIPIDOSIS</ggdsch:diseaseSynonyms>
<ggdsch:diseaseSynonyms xml:lang="en">ALPHA-GALACTOSIDASE A DEFICIENCY</ggdsch:diseaseSynonyms>
<ggdsch:diseaseSynonyms xml:lang="en">GLA DEFICIENCY</ggdsch:diseaseSynonyms>
<ggdsch:diseaseSynonyms xml:lang="en">CERAMIDE TRIHEXOSIDASE DEFICIENCY</ggdsch:diseaseSynonyms>
<ggdsch:diseaseIncluded xml:lang="en">FABRY DISEASE, CARDIAC VARIANT, INCLUDED</ggdsch:diseaseIncluded>
<ggdsch:referencesInfo xml:lang="en">Varki A, Cummings RD, Esko JD, Freeze HH, Stanley P, Bertozzi CR, Hart GW, Etzler ME (eds) (2009) Essentials of glycobiology, 2nd ed. Cold Spring Harbor Laboratory Press, New York. ISBN:9780879697709. Freeze HH (2009) Genetic disorders of glycan degradation. pp 567-583.</ggdsch:referencesInfo>
<ggdsch:referencesInfo xml:lang="en">Freeze HH (2009) Genetic disorders of glycan degradation. pp 567-583. Table 41.3 Defects in glycolipid degradation.</ggdsch:referencesInfo>
<dct:references rdf:resource="#REF7"/>
<dct:references rdf:resource="#REF10"/>
<skos:inScheme rdf:resource="http://jcggdb.jp/rdf/diseases/ggdonto-schema#ConceptSchemePathwayLSD"/>
<skos:inScheme rdf:resource="http://jcggdb.jp/rdf/diseases/ggdonto-schema#ConceptSchemePhenotypeLSD"/>
<gmsch:hasManifestation rdf:resource="#CON00183"/>
<gmsch:hasManifestation rdf:resource="#CON00184"/>
<gmsch:hasManifestation rdf:resource="#CON00263"/>
<gmsch:hasManifestation rdf:resource="#CON00254"/>
<gmsch:hasManifestation rdf:resource="#CON00318"/>
<gmsch:hasManifestation rdf:resource="#CON00315"/>
<gmsch:hasManifestation rdf:resource="#CON00156"/>
<gmsch:hasManifestation rdf:resource="#CON00127"/>
<gmsch:hasManifestation rdf:resource="#CON00300"/>
<gmsch:hasManifestation rdf:resource="#CON00288"/>
<gmsch:hasManifestation rdf:resource="#CON00111"/>
<gmsch:hasManifestation rdf:resource="#CON00208"/>
<gmsch:hasManifestation rdf:resource="#CON00322"/>
<gmsch:hasManifestation rdf:resource="#CON00146"/>
<gmsch:hasManifestation rdf:resource="#CON00126"/>
<gmsch:hasManifestation rdf:resource="#CON00253"/>
<gmsch:hasManifestation rdf:resource="#CON00214"/>
<gmsch:hasManifestation rdf:resource="#CON00266"/>
<gmsch:hasManifestation rdf:resource="#CON00301"/>
<gmsch:hasManifestation rdf:resource="#CON00259"/>
<gmsch:hasManifestation rdf:resource="#CON00175"/>
<gmsch:hasManifestation rdf:resource="#CON00273"/>
<gmsch:hasManifestation rdf:resource="#CON00143"/>
<gmsch:hasManifestation rdf:resource="#CON00316"/>
<gmsch:hasManifestation rdf:resource="#CON00278"/>
<gmsch:hasManifestation rdf:resource="#CON00305"/>
<gmsch:hasManifestation rdf:resource="#CON00134"/>
<gmsch:hasManifestation rdf:resource="#CON00142"/>
<gmsch:hasManifestation rdf:resource="#CON00211"/>
<gmsch:hasManifestation rdf:resource="#CON00284"/>
<gmsch:hasManifestation rdf:resource="#CON00233"/>
<ggdsch:brCornealOpacityLSD rdf:resource="#CON00143"/>
<ggdsch:brAngiokeratomaLSD rdf:resource="#CON00111"/>
<ggdsch:brBrainDisMetabolicInbornLSD rdf:resource="#CON00127"/>
<ggdsch:brStrokeBrainDisLSD rdf:resource="#CON00315"/>
<ggdsch:brPathwayLSD rdf:resource="#CON00063"/>
<ggdsch:brMyocardialInfarctHeartDisLSD rdf:resource="#CON00254"/>
<ggdsch:brStrokeVascularDisLSD rdf:resource="#CON00315"/>
<ggdsch:brMyocardialInfarctVascularDisLSD rdf:resource="#CON00254"/>
<ggdsch:brGastrointestinalDisLSD rdf:resource="#CON00175"/>
<ggdsch:brSkinDisLSD rdf:resource="#CON00301"/>
<ggdsch:brHypohidrosisLSD rdf:resource="#CON00208"/>
<ggdsch:brKidneyDisFemaleUrogenDisLSD rdf:resource="#CON00214"/>
<ggdsch:brRenalInsufficiencyFemaleLSD rdf:resource="#CON00288"/>
<ggdsch:brKidneyDisMaleUrogenDisLSD rdf:resource="#CON00214"/>
<ggdsch:brRenalInsufficiencyMaleLSD rdf:resource="#CON00288"/>
<ggdsch:brIntellectualDisabilityMentalDisordLSD rdf:resource="#CON00211"/>
<ggdsch:brIntellectualDisabilityNSDisLSD rdf:resource="#CON00211"/>
<ggdsch:brMusculoskeletalPainLSD rdf:resource="#CON00253"/>
<ggdsch:brHearingLossNSDisLSD rdf:resource="#CON00184"/>
<ggdsch:brTinnitusNSDisLSD rdf:resource="#CON00318"/>
<ggdsch:brParesthesiaLSD rdf:resource="#CON00278"/>
<ggdsch:brPeripheralNSDisLSD rdf:resource="#CON00284"/>
<ggdsch:brHearingLossEarDisLSD rdf:resource="#CON00184"/>
<ggdsch:brTinnitusEarDisLSD rdf:resource="#CON00318"/>
<skos:closeMatch rdf:resource="http://jcggdb.jp/doc/Ext.action?dMSId=59"/>
<skos:closeMatch rdf:resource="http://jcggdb.jp/rdf/diseases/gdgdb#dMSId59"/>
<gmsch:causedBy rdf:resource="http://jcggdb.jp/rdf/diseases/dgncbi#mim300644_gene2717"/>
<skos:related rdf:resource="http://jcggdb.jp/rdf/diseases/dgncbi#mim300644_gene2717"/>
<skos:closeMatch rdf:resource="http://jcggdb.jp/rdf/diseases/gmncbi#MGE082"/>
<skos:closeMatch rdf:resource="http://jcggdb.jp/rdf/diseases/pmncbi#MGE082"/>
<skos:closeMatch rdf:resource="http://jcggdb.jp/rdf/diseases/dgncbi#cuiC0002986_snomedCT"/>
<skos:closeMatch rdf:resource="http://jcggdb.jp/rdf/diseases/dgncbi#mim301500_gene2717"/>
<gmsch:causedBy rdf:resource="http://jcggdb.jp/rdf/diseases/gincbi#NGI2717"/>
<skos:related rdf:resource="http://jcggdb.jp/rdf/diseases/gincbi#NGI2717"/>
<gmsch:causedBy rdf:resource="http://identifiers.org/ncbigene/2717"/>
<skos:related rdf:resource="http://identifiers.org/ncbigene/2717"/>
<rdfs:seeAlso rdf:resource="http://identifiers.org/ncbigene/2717"/>
<skos:related rdf:resource="http://purl.uniprot.org/enzyme/3.2.1.22"/>
<skos:related rdf:resource="http://purl.uniprot.org/uniprot/P06280"/>
<rdfs:seeAlso rdf:resource="http://id.nlm.nih.gov/mesh/D000795"/>
<rdfs:seeAlso rdf:resource="http://identifiers.org/mesh/D000795"/>
</skos:Concept>
<skos:Concept rdf:about="#CON00065">
<dct:identifier>CON00065</dct:identifier>
<ggdsch:conceptUI>CON00065</ggdsch:conceptUI>
<rdfs:label xml:lang="en">Gaucher disease</rdfs:label>
<skos:prefLabel xml:lang="en">Gaucher disease</skos:prefLabel>
<rdf:type rdf:resource="http://jcggdb.jp/rdf/diseases/ggdonto-schema#DiseaseDescriptionGGDonto"/>
<ggdsch:diseaseType rdf:resource="http://jcggdb.jp/rdf/diseases/ggdonto-schema#LSD"/>
<ggdsch:conceptType rdf:resource="http://jcggdb.jp/rdf/diseases/ggdonto-schema#MultipleTypesDisease"/>
<ggdsch:umlsCUI>C0017205</ggdsch:umlsCUI>
<ggdsch:umlsSAB>MeSH</ggdsch:umlsSAB>
<ggdsch:umlsCODE>D005776</ggdsch:umlsCODE>
<ggdsch:referencesInfo xml:lang="en">Varki A, Cummings RD, Esko JD, Freeze HH, Stanley P, Bertozzi CR, Hart GW, Etzler ME (eds) (2009) Essentials of glycobiology, 2nd ed. Cold Spring Harbor Laboratory Press, New York. ISBN:9780879697709. Freeze HH (2009) Genetic disorders of glycan degradation. pp 567-583.</ggdsch:referencesInfo>
<ggdsch:referencesInfo xml:lang="en">Freeze HH (2009) Genetic disorders of glycan degradation. pp 567-583. Table 41.3 Defects in glycolipid degradation.</ggdsch:referencesInfo>
<dct:references rdf:resource="#REF7"/>
<dct:references rdf:resource="#REF10"/>
<skos:inScheme rdf:resource="http://jcggdb.jp/rdf/diseases/ggdonto-schema#ConceptSchemeMultiTypesDis"/>
<skos:inScheme rdf:resource="http://jcggdb.jp/rdf/diseases/ggdonto-schema#ConceptSchemePathwayLSD"/>
<ggdsch:brMultiTypesDis rdf:resource="#CON00328"/>
<ggdsch:brPathwayLSD rdf:resource="#CON00063"/>
<ggdsch:narMultiTypesDis rdf:resource="#CON00066"/>
<ggdsch:narMultiTypesDis rdf:resource="#CON00067"/>
<ggdsch:narMultiTypesDis rdf:resource="#CON00070"/>
<ggdsch:narMultiTypesDis rdf:resource="#CON00071"/>
<ggdsch:narMultiTypesDis rdf:resource="#CON00072"/>
<ggdsch:narPathwayLSD rdf:resource="#CON00066"/>
<ggdsch:narPathwayLSD rdf:resource="#CON00067"/>
<ggdsch:narPathwayLSD rdf:resource="#CON00070"/>
<ggdsch:narPathwayLSD rdf:resource="#CON00071"/>
<ggdsch:narPathwayLSD rdf:resource="#CON00072"/>
<gmsch:hasConceptualPart rdf:resource="http://jcggdb.jp/rdf/diseases/gmncbi#MGE120"/>
<gmsch:hasConceptualPart rdf:resource="http://jcggdb.jp/rdf/diseases/pmncbi#MGE120"/>
<gmsch:hasConceptualPart rdf:resource="http://jcggdb.jp/rdf/diseases/dgncbi#cuiC0268250_snomedCT"/>
<gmsch:hasConceptualPart rdf:resource="http://jcggdb.jp/rdf/diseases/dgncbi#mim230900_gene2629"/>
<gmsch:hasConceptualPart rdf:resource="http://jcggdb.jp/rdf/diseases/gmncbi#MGE038"/>
<gmsch:hasConceptualPart rdf:resource="http://jcggdb.jp/rdf/diseases/pmncbi#MGE038"/>
<gmsch:hasConceptualPart rdf:resource="http://jcggdb.jp/rdf/diseases/dgncbi#cuiC0268251_snomedCT"/>
<gmsch:hasConceptualPart rdf:resource="http://jcggdb.jp/rdf/diseases/dgncbi#mim231000_gene2629"/>
<gmsch:hasConceptualPart rdf:resource="http://jcggdb.jp/rdf/diseases/gmncbi#MGE104"/>
<gmsch:hasConceptualPart rdf:resource="http://jcggdb.jp/rdf/diseases/pmncbi#MGE104"/>
<gmsch:hasConceptualPart rdf:resource="http://jcggdb.jp/rdf/diseases/dgncbi#cuiC1842704_ncbiCur"/>
<gmsch:hasConceptualPart rdf:resource="http://jcggdb.jp/rdf/diseases/dgncbi#mim608013_gene2629"/>
<gmsch:hasConceptualPart rdf:resource="http://jcggdb.jp/rdf/diseases/gmncbi#MGE047"/>
<gmsch:hasConceptualPart rdf:resource="http://jcggdb.jp/rdf/diseases/pmncbi#MGE047"/>
<gmsch:hasConceptualPart rdf:resource="http://jcggdb.jp/rdf/diseases/dgncbi#cuiC1856476_ncbiCur"/>
<gmsch:hasConceptualPart rdf:resource="http://jcggdb.jp/rdf/diseases/dgncbi#mim231005_gene2629"/>
<gmsch:hasConceptualPart rdf:resource="http://jcggdb.jp/rdf/diseases/gmncbi#MGE012"/>
<gmsch:hasConceptualPart rdf:resource="http://jcggdb.jp/rdf/diseases/pmncbi#MGE012"/>
<gmsch:hasConceptualPart rdf:resource="http://jcggdb.jp/rdf/diseases/dgncbi#cuiC1864651_ncbiCur"/>
<gmsch:hasConceptualPart rdf:resource="http://jcggdb.jp/rdf/diseases/dgncbi#mim610539_gene5660"/>
<gmsch:hasConceptualPart rdf:resource="http://jcggdb.jp/rdf/diseases/gmncbi#MGE107"/>
<gmsch:hasConceptualPart rdf:resource="http://jcggdb.jp/rdf/diseases/pmncbi#MGE107"/>
<gmsch:hasConceptualPart rdf:resource="http://jcggdb.jp/rdf/diseases/dgncbi#cuiC1961835_snomedCT"/>
<gmsch:hasConceptualPart rdf:resource="http://jcggdb.jp/rdf/diseases/dgncbi#mim230800_gene2629"/>
<rdfs:seeAlso rdf:resource="http://id.nlm.nih.gov/mesh/D005776"/>
<rdfs:seeAlso rdf:resource="http://identifiers.org/mesh/D005776"/>
</skos:Concept>
<skos:Concept rdf:about="#CON00066">
<dct:identifier>CON00066</dct:identifier>
<ggdsch:conceptUI>CON00066</ggdsch:conceptUI>
<rdfs:label xml:lang="en">Gaucher disease, type I</rdfs:label>
<skos:prefLabel xml:lang="en">Gaucher disease, type I</skos:prefLabel>
<skos:altLabel xml:lang="en">non-neuronopathic form</skos:altLabel>
<rdf:type rdf:resource="http://jcggdb.jp/rdf/diseases/ggdonto-schema#DiseaseDescriptionGGDonto"/>
<ggdsch:diseaseType rdf:resource="http://jcggdb.jp/rdf/diseases/ggdonto-schema#LSD"/>
<ggdsch:conceptType rdf:resource="http://jcggdb.jp/rdf/diseases/ggdonto-schema#SingleDisease"/>
<gdgsch:dmsid>63</gdgsch:dmsid>
<ggdsch:umlsCUI>C1961835</ggdsch:umlsCUI>
<ggdsch:umlsSAB>MeSH</ggdsch:umlsSAB>
<ggdsch:umlsCODE>D005776</ggdsch:umlsCODE>
<gdgsch:omimPhenoMIMnumber>230800</gdgsch:omimPhenoMIMnumber>
<rdfs:seeAlso rdf:resource="http://identifiers.org/omim/230800"/>
<ggdsch:omimGeneMIMnumber>606463</ggdsch:omimGeneMIMnumber>
<rdfs:seeAlso rdf:resource="http://identifiers.org/omim/606463"/>
<ggdsch:omimGene>GBA</ggdsch:omimGene>
<ggdsch:diseasePreferredTerm xml:lang="ja">ゴーシェ病I型</ggdsch:diseasePreferredTerm>
<ggdsch:diseasePreferredTerm xml:lang="en">GAUCHER DISEASE, TYPE I</ggdsch:diseasePreferredTerm>
<ggdsch:diseaseSynonyms xml:lang="ja">ゴーシェ病1型</ggdsch:diseaseSynonyms>
<ggdsch:diseaseSynonyms xml:lang="ja">1型ゴーシェ病</ggdsch:diseaseSynonyms>
<ggdsch:diseaseSynonyms xml:lang="ja">1型Gaucher病</ggdsch:diseaseSynonyms>
<ggdsch:diseaseSynonyms xml:lang="en">GD I</ggdsch:diseaseSynonyms>
<ggdsch:diseaseSynonyms xml:lang="en">GAUCHER DISEASE, NONCEREBRAL JUVENILE</ggdsch:diseaseSynonyms>
<ggdsch:diseaseSynonyms xml:lang="en">GLUCOCEREBROSIDASE DEFICIENCY</ggdsch:diseaseSynonyms>
<ggdsch:diseaseSynonyms xml:lang="en">ACID BETA-GLUCOSIDASE DEFICIENCY</ggdsch:diseaseSynonyms>
<ggdsch:diseaseSynonyms xml:lang="en">GBA DEFICIENCY</ggdsch:diseaseSynonyms>
<skos:inScheme rdf:resource="http://jcggdb.jp/rdf/diseases/ggdonto-schema#ConceptSchemeMultiTypesDis"/>
<skos:inScheme rdf:resource="http://jcggdb.jp/rdf/diseases/ggdonto-schema#ConceptSchemePathwayLSD"/>
<skos:inScheme rdf:resource="http://jcggdb.jp/rdf/diseases/ggdonto-schema#ConceptSchemePhenotypeLSD"/>
<gmsch:hasManifestation rdf:resource="#CON00221"/>
<gmsch:hasManifestation rdf:resource="#CON00224"/>
<gmsch:hasManifestation rdf:resource="#CON00114"/>
<gmsch:hasManifestation rdf:resource="#CON00317"/>
<gmsch:hasManifestation rdf:resource="#CON00252"/>
<gmsch:hasManifestation rdf:resource="#CON00110"/>
<gmsch:hasManifestation rdf:resource="#CON00270"/>
<gmsch:hasManifestation rdf:resource="#CON00253"/>
<gmsch:hasManifestation rdf:resource="#CON00273"/>
<gmsch:hasManifestation rdf:resource="#CON00291"/>
<gmsch:hasManifestation rdf:resource="#CON00192"/>
<gmsch:hasManifestation rdf:resource="#CON00120"/>
<gmsch:hasManifestation rdf:resource="#CON00189"/>
<gmsch:hasManifestation rdf:resource="#CON00213"/>
<gmsch:hasManifestation rdf:resource="#CON00223"/>
<gmsch:hasManifestation rdf:resource="#CON00191"/>
<gmsch:hasManifestation rdf:resource="#CON00124"/>
<gmsch:hasManifestation rdf:resource="#CON00312"/>
<gmsch:hasManifestation rdf:resource="#CON00251"/>
<ggdsch:brAnemiaLSD rdf:resource="#CON00110"/>
<ggdsch:brThrombocytopeniaLSD rdf:resource="#CON00317"/>
<ggdsch:brHemorrhagicDisordLSD rdf:resource="#CON00191"/>
<ggdsch:brSplenicDisLSD rdf:resource="#CON00312"/>
<ggdsch:brOsteoporosisLSD rdf:resource="#CON00270"/>
<ggdsch:brArthritisLSD rdf:resource="#CON00114"/>
<ggdsch:brMusculoskeletalAbnormLSD rdf:resource="#CON00251"/>
<ggdsch:brMultiTypesDis rdf:resource="#CON00065"/>
<ggdsch:brPathwayLSD rdf:resource="#CON00065"/>
<ggdsch:brHepatomegalyLSD rdf:resource="#CON00192"/>
<ggdsch:brMusculoskeletalPainLSD rdf:resource="#CON00253"/>
<ggdsch:brLungDisLSD rdf:resource="#CON00223"/>
<skos:closeMatch rdf:resource="http://jcggdb.jp/doc/Ext.action?dMSId=63"/>
<skos:closeMatch rdf:resource="http://jcggdb.jp/rdf/diseases/gdgdb#dMSId63"/>
<gmsch:causedBy rdf:resource="http://jcggdb.jp/rdf/diseases/dgncbi#mim606463_gene2629"/>
<skos:related rdf:resource="http://jcggdb.jp/rdf/diseases/dgncbi#mim606463_gene2629"/>
<skos:closeMatch rdf:resource="http://jcggdb.jp/rdf/diseases/gmncbi#MGE107"/>
<skos:closeMatch rdf:resource="http://jcggdb.jp/rdf/diseases/pmncbi#MGE107"/>
<skos:closeMatch rdf:resource="http://jcggdb.jp/rdf/diseases/dgncbi#cuiC1961835_snomedCT"/>
<skos:closeMatch rdf:resource="http://jcggdb.jp/rdf/diseases/dgncbi#mim230800_gene2629"/>
<gmsch:causedBy rdf:resource="http://jcggdb.jp/rdf/diseases/gincbi#NGI2629"/>
<skos:related rdf:resource="http://jcggdb.jp/rdf/diseases/gincbi#NGI2629"/>
<gmsch:causedBy rdf:resource="http://identifiers.org/ncbigene/2629"/>
<skos:related rdf:resource="http://identifiers.org/ncbigene/2629"/>
<rdfs:seeAlso rdf:resource="http://identifiers.org/ncbigene/2629"/>
<skos:related rdf:resource="http://purl.uniprot.org/enzyme/3.2.1.45"/>
<skos:related rdf:resource="http://purl.uniprot.org/uniprot/P04062"/>
<rdfs:seeAlso rdf:resource="http://id.nlm.nih.gov/mesh/D005776"/>
<rdfs:seeAlso rdf:resource="http://identifiers.org/mesh/D005776"/>
</skos:Concept>
<skos:Concept rdf:about="#CON00068">
<dct:identifier>CON00068</dct:identifier>
<ggdsch:conceptUI>CON00068</ggdsch:conceptUI>
<rdfs:label xml:lang="en">Gaucher disease, type II, neuronopathic form, classic type</rdfs:label>
<skos:prefLabel xml:lang="en">Gaucher disease, type II, neuronopathic form, classic type</skos:prefLabel>
<rdf:type rdf:resource="http://jcggdb.jp/rdf/diseases/ggdonto-schema#DiseaseDescriptionGGDonto"/>
<ggdsch:diseaseType rdf:resource="http://jcggdb.jp/rdf/diseases/ggdonto-schema#LSD"/>
<ggdsch:conceptType rdf:resource="http://jcggdb.jp/rdf/diseases/ggdonto-schema#DiseaseType"/>
<ggdsch:umlsCUI>C0268250</ggdsch:umlsCUI>
<ggdsch:umlsSAB>MeSH</ggdsch:umlsSAB>
<ggdsch:umlsCODE>D005776</ggdsch:umlsCODE>
<gdgsch:omimPhenoMIMnumber>230900</gdgsch:omimPhenoMIMnumber>
<rdfs:seeAlso rdf:resource="http://identifiers.org/omim/230900"/>
<ggdsch:omimGeneMIMnumber>606463</ggdsch:omimGeneMIMnumber>
<rdfs:seeAlso rdf:resource="http://identifiers.org/omim/606463"/>
<ggdsch:omimGene>GBA</ggdsch:omimGene>
<ggdsch:diseasePreferredTerm xml:lang="ja">ゴーシェ病II型</ggdsch:diseasePreferredTerm>
<ggdsch:diseasePreferredTerm xml:lang="en">GAUCHER DISEASE, TYPE II</ggdsch:diseasePreferredTerm>
<ggdsch:diseaseSynonyms xml:lang="ja">ゴーシェ病2型</ggdsch:diseaseSynonyms>
<ggdsch:diseaseSynonyms xml:lang="ja">2型ゴーシェ病</ggdsch:diseaseSynonyms>
<ggdsch:diseaseSynonyms xml:lang="ja">2型Gaucher病</ggdsch:diseaseSynonyms>
<ggdsch:diseaseSynonyms xml:lang="en">GD II</ggdsch:diseaseSynonyms>
<ggdsch:diseaseSynonyms xml:lang="en">GAUCHER DISEASE, ACUTE NEURONOPATHIC TYPE</ggdsch:diseaseSynonyms>
<skos:inScheme rdf:resource="http://jcggdb.jp/rdf/diseases/ggdonto-schema#ConceptSchemeMultiTypesDis"/>
<skos:inScheme rdf:resource="http://jcggdb.jp/rdf/diseases/ggdonto-schema#ConceptSchemePathwayLSD"/>
<ggdsch:brMultiTypesDis rdf:resource="#CON00067"/>
<ggdsch:brPathwayLSD rdf:resource="#CON00067"/>
<gmsch:causedBy rdf:resource="http://jcggdb.jp/rdf/diseases/dgncbi#mim606463_gene2629"/>
<skos:related rdf:resource="http://jcggdb.jp/rdf/diseases/dgncbi#mim606463_gene2629"/>
<gmsch:conceptualPartOf rdf:resource="http://jcggdb.jp/rdf/diseases/gmncbi#MGE120"/>
<gmsch:conceptualPartOf rdf:resource="http://jcggdb.jp/rdf/diseases/pmncbi#MGE120"/>
<gmsch:conceptualPartOf rdf:resource="http://jcggdb.jp/rdf/diseases/dgncbi#cuiC0268250_snomedCT"/>
<gmsch:conceptualPartOf rdf:resource="http://jcggdb.jp/rdf/diseases/dgncbi#mim230900_gene2629"/>
<gmsch:causedBy rdf:resource="http://jcggdb.jp/rdf/diseases/gincbi#NGI2629"/>
<skos:related rdf:resource="http://jcggdb.jp/rdf/diseases/gincbi#NGI2629"/>
<gmsch:causedBy rdf:resource="http://identifiers.org/ncbigene/2629"/>
<skos:related rdf:resource="http://identifiers.org/ncbigene/2629"/>
<rdfs:seeAlso rdf:resource="http://identifiers.org/ncbigene/2629"/>
<skos:related rdf:resource="http://purl.uniprot.org/enzyme/3.2.1.45"/>
<skos:related rdf:resource="http://purl.uniprot.org/uniprot/P04062"/>
<rdfs:seeAlso rdf:resource="http://id.nlm.nih.gov/mesh/D005776"/>
<rdfs:seeAlso rdf:resource="http://identifiers.org/mesh/D005776"/>
</skos:Concept>
<skos:Concept rdf:about="#CON00112">
<dct:identifier>CON00112</dct:identifier>
<ggdsch:conceptUI>CON00112</ggdsch:conceptUI>
<rdfs:label xml:lang="en">Anxiety, Separation</rdfs:label>
<skos:prefLabel xml:lang="en">Anxiety, Separation</skos:prefLabel>
<rdf:type rdf:resource="http://jcggdb.jp/rdf/diseases/ggdonto-schema#ClinicalFindingsDescription"/>
<ggdsch:conceptType rdf:resource="http://jcggdb.jp/rdf/diseases/ggdonto-schema#ClinicalFindings"/>
<ggdsch:umlsCUI>C1527281</ggdsch:umlsCUI>
<ggdsch:umlsSAB>MeSH</ggdsch:umlsSAB>
<ggdsch:umlsCODE>D001010</ggdsch:umlsCODE>
<ggdsch:referencesInfo xml:lang="en">U.S. National Library of Medicine, Unified Medical Language System (UMLS) (2009) UMLS Knowledge Sources. http://www.nlm.nih.gov/research/umls/. Accessed 23 Feb 2016.</ggdsch:referencesInfo>
<ggdsch:referencesInfo xml:lang="en">U.S. National Library of Medicine, Medical Subject Headings (MeSH) (1999) The NLM's curated medical vocabulary resource. http://www.nlm.nih.gov/mesh/. Accessed 23 Feb 2016.</ggdsch:referencesInfo>
<dct:references rdf:resource="#REF64"/>
<dct:references rdf:resource="#REF37"/>
<skos:inScheme rdf:resource="http://jcggdb.jp/rdf/diseases/ggdonto-schema#ConceptSchemePhenotypeLSD"/>
<gmsch:manifestationOf rdf:resource="#CON00008"/>
<ggdsch:brPhenotypeLSD rdf:resource="#CON00233"/>
<ggdsch:narAnxietySeparationLSD rdf:resource="#CON00008"/>
<rdfs:seeAlso rdf:resource="http://id.nlm.nih.gov/mesh/D001010"/>
<rdfs:seeAlso rdf:resource="http://identifiers.org/mesh/D001010"/>
</skos:Concept>
<skos:Concept rdf:about="#CON00070">
<dct:identifier>CON00070</dct:identifier>
<ggdsch:conceptUI>CON00070</ggdsch:conceptUI>
<rdfs:label xml:lang="en">Gaucher disease, type III</rdfs:label>
<skos:prefLabel xml:lang="en">Gaucher disease, type III</skos:prefLabel>
<skos:altLabel xml:lang="en">neuronopathic form</skos:altLabel>
<rdf:type rdf:resource="http://jcggdb.jp/rdf/diseases/ggdonto-schema#DiseaseDescriptionGGDonto"/>
<ggdsch:diseaseType rdf:resource="http://jcggdb.jp/rdf/diseases/ggdonto-schema#LSD"/>
<ggdsch:conceptType rdf:resource="http://jcggdb.jp/rdf/diseases/ggdonto-schema#SingleDisease"/>
<gdgsch:dmsid>65</gdgsch:dmsid>
<ggdsch:umlsCUI>C0268251</ggdsch:umlsCUI>
<ggdsch:umlsSAB>MeSH</ggdsch:umlsSAB>
<ggdsch:umlsCODE>D005776</ggdsch:umlsCODE>
<gdgsch:omimPhenoMIMnumber>231000</gdgsch:omimPhenoMIMnumber>
<rdfs:seeAlso rdf:resource="http://identifiers.org/omim/231000"/>
<ggdsch:omimGeneMIMnumber>606463</ggdsch:omimGeneMIMnumber>
<rdfs:seeAlso rdf:resource="http://identifiers.org/omim/606463"/>
<ggdsch:omimGene>GBA</ggdsch:omimGene>
<ggdsch:diseasePreferredTerm xml:lang="ja">ゴーシェ病III型</ggdsch:diseasePreferredTerm>
<ggdsch:diseasePreferredTerm xml:lang="en">GAUCHER DISEASE, TYPE III</ggdsch:diseasePreferredTerm>
<ggdsch:diseaseSynonyms xml:lang="ja">ゴーシェ病3型</ggdsch:diseaseSynonyms>
<ggdsch:diseaseSynonyms xml:lang="ja">3型ゴーシェ病</ggdsch:diseaseSynonyms>
<ggdsch:diseaseSynonyms xml:lang="ja">3型Gaucher病</ggdsch:diseaseSynonyms>
<ggdsch:diseaseSynonyms xml:lang="en">GD III</ggdsch:diseaseSynonyms>
<ggdsch:diseaseSynonyms xml:lang="en">GAUCHER DISEASE, SUBACUTE NEURONOPATHIC TYPE</ggdsch:diseaseSynonyms>
<ggdsch:diseaseSynonyms xml:lang="en">GAUCHER DISEASE, CHRONIC NEURONOPATHIC TYPE</ggdsch:diseaseSynonyms>
<ggdsch:diseaseSynonyms xml:lang="en">GAUCHER DISEASE, JUVENILE AND ADULT, CEREBRAL</ggdsch:diseaseSynonyms>
<ggdsch:diseaseIncluded xml:lang="en">GAUCHER DISEASE, TYPE IIIA, INCLUDED</ggdsch:diseaseIncluded>
<ggdsch:diseaseIncluded xml:lang="en">GAUCHER DISEASE, TYPE IIIB, INCLUDED</ggdsch:diseaseIncluded>
<ggdsch:diseaseIncluded xml:lang="en">GAUCHER DISEASE, NORRBOTTNIAN TYPE, INCLUDED</ggdsch:diseaseIncluded>
<skos:inScheme rdf:resource="http://jcggdb.jp/rdf/diseases/ggdonto-schema#ConceptSchemeMultiTypesDis"/>
<skos:inScheme rdf:resource="http://jcggdb.jp/rdf/diseases/ggdonto-schema#ConceptSchemePathwayLSD"/>
<skos:inScheme rdf:resource="http://jcggdb.jp/rdf/diseases/ggdonto-schema#ConceptSchemePhenotypeLSD"/>
<gmsch:hasManifestation rdf:resource="#CON00265"/>
<gmsch:hasManifestation rdf:resource="#CON00221"/>
<gmsch:hasManifestation rdf:resource="#CON00263"/>
<gmsch:hasManifestation rdf:resource="#CON00269"/>
<gmsch:hasManifestation rdf:resource="#CON00224"/>
<gmsch:hasManifestation rdf:resource="#CON00114"/>
<gmsch:hasManifestation rdf:resource="#CON00317"/>
<gmsch:hasManifestation rdf:resource="#CON00127"/>
<gmsch:hasManifestation rdf:resource="#CON00252"/>
<gmsch:hasManifestation rdf:resource="#CON00110"/>
<gmsch:hasManifestation rdf:resource="#CON00295"/>
<gmsch:hasManifestation rdf:resource="#CON00270"/>
<gmsch:hasManifestation rdf:resource="#CON00478"/>
<gmsch:hasManifestation rdf:resource="#CON00126"/>
<gmsch:hasManifestation rdf:resource="#CON00253"/>
<gmsch:hasManifestation rdf:resource="#CON00273"/>
<gmsch:hasManifestation rdf:resource="#CON00125"/>
<gmsch:hasManifestation rdf:resource="#CON00133"/>
<gmsch:hasManifestation rdf:resource="#CON00167"/>
<gmsch:hasManifestation rdf:resource="#CON00291"/>
<gmsch:hasManifestation rdf:resource="#CON00192"/>
<gmsch:hasManifestation rdf:resource="#CON00120"/>
<gmsch:hasManifestation rdf:resource="#CON00189"/>
<gmsch:hasManifestation rdf:resource="#CON00213"/>
<gmsch:hasManifestation rdf:resource="#CON00223"/>
<gmsch:hasManifestation rdf:resource="#CON00191"/>
<gmsch:hasManifestation rdf:resource="#CON00124"/>
<gmsch:hasManifestation rdf:resource="#CON00335"/>
<gmsch:hasManifestation rdf:resource="#CON00312"/>
<gmsch:hasManifestation rdf:resource="#CON00251"/>
<gmsch:hasManifestation rdf:resource="#CON00211"/>
<gmsch:hasManifestation rdf:resource="#CON00151"/>
<gmsch:hasManifestation rdf:resource="#CON00233"/>
<ggdsch:brOcularMotilDisordEyeDisLSD rdf:resource="#CON00269"/>
<ggdsch:brAnemiaLSD rdf:resource="#CON00110"/>
<ggdsch:brThrombocytopeniaLSD rdf:resource="#CON00317"/>
<ggdsch:brHemorrhagicDisordLSD rdf:resource="#CON00191"/>
<ggdsch:brSplenicDisLSD rdf:resource="#CON00312"/>
<ggdsch:brOsteoporosisLSD rdf:resource="#CON00270"/>
<ggdsch:brArthritisLSD rdf:resource="#CON00114"/>
<ggdsch:brMusculoskeletalAbnormLSD rdf:resource="#CON00251"/>
<ggdsch:brBrainDisMetabolicInbornLSD rdf:resource="#CON00127"/>
<ggdsch:brDementiaLSD rdf:resource="#CON00151"/>
<ggdsch:brOcularMotilDisordCNSDisLSD rdf:resource="#CON00269"/>
<ggdsch:brOcularMotilDisordCraniaNerveDisLSD rdf:resource="#CON00269"/>
<ggdsch:brMultiTypesDis rdf:resource="#CON00065"/>
<ggdsch:brPathwayLSD rdf:resource="#CON00065"/>
<ggdsch:brHepatomegalyLSD rdf:resource="#CON00192"/>
<ggdsch:brIntellectualDisabilityMentalDisordLSD rdf:resource="#CON00211"/>
<ggdsch:brIntellectualDisabilityNSDisLSD rdf:resource="#CON00211"/>
<ggdsch:brMusculoskeletalPainLSD rdf:resource="#CON00253"/>
<ggdsch:brSeizuresLSD rdf:resource="#CON00295"/>
<ggdsch:brLungDisLSD rdf:resource="#CON00223"/>
<skos:closeMatch rdf:resource="http://jcggdb.jp/doc/Ext.action?dMSId=65"/>
<skos:closeMatch rdf:resource="http://jcggdb.jp/rdf/diseases/gdgdb#dMSId65"/>
<gmsch:causedBy rdf:resource="http://jcggdb.jp/rdf/diseases/dgncbi#mim606463_gene2629"/>
<skos:related rdf:resource="http://jcggdb.jp/rdf/diseases/dgncbi#mim606463_gene2629"/>
<skos:closeMatch rdf:resource="http://jcggdb.jp/rdf/diseases/gmncbi#MGE038"/>
<skos:closeMatch rdf:resource="http://jcggdb.jp/rdf/diseases/pmncbi#MGE038"/>
<skos:closeMatch rdf:resource="http://jcggdb.jp/rdf/diseases/dgncbi#cuiC0268251_snomedCT"/>
<skos:closeMatch rdf:resource="http://jcggdb.jp/rdf/diseases/dgncbi#mim231000_gene2629"/>
<gmsch:causedBy rdf:resource="http://jcggdb.jp/rdf/diseases/gincbi#NGI2629"/>
<skos:related rdf:resource="http://jcggdb.jp/rdf/diseases/gincbi#NGI2629"/>
<gmsch:causedBy rdf:resource="http://identifiers.org/ncbigene/2629"/>
<skos:related rdf:resource="http://identifiers.org/ncbigene/2629"/>
<rdfs:seeAlso rdf:resource="http://identifiers.org/ncbigene/2629"/>
<skos:related rdf:resource="http://purl.uniprot.org/enzyme/3.2.1.45"/>
<skos:related rdf:resource="http://purl.uniprot.org/uniprot/P04062"/>
<rdfs:seeAlso rdf:resource="http://id.nlm.nih.gov/mesh/D005776"/>
<rdfs:seeAlso rdf:resource="http://identifiers.org/mesh/D005776"/>
</skos:Concept>
<skos:Concept rdf:about="#CON00113">
<dct:identifier>CON00113</dct:identifier>
<ggdsch:conceptUI>CON00113</ggdsch:conceptUI>
<rdfs:label xml:lang="en">Apnea</rdfs:label>
<skos:prefLabel xml:lang="en">Apnea</skos:prefLabel>
<rdf:type rdf:resource="http://jcggdb.jp/rdf/diseases/ggdonto-schema#ClinicalFindingsDescription"/>
<ggdsch:conceptType rdf:resource="http://jcggdb.jp/rdf/diseases/ggdonto-schema#ClinicalFindings"/>
<ggdsch:umlsCUI>C0003578</ggdsch:umlsCUI>
<ggdsch:umlsSAB>MeSH</ggdsch:umlsSAB>
<ggdsch:umlsCODE>D001049</ggdsch:umlsCODE>
<ggdsch:referencesInfo xml:lang="en">U.S. National Library of Medicine, Unified Medical Language System (UMLS) (2009) UMLS Knowledge Sources. http://www.nlm.nih.gov/research/umls/. Accessed 23 Feb 2016.</ggdsch:referencesInfo>
<ggdsch:referencesInfo xml:lang="en">U.S. National Library of Medicine, Medical Subject Headings (MeSH) (1999) The NLM's curated medical vocabulary resource. http://www.nlm.nih.gov/mesh/. Accessed 23 Feb 2016.</ggdsch:referencesInfo>
<dct:references rdf:resource="#REF64"/>
<dct:references rdf:resource="#REF37"/>
<skos:inScheme rdf:resource="http://jcggdb.jp/rdf/diseases/ggdonto-schema#ConceptSchemePhenotypeLSD"/>
<skos:inScheme rdf:resource="http://jcggdb.jp/rdf/diseases/ggdonto-schema#ConceptSchemePhenotypeGD"/>
<gmsch:manifestationOf rdf:resource="#CON00359"/>
<ggdsch:brPhenotypeLSD rdf:resource="#CON00289"/>
<ggdsch:brPhenotypeGD rdf:resource="#CON00289"/>
<ggdsch:narPhenotypeLSD rdf:resource="#CON00302"/>
<ggdsch:narApneaGD rdf:resource="#CON00359"/>
<rdfs:seeAlso rdf:resource="http://id.nlm.nih.gov/mesh/D001049"/>
<rdfs:seeAlso rdf:resource="http://identifiers.org/mesh/D001049"/>
</skos:Concept>
<skos:Concept rdf:about="#CON00114">
<dct:identifier>CON00114</dct:identifier>
<ggdsch:conceptUI>CON00114</ggdsch:conceptUI>
<rdfs:label xml:lang="en">Arthritis</rdfs:label>
<skos:prefLabel xml:lang="en">Arthritis</skos:prefLabel>
<rdf:type rdf:resource="http://jcggdb.jp/rdf/diseases/ggdonto-schema#ClinicalFindingsDescription"/>
<ggdsch:conceptType rdf:resource="http://jcggdb.jp/rdf/diseases/ggdonto-schema#ClinicalFindings"/>
<ggdsch:umlsCUI>C0003864</ggdsch:umlsCUI>
<ggdsch:umlsSAB>MeSH</ggdsch:umlsSAB>
<ggdsch:umlsCODE>D001168</ggdsch:umlsCODE>
<ggdsch:referencesInfo xml:lang="en">U.S. National Library of Medicine, Unified Medical Language System (UMLS) (2009) UMLS Knowledge Sources. http://www.nlm.nih.gov/research/umls/. Accessed 23 Feb 2016.</ggdsch:referencesInfo>
<ggdsch:referencesInfo xml:lang="en">U.S. National Library of Medicine, Medical Subject Headings (MeSH) (1999) The NLM's curated medical vocabulary resource. http://www.nlm.nih.gov/mesh/. Accessed 23 Feb 2016.</ggdsch:referencesInfo>
<dct:references rdf:resource="#REF64"/>
<dct:references rdf:resource="#REF37"/>
<skos:inScheme rdf:resource="http://jcggdb.jp/rdf/diseases/ggdonto-schema#ConceptSchemePhenotypeLSD"/>
<skos:inScheme rdf:resource="http://jcggdb.jp/rdf/diseases/ggdonto-schema#ConceptSchemePhenotypeGD"/>
<gmsch:manifestationOf rdf:resource="#CON00091"/>
<gmsch:manifestationOf rdf:resource="#CON00398"/>
<gmsch:manifestationOf rdf:resource="#CON00633"/>
<gmsch:manifestationOf rdf:resource="#CON00393"/>
<gmsch:manifestationOf rdf:resource="#CON00395"/>
<gmsch:manifestationOf rdf:resource="#CON00071"/>
<gmsch:manifestationOf rdf:resource="#CON00066"/>
<gmsch:manifestationOf rdf:resource="#CON00070"/>
<ggdsch:brPhenotypeLSD rdf:resource="#CON00213"/>
<ggdsch:brPhenotypeGD rdf:resource="#CON00213"/>
<ggdsch:narArthritisLSD rdf:resource="#CON00066"/>
<ggdsch:narArthritisLSD rdf:resource="#CON00070"/>
<ggdsch:narArthritisLSD rdf:resource="#CON00071"/>
<ggdsch:narArthritisLSD rdf:resource="#CON00091"/>
<ggdsch:narPhenotypeGD rdf:resource="#CON00568"/>
<ggdsch:narArthritisGD rdf:resource="#CON00633"/>
<rdfs:seeAlso rdf:resource="http://id.nlm.nih.gov/mesh/D001168"/>
<rdfs:seeAlso rdf:resource="http://identifiers.org/mesh/D001168"/>
</skos:Concept>
<skos:Concept rdf:about="#CON00073">
<dct:identifier>CON00073</dct:identifier>
<ggdsch:conceptUI>CON00073</ggdsch:conceptUI>
<rdfs:label xml:lang="en">Krabbe disease</rdfs:label>
<skos:prefLabel xml:lang="en">Krabbe disease</skos:prefLabel>
<skos:altLabel xml:lang="en">Globoid cell leukodystrophy</skos:altLabel>
<skos:altLabel xml:lang="en">Leukodystrophy, globoid cell</skos:altLabel>
<skos:altLabel xml:lang="en">Krabbe leukodystrophy</skos:altLabel>
<skos:altLabel xml:lang="en">Galactosylceramide beta-galactosidase deficiency</skos:altLabel>
<rdf:type rdf:resource="http://jcggdb.jp/rdf/diseases/ggdonto-schema#DiseaseDescriptionGGDonto"/>
<ggdsch:diseaseType rdf:resource="http://jcggdb.jp/rdf/diseases/ggdonto-schema#LSD"/>
<ggdsch:conceptType rdf:resource="http://jcggdb.jp/rdf/diseases/ggdonto-schema#SingleDisease"/>
<gdgsch:dmsid>62</gdgsch:dmsid>
<ggdsch:umlsCUI>C0023521</ggdsch:umlsCUI>
<ggdsch:umlsSAB>MeSH</ggdsch:umlsSAB>
<ggdsch:umlsCODE>D007965</ggdsch:umlsCODE>
<gdgsch:omimPhenoMIMnumber>245200</gdgsch:omimPhenoMIMnumber>
<rdfs:seeAlso rdf:resource="http://identifiers.org/omim/245200"/>
<ggdsch:omimGeneMIMnumber>606890</ggdsch:omimGeneMIMnumber>
<rdfs:seeAlso rdf:resource="http://identifiers.org/omim/606890"/>
<ggdsch:omimGene>GALC</ggdsch:omimGene>
<ggdsch:diseasePreferredTerm xml:lang="ja">クラッベ病</ggdsch:diseasePreferredTerm>
<ggdsch:diseasePreferredTerm xml:lang="en">KRABBE DISEASE</ggdsch:diseasePreferredTerm>
<ggdsch:diseaseSynonyms xml:lang="ja">グロボイド細胞性脳白質異栄養症</ggdsch:diseaseSynonyms>
<ggdsch:diseaseSynonyms xml:lang="en">GLOBOID CELL LEUKODYSTROPHY</ggdsch:diseaseSynonyms>
<ggdsch:diseaseSynonyms xml:lang="en">GLD</ggdsch:diseaseSynonyms>
<ggdsch:diseaseSynonyms xml:lang="en">GCL</ggdsch:diseaseSynonyms>
<ggdsch:diseaseSynonyms xml:lang="en">GLOBOID CELL LEUKOENCEPHALOPATHY</ggdsch:diseaseSynonyms>
<ggdsch:diseaseSynonyms xml:lang="en">GALACTOSYLCERAMIDE BETA-GALACTOSIDASE DEFICIENCY</ggdsch:diseaseSynonyms>
<ggdsch:diseaseSynonyms xml:lang="en">GALACTOCEREBROSIDASE DEFICIENCY</ggdsch:diseaseSynonyms>
<ggdsch:diseaseSynonyms xml:lang="en">GALC DEFICIENCY</ggdsch:diseaseSynonyms>
<ggdsch:referencesInfo xml:lang="en">Varki A, Cummings RD, Esko JD, Freeze HH, Stanley P, Bertozzi CR, Hart GW, Etzler ME (eds) (2009) Essentials of glycobiology, 2nd ed. Cold Spring Harbor Laboratory Press, New York. ISBN:9780879697709. Freeze HH (2009) Genetic disorders of glycan degradation. pp 567-583.</ggdsch:referencesInfo>
<ggdsch:referencesInfo xml:lang="en">Freeze HH (2009) Genetic disorders of glycan degradation. pp 567-583. Table 41.3 Defects in glycolipid degradation.</ggdsch:referencesInfo>
<ggdsch:referencesInfo xml:lang="en">Renaud DL (2012) Lysosomal disorders associated with leukoencephalopathy. Semin Neurol 32(1):51-54.</ggdsch:referencesInfo>
<dct:references rdf:resource="#REF7"/>
<dct:references rdf:resource="#REF10"/>
<dct:references rdf:resource="#REF38"/>
<skos:inScheme rdf:resource="http://jcggdb.jp/rdf/diseases/ggdonto-schema#ConceptSchemeMultiTypesDis"/>
<skos:inScheme rdf:resource="http://jcggdb.jp/rdf/diseases/ggdonto-schema#ConceptSchemePathwayLSD"/>
<skos:inScheme rdf:resource="http://jcggdb.jp/rdf/diseases/ggdonto-schema#ConceptSchemePhenotypeLSD"/>
<gmsch:hasManifestation rdf:resource="#CON00183"/>
<gmsch:hasManifestation rdf:resource="#CON00265"/>
<gmsch:hasManifestation rdf:resource="#CON00290"/>
<gmsch:hasManifestation rdf:resource="#CON00184"/>
<gmsch:hasManifestation rdf:resource="#CON00263"/>
<gmsch:hasManifestation rdf:resource="#CON00241"/>
<gmsch:hasManifestation rdf:resource="#CON00293"/>
<gmsch:hasManifestation rdf:resource="#CON00286"/>
<gmsch:hasManifestation rdf:resource="#CON00250"/>
<gmsch:hasManifestation rdf:resource="#CON00237"/>
<gmsch:hasManifestation rdf:resource="#CON00325"/>
<gmsch:hasManifestation rdf:resource="#CON00193"/>
<gmsch:hasManifestation rdf:resource="#CON00127"/>
<gmsch:hasManifestation rdf:resource="#CON00119"/>
<gmsch:hasManifestation rdf:resource="#CON00297"/>
<gmsch:hasManifestation rdf:resource="#CON00173"/>
<gmsch:hasManifestation rdf:resource="#CON00295"/>
<gmsch:hasManifestation rdf:resource="#CON00152"/>
<gmsch:hasManifestation rdf:resource="#CON00478"/>
<gmsch:hasManifestation rdf:resource="#CON00126"/>
<gmsch:hasManifestation rdf:resource="#CON00246"/>
<gmsch:hasManifestation rdf:resource="#CON00266"/>
<gmsch:hasManifestation rdf:resource="#CON00159"/>
<gmsch:hasManifestation rdf:resource="#CON00149"/>
<gmsch:hasManifestation rdf:resource="#CON00161"/>
<gmsch:hasManifestation rdf:resource="#CON00154"/>
<gmsch:hasManifestation rdf:resource="#CON00244"/>
<gmsch:hasManifestation rdf:resource="#CON00267"/>
<gmsch:hasManifestation rdf:resource="#CON00121"/>
<gmsch:hasManifestation rdf:resource="#CON00239"/>
<gmsch:hasManifestation rdf:resource="#CON00170"/>
<gmsch:hasManifestation rdf:resource="#CON00294"/>
<gmsch:hasManifestation rdf:resource="#CON00289"/>
<gmsch:hasManifestation rdf:resource="#CON00480"/>
<gmsch:hasManifestation rdf:resource="#CON00248"/>
<gmsch:hasManifestation rdf:resource="#CON00211"/>
<gmsch:hasManifestation rdf:resource="#CON00284"/>
<gmsch:hasManifestation rdf:resource="#CON00233"/>
<ggdsch:brRetinalDegenerLSD rdf:resource="#CON00293"/>
<ggdsch:brBrainDisMetabolicInbornLSD rdf:resource="#CON00127"/>
<ggdsch:brDyskinesiasMovementDisordLSD rdf:resource="#CON00159"/>
<ggdsch:brDemyelinatingDisLSD rdf:resource="#CON00193"/>
<ggdsch:brMultiTypesDis rdf:resource="#CON00328"/>
<ggdsch:brPathwayLSD rdf:resource="#CON00063"/>
<ggdsch:brIntellectualDisabilityMentalDisordLSD rdf:resource="#CON00211"/>
<ggdsch:brIntellectualDisabilityNSDisLSD rdf:resource="#CON00211"/>
<ggdsch:brBlindnessLSD rdf:resource="#CON00119"/>
<ggdsch:brPeripheralNSDisLSD rdf:resource="#CON00284"/>
<ggdsch:brDeglutitionDisordLSD rdf:resource="#CON00149"/>
<ggdsch:brMobilityLimitationLSD rdf:resource="#CON00237"/>
<ggdsch:brMuscleRigidityMusculoskeletDisLSD rdf:resource="#CON00246"/>
<ggdsch:brMuscleWeaknessMusculoskeletDisLSD rdf:resource="#CON00248"/>
<ggdsch:brMuscleRigidityNSDisLSD rdf:resource="#CON00246"/>
<ggdsch:brMuscleWeaknessNSDisLSD rdf:resource="#CON00248"/>
<ggdsch:brSeizuresLSD rdf:resource="#CON00295"/>
<ggdsch:brHearingLossNSDisLSD rdf:resource="#CON00184"/>
<ggdsch:brHearingLossEarDisLSD rdf:resource="#CON00184"/>
<ggdsch:brFeverLSD rdf:resource="#CON00173"/>
<ggdsch:brDyspneaLSD rdf:resource="#CON00161"/>
<ggdsch:brRespiratoryInsufficiencyLSD rdf:resource="#CON00290"/>
<ggdsch:brDevelopDisabilitiesLSD rdf:resource="#CON00154"/>
<ggdsch:brFeedingEatingDisordLSD rdf:resource="#CON00170"/>
<ggdsch:brMotorSkillsDisordLSD rdf:resource="#CON00239"/>
<ggdsch:narMuscleRigidityMusculoskeletDisLSD rdf:resource="#CON00075"/>
<ggdsch:narMuscleWeaknessMusculoskeletDisLSD rdf:resource="#CON00074"/>
<ggdsch:narMultiTypesDis rdf:resource="#CON00074"/>
<ggdsch:narMultiTypesDis rdf:resource="#CON00075"/>
<ggdsch:narPathwayLSD rdf:resource="#CON00074"/>
<ggdsch:narPathwayLSD rdf:resource="#CON00075"/>
<ggdsch:narDyspneaLSD rdf:resource="#CON00074"/>
<ggdsch:narRespiratoryInsufficiencyLSD rdf:resource="#CON00074"/>
<ggdsch:narDevelopDisabilitiesLSD rdf:resource="#CON00074"/>
<ggdsch:narFeedingEatingDisordLSD rdf:resource="#CON00074"/>
<ggdsch:narMotorSkillsDisordLSD rdf:resource="#CON00074"/>
<ggdsch:narMuscleRigidityNSDisLSD rdf:resource="#CON00075"/>
<ggdsch:narMuscleWeaknessNSDisLSD rdf:resource="#CON00074"/>
<ggdsch:narSeizuresLSD rdf:resource="#CON00074"/>
<ggdsch:narHearingLossNSDisLSD rdf:resource="#CON00074"/>
<ggdsch:narHearingLossEarDisLSD rdf:resource="#CON00074"/>
<ggdsch:narFeverLSD rdf:resource="#CON00074"/>
<skos:closeMatch rdf:resource="http://jcggdb.jp/doc/Ext.action?dMSId=62"/>
<skos:closeMatch rdf:resource="http://jcggdb.jp/rdf/diseases/gdgdb#dMSId62"/>
<gmsch:causedBy rdf:resource="http://jcggdb.jp/rdf/diseases/dgncbi#mim606890_gene2581"/>
<skos:related rdf:resource="http://jcggdb.jp/rdf/diseases/dgncbi#mim606890_gene2581"/>
<skos:closeMatch rdf:resource="http://jcggdb.jp/rdf/diseases/gmncbi#MGE002"/>
<skos:closeMatch rdf:resource="http://jcggdb.jp/rdf/diseases/pmncbi#MGE002"/>
<skos:closeMatch rdf:resource="http://jcggdb.jp/rdf/diseases/dgncbi#cuiC0023521_snomedCT"/>
<skos:closeMatch rdf:resource="http://jcggdb.jp/rdf/diseases/dgncbi#cuiC0023521_officeOfRD"/>
<skos:closeMatch rdf:resource="http://jcggdb.jp/rdf/diseases/dgncbi#mim245200_gene2581"/>
<gmsch:causedBy rdf:resource="http://jcggdb.jp/rdf/diseases/gincbi#NGI2581"/>
<skos:related rdf:resource="http://jcggdb.jp/rdf/diseases/gincbi#NGI2581"/>
<gmsch:causedBy rdf:resource="http://identifiers.org/ncbigene/2581"/>
<skos:related rdf:resource="http://identifiers.org/ncbigene/2581"/>
<rdfs:seeAlso rdf:resource="http://identifiers.org/ncbigene/2581"/>
<skos:related rdf:resource="http://purl.uniprot.org/enzyme/3.2.1.46"/>
<skos:related rdf:resource="http://purl.uniprot.org/uniprot/P54803"/>
<rdfs:seeAlso rdf:resource="http://id.nlm.nih.gov/mesh/D007965"/>
<rdfs:seeAlso rdf:resource="http://identifiers.org/mesh/D007965"/>
</skos:Concept>
<skos:Concept rdf:about="#CON00074">
<dct:identifier>CON00074</dct:identifier>
<ggdsch:conceptUI>CON00074</ggdsch:conceptUI>
<rdfs:label xml:lang="en">Krabbe disease, infantile form</rdfs:label>
<skos:prefLabel xml:lang="en">Krabbe disease, infantile form</skos:prefLabel>
<rdf:type rdf:resource="http://jcggdb.jp/rdf/diseases/ggdonto-schema#DiseaseDescriptionGGDonto"/>
<ggdsch:diseaseType rdf:resource="http://jcggdb.jp/rdf/diseases/ggdonto-schema#LSD"/>
<ggdsch:conceptType rdf:resource="http://jcggdb.jp/rdf/diseases/ggdonto-schema#DiseaseType"/>
<ggdsch:umlsCUI>C0751273</ggdsch:umlsCUI>
<ggdsch:umlsSAB>MeSH</ggdsch:umlsSAB>
<ggdsch:umlsCODE>D007965</ggdsch:umlsCODE>
<gdgsch:omimPhenoMIMnumber>245200</gdgsch:omimPhenoMIMnumber>
<rdfs:seeAlso rdf:resource="http://identifiers.org/omim/245200"/>
<ggdsch:omimGeneMIMnumber>606890</ggdsch:omimGeneMIMnumber>
<rdfs:seeAlso rdf:resource="http://identifiers.org/omim/606890"/>
<ggdsch:omimGene>GALC</ggdsch:omimGene>
<skos:inScheme rdf:resource="http://jcggdb.jp/rdf/diseases/ggdonto-schema#ConceptSchemeMultiTypesDis"/>
<skos:inScheme rdf:resource="http://jcggdb.jp/rdf/diseases/ggdonto-schema#ConceptSchemePathwayLSD"/>
<skos:inScheme rdf:resource="http://jcggdb.jp/rdf/diseases/ggdonto-schema#ConceptSchemePhenotypeLSD"/>
<ggdsch:brMuscleWeaknessMusculoskeletDisLSD rdf:resource="#CON00073"/>
<ggdsch:brMultiTypesDis rdf:resource="#CON00073"/>
<ggdsch:brPathwayLSD rdf:resource="#CON00073"/>
<ggdsch:brDyspneaLSD rdf:resource="#CON00073"/>
<ggdsch:brRespiratoryInsufficiencyLSD rdf:resource="#CON00073"/>
<ggdsch:brDevelopDisabilitiesLSD rdf:resource="#CON00073"/>
<ggdsch:brFeedingEatingDisordLSD rdf:resource="#CON00073"/>
<ggdsch:brMotorSkillsDisordLSD rdf:resource="#CON00073"/>
<ggdsch:brMuscleWeaknessNSDisLSD rdf:resource="#CON00073"/>
<ggdsch:brSeizuresLSD rdf:resource="#CON00073"/>
<ggdsch:brHearingLossNSDisLSD rdf:resource="#CON00073"/>
<ggdsch:brHearingLossEarDisLSD rdf:resource="#CON00073"/>
<ggdsch:brFeverLSD rdf:resource="#CON00073"/>
<gmsch:causedBy rdf:resource="http://jcggdb.jp/rdf/diseases/dgncbi#mim606890_gene2581"/>
<skos:related rdf:resource="http://jcggdb.jp/rdf/diseases/dgncbi#mim606890_gene2581"/>
<gmsch:conceptualPartOf rdf:resource="http://jcggdb.jp/rdf/diseases/gmncbi#MGE002"/>
<gmsch:conceptualPartOf rdf:resource="http://jcggdb.jp/rdf/diseases/pmncbi#MGE002"/>
<gmsch:conceptualPartOf rdf:resource="http://jcggdb.jp/rdf/diseases/dgncbi#cuiC0023521_snomedCT"/>
<gmsch:conceptualPartOf rdf:resource="http://jcggdb.jp/rdf/diseases/dgncbi#cuiC0023521_officeOfRD"/>
<gmsch:conceptualPartOf rdf:resource="http://jcggdb.jp/rdf/diseases/dgncbi#mim245200_gene2581"/>
<gmsch:causedBy rdf:resource="http://jcggdb.jp/rdf/diseases/gincbi#NGI2581"/>
<skos:related rdf:resource="http://jcggdb.jp/rdf/diseases/gincbi#NGI2581"/>
<gmsch:causedBy rdf:resource="http://identifiers.org/ncbigene/2581"/>
<skos:related rdf:resource="http://identifiers.org/ncbigene/2581"/>
<rdfs:seeAlso rdf:resource="http://identifiers.org/ncbigene/2581"/>
<skos:related rdf:resource="http://purl.uniprot.org/enzyme/3.2.1.46"/>
<skos:related rdf:resource="http://purl.uniprot.org/uniprot/P54803"/>
<rdfs:seeAlso rdf:resource="http://id.nlm.nih.gov/mesh/D007965"/>
<rdfs:seeAlso rdf:resource="http://identifiers.org/mesh/D007965"/>
</skos:Concept>
<skos:Concept rdf:about="#CON00115">
<dct:identifier>CON00115</dct:identifier>
<ggdsch:conceptUI>CON00115</ggdsch:conceptUI>
<rdfs:label xml:lang="en">Ataxia</rdfs:label>
<skos:prefLabel xml:lang="en">Ataxia</skos:prefLabel>
<rdf:type rdf:resource="http://jcggdb.jp/rdf/diseases/ggdonto-schema#ClinicalFindingsDescription"/>
<ggdsch:conceptType rdf:resource="http://jcggdb.jp/rdf/diseases/ggdonto-schema#ClinicalFindings"/>
<ggdsch:umlsCUI>C0004134</ggdsch:umlsCUI>
<ggdsch:umlsSAB>MeSH</ggdsch:umlsSAB>
<ggdsch:umlsCODE>D001259</ggdsch:umlsCODE>
<ggdsch:referencesInfo xml:lang="en">U.S. National Library of Medicine, Unified Medical Language System (UMLS) (2009) UMLS Knowledge Sources. http://www.nlm.nih.gov/research/umls/. Accessed 23 Feb 2016.</ggdsch:referencesInfo>
<ggdsch:referencesInfo xml:lang="en">U.S. National Library of Medicine, Medical Subject Headings (MeSH) (1999) The NLM's curated medical vocabulary resource. http://www.nlm.nih.gov/mesh/. Accessed 23 Feb 2016.</ggdsch:referencesInfo>
<dct:references rdf:resource="#REF64"/>
<dct:references rdf:resource="#REF37"/>
<skos:inScheme rdf:resource="http://jcggdb.jp/rdf/diseases/ggdonto-schema#ConceptSchemePhenotypeLSD"/>
<skos:inScheme rdf:resource="http://jcggdb.jp/rdf/diseases/ggdonto-schema#ConceptSchemePhenotypeGD"/>
<gmsch:manifestationOf rdf:resource="#CON00008"/>
<gmsch:manifestationOf rdf:resource="#CON00090"/>
<gmsch:manifestationOf rdf:resource="#CON00347"/>
<gmsch:manifestationOf rdf:resource="#CON00055"/>
<gmsch:manifestationOf rdf:resource="#CON00622"/>
<gmsch:manifestationOf rdf:resource="#CON00023"/>
<gmsch:manifestationOf rdf:resource="#CON00080"/>
<gmsch:manifestationOf rdf:resource="#CON00365"/>
<gmsch:manifestationOf rdf:resource="#CON00366"/>
<gmsch:manifestationOf rdf:resource="#CON00058"/>
<gmsch:manifestationOf rdf:resource="#CON00089"/>
<gmsch:manifestationOf rdf:resource="#CON00367"/>
<gmsch:manifestationOf rdf:resource="#CON00012"/>
<gmsch:manifestationOf rdf:resource="#CON00005"/>
<gmsch:manifestationOf rdf:resource="#CON00086"/>
<gmsch:manifestationOf rdf:resource="#CON00345"/>
<gmsch:manifestationOf rdf:resource="#CON00084"/>
<gmsch:manifestationOf rdf:resource="#CON00343"/>
<ggdsch:brAtaxiaLSD rdf:resource="#CON00159"/>
<ggdsch:brAtaxiaGD rdf:resource="#CON00159"/>
<ggdsch:narAtaxiaLSD rdf:resource="#CON00005"/>
<ggdsch:narAtaxiaLSD rdf:resource="#CON00008"/>
<ggdsch:narAtaxiaLSD rdf:resource="#CON00012"/>
<ggdsch:narAtaxiaLSD rdf:resource="#CON00023"/>
<ggdsch:narAtaxiaLSD rdf:resource="#CON00055"/>
<ggdsch:narAtaxiaLSD rdf:resource="#CON00058"/>
<ggdsch:narAtaxiaLSD rdf:resource="#CON00080"/>
<ggdsch:narAtaxiaLSD rdf:resource="#CON00084"/>
<ggdsch:narAtaxiaLSD rdf:resource="#CON00086"/>
<ggdsch:narAtaxiaLSD rdf:resource="#CON00089"/>
<ggdsch:narAtaxiaLSD rdf:resource="#CON00090"/>
<ggdsch:narAtaxiaGD rdf:resource="#CON00343"/>
<ggdsch:narAtaxiaGD rdf:resource="#CON00345"/>
<ggdsch:narAtaxiaGD rdf:resource="#CON00347"/>
<ggdsch:narAtaxiaGD rdf:resource="#CON00365"/>
<ggdsch:narAtaxiaGD rdf:resource="#CON00366"/>
<ggdsch:narAtaxiaGD rdf:resource="#CON00367"/>
<ggdsch:narAtaxiaGD rdf:resource="#CON00622"/>
<rdfs:seeAlso rdf:resource="http://id.nlm.nih.gov/mesh/D001259"/>
<rdfs:seeAlso rdf:resource="http://identifiers.org/mesh/D001259"/>
</skos:Concept>
<skos:Concept rdf:about="#CON00077">
<dct:identifier>CON00077</dct:identifier>
<ggdsch:conceptUI>CON00077</ggdsch:conceptUI>
<rdfs:label xml:lang="en">Sulfatidosis</rdfs:label>
<skos:prefLabel xml:lang="en">Sulfatidosis</skos:prefLabel>
<rdf:type rdf:resource="http://jcggdb.jp/rdf/diseases/ggdonto-schema#ClassificationDescription"/>
<ggdsch:conceptType rdf:resource="http://jcggdb.jp/rdf/diseases/ggdonto-schema#ClassificationTerm"/>
<ggdsch:umlsCUI>C1706192</ggdsch:umlsCUI>
<ggdsch:umlsSAB>MeSH</ggdsch:umlsSAB>
<ggdsch:umlsCODE>D052516</ggdsch:umlsCODE>
<skos:inScheme rdf:resource="http://jcggdb.jp/rdf/diseases/ggdonto-schema#ConceptSchemePathwayLSD"/>
<ggdsch:brPathwayLSD rdf:resource="#CON00063"/>
<ggdsch:narPathwayLSD rdf:resource="#CON00078"/>
<ggdsch:narPathwayLSD rdf:resource="#CON00079"/>
<rdfs:seeAlso rdf:resource="http://id.nlm.nih.gov/mesh/D052516"/>
<rdfs:seeAlso rdf:resource="http://identifiers.org/mesh/D052516"/>
</skos:Concept>
<skos:Concept rdf:about="#CON00078">
<dct:identifier>CON00078</dct:identifier>
<ggdsch:conceptUI>CON00078</ggdsch:conceptUI>
<rdfs:label xml:lang="en">Multiple sulfatase deficiency</rdfs:label>
<skos:prefLabel xml:lang="en">Multiple sulfatase deficiency</skos:prefLabel>
<skos:altLabel xml:lang="en">MSD</skos:altLabel>
<skos:altLabel xml:lang="en">Multiple sulfatase deficiency disease</skos:altLabel>
<rdf:type rdf:resource="http://jcggdb.jp/rdf/diseases/ggdonto-schema#DiseaseDescriptionGGDonto"/>
<ggdsch:diseaseType rdf:resource="http://jcggdb.jp/rdf/diseases/ggdonto-schema#LSD"/>
<ggdsch:conceptType rdf:resource="http://jcggdb.jp/rdf/diseases/ggdonto-schema#SingleDisease"/>
<gdgsch:dmsid>98</gdgsch:dmsid>
<ggdsch:umlsCUI>C0268263</ggdsch:umlsCUI>
<ggdsch:umlsSAB>MeSH</ggdsch:umlsSAB>
<ggdsch:umlsCODE>D052517</ggdsch:umlsCODE>
<gdgsch:omimPhenoMIMnumber>272200</gdgsch:omimPhenoMIMnumber>
<rdfs:seeAlso rdf:resource="http://identifiers.org/omim/272200"/>
<ggdsch:omimGeneMIMnumber>607939</ggdsch:omimGeneMIMnumber>
<rdfs:seeAlso rdf:resource="http://identifiers.org/omim/607939"/>
<ggdsch:omimGene>SUMF1</ggdsch:omimGene>
<ggdsch:diseasePreferredTerm xml:lang="ja">多種スルファターゼ欠損症</ggdsch:diseasePreferredTerm>
<ggdsch:diseasePreferredTerm xml:lang="en">MULTIPLE SULFATASE DEFICIENCY</ggdsch:diseasePreferredTerm>
<ggdsch:diseasePreferredTermAbbr xml:lang="en">MSD</ggdsch:diseasePreferredTermAbbr>
<ggdsch:diseaseSynonyms xml:lang="ja">多種サルファターゼ欠損症</ggdsch:diseaseSynonyms>
<ggdsch:diseaseSynonyms xml:lang="ja">サルファティドーシス</ggdsch:diseaseSynonyms>
<ggdsch:diseaseSynonyms xml:lang="en">MUCOSULFATIDOSIS</ggdsch:diseaseSynonyms>
<ggdsch:diseaseSynonyms xml:lang="en">SULFATIDOSIS, JUVENILE, AUSTIN TYPE</ggdsch:diseaseSynonyms>
<ggdsch:referencesInfo xml:lang="en">Varki A, Cummings RD, Esko JD, Freeze HH, Stanley P, Bertozzi CR, Hart GW, Etzler ME (eds) (2009) Essentials of glycobiology, 2nd ed. Cold Spring Harbor Laboratory Press, New York. ISBN:9780879697709. Freeze HH (2009) Genetic disorders of glycan degradation. pp 567-583.</ggdsch:referencesInfo>
<ggdsch:referencesInfo xml:lang="en">Freeze HH (2009) Genetic disorders of glycan degradation. pp 567-583. Table 41.2 Defects in glycosaminoglycan degradation - the mucopolysaccharidoses.</ggdsch:referencesInfo>
<dct:references rdf:resource="#REF7"/>
<dct:references rdf:resource="#REF9"/>
<skos:inScheme rdf:resource="http://jcggdb.jp/rdf/diseases/ggdonto-schema#ConceptSchemePathwayLSD"/>
<skos:inScheme rdf:resource="http://jcggdb.jp/rdf/diseases/ggdonto-schema#ConceptSchemePhenotypeLSD"/>
<gmsch:hasManifestation rdf:resource="#CON00183"/>
<gmsch:hasManifestation rdf:resource="#CON00221"/>
<gmsch:hasManifestation rdf:resource="#CON00184"/>
<gmsch:hasManifestation rdf:resource="#CON00309"/>
<gmsch:hasManifestation rdf:resource="#CON00147"/>
<gmsch:hasManifestation rdf:resource="#CON00237"/>
<gmsch:hasManifestation rdf:resource="#CON00224"/>
<gmsch:hasManifestation rdf:resource="#CON00299"/>
<gmsch:hasManifestation rdf:resource="#CON00127"/>
<gmsch:hasManifestation rdf:resource="#CON00252"/>
<gmsch:hasManifestation rdf:resource="#CON00210"/>
<gmsch:hasManifestation rdf:resource="#CON00297"/>
<gmsch:hasManifestation rdf:resource="#CON00230"/>
<gmsch:hasManifestation rdf:resource="#CON00215"/>
<gmsch:hasManifestation rdf:resource="#CON00126"/>
<gmsch:hasManifestation rdf:resource="#CON00306"/>
<gmsch:hasManifestation rdf:resource="#CON00217"/>
<gmsch:hasManifestation rdf:resource="#CON00154"/>
<gmsch:hasManifestation rdf:resource="#CON00192"/>
<gmsch:hasManifestation rdf:resource="#CON00314"/>
<gmsch:hasManifestation rdf:resource="#CON00312"/>
<gmsch:hasManifestation rdf:resource="#CON00251"/>
<gmsch:hasManifestation rdf:resource="#CON00233"/>
<ggdsch:brSplenicDisLSD rdf:resource="#CON00312"/>
<ggdsch:brKyphosis rdf:resource="#CON00215"/>
<ggdsch:brMusculoskeletalAbnormLSD rdf:resource="#CON00251"/>
<ggdsch:brMaxillofacialAbnormCraniofacAbnormLSD rdf:resource="#CON00230"/>
<ggdsch:brBrainDisMetabolicInbornLSD rdf:resource="#CON00127"/>
<ggdsch:brPathwayLSD rdf:resource="#CON00077"/>
<ggdsch:brHepatomegalyLSD rdf:resource="#CON00192"/>
<ggdsch:brIchthyosisLSD rdf:resource="#CON00210"/>
<ggdsch:brMaxillofacialAbnormStomatognDisLSD rdf:resource="#CON00230"/>
<ggdsch:brDevelopDisabilitiesLSD rdf:resource="#CON00154"/>
<ggdsch:brSpeechDisordLSD rdf:resource="#CON00306"/>
<ggdsch:brHearingLossNSDisLSD rdf:resource="#CON00184"/>
<ggdsch:brHearingLossEarDisLSD rdf:resource="#CON00184"/>
<ggdsch:brMobilityLimitationLSD rdf:resource="#CON00237"/>
<skos:closeMatch rdf:resource="http://jcggdb.jp/doc/Ext.action?dMSId=98"/>
<skos:closeMatch rdf:resource="http://jcggdb.jp/rdf/diseases/gdgdb#dMSId98"/>
<gmsch:causedBy rdf:resource="http://jcggdb.jp/rdf/diseases/dgncbi#mim607939_gene285362"/>
<skos:related rdf:resource="http://jcggdb.jp/rdf/diseases/dgncbi#mim607939_gene285362"/>
<skos:closeMatch rdf:resource="http://jcggdb.jp/rdf/diseases/gmncbi#MGE039"/>
<skos:closeMatch rdf:resource="http://jcggdb.jp/rdf/diseases/pmncbi#MGE039"/>
<skos:closeMatch rdf:resource="http://jcggdb.jp/rdf/diseases/dgncbi#cuiC0268263_officeOfRD"/>
<skos:closeMatch rdf:resource="http://jcggdb.jp/rdf/diseases/dgncbi#cuiC0268263_snomedCT"/>
<skos:closeMatch rdf:resource="http://jcggdb.jp/rdf/diseases/dgncbi#mim272200_gene285362"/>
<gmsch:causedBy rdf:resource="http://jcggdb.jp/rdf/diseases/gincbi#NGI285362"/>
<skos:related rdf:resource="http://jcggdb.jp/rdf/diseases/gincbi#NGI285362"/>
<gmsch:causedBy rdf:resource="http://identifiers.org/ncbigene/285362"/>
<skos:related rdf:resource="http://identifiers.org/ncbigene/285362"/>
<rdfs:seeAlso rdf:resource="http://identifiers.org/ncbigene/285362"/>
<skos:related rdf:resource="http://purl.uniprot.org/uniprot/Q8NBK3"/>
<rdfs:seeAlso rdf:resource="http://id.nlm.nih.gov/mesh/D052517"/>
<rdfs:seeAlso rdf:resource="http://identifiers.org/mesh/D052517"/>
</skos:Concept>
<skos:Concept rdf:about="#CON00079">
<dct:identifier>CON00079</dct:identifier>
<ggdsch:conceptUI>CON00079</ggdsch:conceptUI>
<rdfs:label xml:lang="en">Metachromatic leukodystrophy</rdfs:label>
<skos:prefLabel xml:lang="en">Metachromatic leukodystrophy</skos:prefLabel>
<rdf:type rdf:resource="http://jcggdb.jp/rdf/diseases/ggdonto-schema#DiseaseDescriptionGGDonto"/>
<ggdsch:diseaseType rdf:resource="http://jcggdb.jp/rdf/diseases/ggdonto-schema#LSD"/>
<ggdsch:conceptType rdf:resource="http://jcggdb.jp/rdf/diseases/ggdonto-schema#MultipleTypesDisease"/>
<ggdsch:umlsCUI>C0023522</ggdsch:umlsCUI>
<ggdsch:umlsSAB>MeSH</ggdsch:umlsSAB>
<ggdsch:umlsCODE>D007966</ggdsch:umlsCODE>
<ggdsch:referencesInfo xml:lang="en">Varki A, Cummings RD, Esko JD, Freeze HH, Stanley P, Bertozzi CR, Hart GW, Etzler ME (eds) (2009) Essentials of glycobiology, 2nd ed. Cold Spring Harbor Laboratory Press, New York. ISBN:9780879697709. Freeze HH (2009) Genetic disorders of glycan degradation. pp 567-583.</ggdsch:referencesInfo>
<ggdsch:referencesInfo xml:lang="en">Freeze HH (2009) Genetic disorders of glycan degradation. pp 567-583. Table 41.3 Defects in glycolipid degradation.</ggdsch:referencesInfo>
<dct:references rdf:resource="#REF7"/>
<dct:references rdf:resource="#REF10"/>
<skos:inScheme rdf:resource="http://jcggdb.jp/rdf/diseases/ggdonto-schema#ConceptSchemeMultiTypesDis"/>
<skos:inScheme rdf:resource="http://jcggdb.jp/rdf/diseases/ggdonto-schema#ConceptSchemePathwayLSD"/>
<ggdsch:brMultiTypesDis rdf:resource="#CON00328"/>
<ggdsch:brPathwayLSD rdf:resource="#CON00077"/>
<ggdsch:narMultiTypesDis rdf:resource="#CON00080"/>
<ggdsch:narMultiTypesDis rdf:resource="#CON00084"/>
<ggdsch:narPathwayLSD rdf:resource="#CON00080"/>
<ggdsch:narPathwayLSD rdf:resource="#CON00084"/>
<skos:closeMatch rdf:resource="http://jcggdb.jp/rdf/diseases/gmncbi#MGE034"/>
<skos:closeMatch rdf:resource="http://jcggdb.jp/rdf/diseases/pmncbi#MGE034"/>
<skos:closeMatch rdf:resource="http://jcggdb.jp/rdf/diseases/dgncbi#cuiC0023522_snomedCT"/>
<skos:closeMatch rdf:resource="http://jcggdb.jp/rdf/diseases/dgncbi#cuiC0023522_officeOfRD"/>
<skos:closeMatch rdf:resource="http://jcggdb.jp/rdf/diseases/dgncbi#mim250100_gene410"/>
<rdfs:seeAlso rdf:resource="http://id.nlm.nih.gov/mesh/D007966"/>
<rdfs:seeAlso rdf:resource="http://identifiers.org/mesh/D007966"/>
</skos:Concept>
<skos:Concept rdf:about="#CON00081">
<dct:identifier>CON00081</dct:identifier>
<ggdsch:conceptUI>CON00081</ggdsch:conceptUI>
<rdfs:label xml:lang="en">Metachromatic leukodystrophy, infantile form</rdfs:label>
<skos:prefLabel xml:lang="en">Metachromatic leukodystrophy, infantile form</skos:prefLabel>
<rdf:type rdf:resource="http://jcggdb.jp/rdf/diseases/ggdonto-schema#DiseaseDescriptionGGDonto"/>
<ggdsch:diseaseType rdf:resource="http://jcggdb.jp/rdf/diseases/ggdonto-schema#LSD"/>
<ggdsch:conceptType rdf:resource="http://jcggdb.jp/rdf/diseases/ggdonto-schema#DiseaseType"/>
<ggdsch:umlsCUI>C0751278</ggdsch:umlsCUI>
<ggdsch:umlsSAB>MeSH</ggdsch:umlsSAB>
<ggdsch:umlsCODE>D007966</ggdsch:umlsCODE>
<gdgsch:omimPhenoMIMnumber>250100</gdgsch:omimPhenoMIMnumber>
<rdfs:seeAlso rdf:resource="http://identifiers.org/omim/250100"/>
<ggdsch:omimGeneMIMnumber>607574</ggdsch:omimGeneMIMnumber>
<rdfs:seeAlso rdf:resource="http://identifiers.org/omim/607574"/>
<ggdsch:omimGene>ARSA</ggdsch:omimGene>
<skos:inScheme rdf:resource="http://jcggdb.jp/rdf/diseases/ggdonto-schema#ConceptSchemeMultiTypesDis"/>
<skos:inScheme rdf:resource="http://jcggdb.jp/rdf/diseases/ggdonto-schema#ConceptSchemePathwayLSD"/>
<skos:inScheme rdf:resource="http://jcggdb.jp/rdf/diseases/ggdonto-schema#ConceptSchemePhenotypeLSD"/>
<ggdsch:brMultiTypesDis rdf:resource="#CON00080"/>
<ggdsch:brPathwayLSD rdf:resource="#CON00080"/>
<ggdsch:brFeedingEatingDisordLSD rdf:resource="#CON00080"/>
<gmsch:causedBy rdf:resource="http://jcggdb.jp/rdf/diseases/dgncbi#mim607574_gene410"/>
<skos:related rdf:resource="http://jcggdb.jp/rdf/diseases/dgncbi#mim607574_gene410"/>
<gmsch:conceptualPartOf rdf:resource="http://jcggdb.jp/rdf/diseases/gmncbi#MGE034"/>
<gmsch:conceptualPartOf rdf:resource="http://jcggdb.jp/rdf/diseases/pmncbi#MGE034"/>
<gmsch:conceptualPartOf rdf:resource="http://jcggdb.jp/rdf/diseases/dgncbi#cuiC0023522_snomedCT"/>
<gmsch:conceptualPartOf rdf:resource="http://jcggdb.jp/rdf/diseases/dgncbi#cuiC0023522_officeOfRD"/>
<gmsch:conceptualPartOf rdf:resource="http://jcggdb.jp/rdf/diseases/dgncbi#mim250100_gene410"/>
<gmsch:causedBy rdf:resource="http://jcggdb.jp/rdf/diseases/gincbi#NGI410"/>
<skos:related rdf:resource="http://jcggdb.jp/rdf/diseases/gincbi#NGI410"/>
<gmsch:causedBy rdf:resource="http://identifiers.org/ncbigene/410"/>
<skos:related rdf:resource="http://identifiers.org/ncbigene/410"/>
<rdfs:seeAlso rdf:resource="http://identifiers.org/ncbigene/410"/>
<skos:related rdf:resource="http://purl.uniprot.org/enzyme/3.1.6.8"/>
<skos:related rdf:resource="http://purl.uniprot.org/uniprot/P15289"/>
<rdfs:seeAlso rdf:resource="http://id.nlm.nih.gov/mesh/D007966"/>
<rdfs:seeAlso rdf:resource="http://identifiers.org/mesh/D007966"/>
</skos:Concept>
<skos:Concept rdf:about="#CON00082">
<dct:identifier>CON00082</dct:identifier>
<ggdsch:conceptUI>CON00082</ggdsch:conceptUI>
<rdfs:label xml:lang="en">Metachromatic leukodystrophy, juvenile form</rdfs:label>
<skos:prefLabel xml:lang="en">Metachromatic leukodystrophy, juvenile form</skos:prefLabel>
<rdf:type rdf:resource="http://jcggdb.jp/rdf/diseases/ggdonto-schema#DiseaseDescriptionGGDonto"/>
<ggdsch:diseaseType rdf:resource="http://jcggdb.jp/rdf/diseases/ggdonto-schema#LSD"/>
<ggdsch:conceptType rdf:resource="http://jcggdb.jp/rdf/diseases/ggdonto-schema#DiseaseType"/>
<ggdsch:umlsCUI>C0751276</ggdsch:umlsCUI>
<ggdsch:umlsSAB>MeSH</ggdsch:umlsSAB>
<ggdsch:umlsCODE>D007966</ggdsch:umlsCODE>
<gdgsch:omimPhenoMIMnumber>250100</gdgsch:omimPhenoMIMnumber>
<rdfs:seeAlso rdf:resource="http://identifiers.org/omim/250100"/>
<ggdsch:omimGeneMIMnumber>607574</ggdsch:omimGeneMIMnumber>
<rdfs:seeAlso rdf:resource="http://identifiers.org/omim/607574"/>
<ggdsch:omimGene>ARSA</ggdsch:omimGene>
<skos:inScheme rdf:resource="http://jcggdb.jp/rdf/diseases/ggdonto-schema#ConceptSchemeMultiTypesDis"/>
<skos:inScheme rdf:resource="http://jcggdb.jp/rdf/diseases/ggdonto-schema#ConceptSchemePathwayLSD"/>
<ggdsch:brMultiTypesDis rdf:resource="#CON00080"/>
<ggdsch:brPathwayLSD rdf:resource="#CON00080"/>
<gmsch:causedBy rdf:resource="http://jcggdb.jp/rdf/diseases/dgncbi#mim607574_gene410"/>
<skos:related rdf:resource="http://jcggdb.jp/rdf/diseases/dgncbi#mim607574_gene410"/>
<gmsch:conceptualPartOf rdf:resource="http://jcggdb.jp/rdf/diseases/gmncbi#MGE034"/>
<gmsch:conceptualPartOf rdf:resource="http://jcggdb.jp/rdf/diseases/pmncbi#MGE034"/>
<gmsch:conceptualPartOf rdf:resource="http://jcggdb.jp/rdf/diseases/dgncbi#cuiC0023522_snomedCT"/>
<gmsch:conceptualPartOf rdf:resource="http://jcggdb.jp/rdf/diseases/dgncbi#cuiC0023522_officeOfRD"/>
<gmsch:conceptualPartOf rdf:resource="http://jcggdb.jp/rdf/diseases/dgncbi#mim250100_gene410"/>
<gmsch:causedBy rdf:resource="http://jcggdb.jp/rdf/diseases/gincbi#NGI410"/>
<skos:related rdf:resource="http://jcggdb.jp/rdf/diseases/gincbi#NGI410"/>
<gmsch:causedBy rdf:resource="http://identifiers.org/ncbigene/410"/>
<skos:related rdf:resource="http://identifiers.org/ncbigene/410"/>
<rdfs:seeAlso rdf:resource="http://identifiers.org/ncbigene/410"/>
<skos:related rdf:resource="http://purl.uniprot.org/enzyme/3.1.6.8"/>
<skos:related rdf:resource="http://purl.uniprot.org/uniprot/P15289"/>
<rdfs:seeAlso rdf:resource="http://id.nlm.nih.gov/mesh/D007966"/>
<rdfs:seeAlso rdf:resource="http://identifiers.org/mesh/D007966"/>
</skos:Concept>
<skos:Concept rdf:about="#CON00083">
<dct:identifier>CON00083</dct:identifier>
<ggdsch:conceptUI>CON00083</ggdsch:conceptUI>
<rdfs:label xml:lang="en">Metachromatic leukodystrophy, adult form</rdfs:label>
<skos:prefLabel xml:lang="en">Metachromatic leukodystrophy, adult form</skos:prefLabel>
<rdf:type rdf:resource="http://jcggdb.jp/rdf/diseases/ggdonto-schema#DiseaseDescriptionGGDonto"/>
<ggdsch:diseaseType rdf:resource="http://jcggdb.jp/rdf/diseases/ggdonto-schema#LSD"/>
<ggdsch:conceptType rdf:resource="http://jcggdb.jp/rdf/diseases/ggdonto-schema#DiseaseType"/>
<ggdsch:umlsCUI>C0751279</ggdsch:umlsCUI>
<ggdsch:umlsSAB>MeSH</ggdsch:umlsSAB>
<ggdsch:umlsCODE>D007966</ggdsch:umlsCODE>
<gdgsch:omimPhenoMIMnumber>250100</gdgsch:omimPhenoMIMnumber>
<rdfs:seeAlso rdf:resource="http://identifiers.org/omim/250100"/>
<ggdsch:omimGeneMIMnumber>607574</ggdsch:omimGeneMIMnumber>
<rdfs:seeAlso rdf:resource="http://identifiers.org/omim/607574"/>
<ggdsch:omimGene>ARSA</ggdsch:omimGene>
<skos:inScheme rdf:resource="http://jcggdb.jp/rdf/diseases/ggdonto-schema#ConceptSchemeMultiTypesDis"/>
<skos:inScheme rdf:resource="http://jcggdb.jp/rdf/diseases/ggdonto-schema#ConceptSchemePathwayLSD"/>
<skos:inScheme rdf:resource="http://jcggdb.jp/rdf/diseases/ggdonto-schema#ConceptSchemePhenotypeLSD"/>
<ggdsch:brMultiTypesDis rdf:resource="#CON00080"/>
<ggdsch:brPathwayLSD rdf:resource="#CON00080"/>
<ggdsch:brDelusionsLSD rdf:resource="#CON00080"/>
<ggdsch:brHallucinationsLSD rdf:resource="#CON00080"/>
<gmsch:causedBy rdf:resource="http://jcggdb.jp/rdf/diseases/dgncbi#mim607574_gene410"/>
<skos:related rdf:resource="http://jcggdb.jp/rdf/diseases/dgncbi#mim607574_gene410"/>
<gmsch:conceptualPartOf rdf:resource="http://jcggdb.jp/rdf/diseases/gmncbi#MGE034"/>
<gmsch:conceptualPartOf rdf:resource="http://jcggdb.jp/rdf/diseases/pmncbi#MGE034"/>
<gmsch:conceptualPartOf rdf:resource="http://jcggdb.jp/rdf/diseases/dgncbi#cuiC0023522_snomedCT"/>
<gmsch:conceptualPartOf rdf:resource="http://jcggdb.jp/rdf/diseases/dgncbi#cuiC0023522_officeOfRD"/>
<gmsch:conceptualPartOf rdf:resource="http://jcggdb.jp/rdf/diseases/dgncbi#mim250100_gene410"/>
<gmsch:causedBy rdf:resource="http://jcggdb.jp/rdf/diseases/gincbi#NGI410"/>
<skos:related rdf:resource="http://jcggdb.jp/rdf/diseases/gincbi#NGI410"/>
<gmsch:causedBy rdf:resource="http://identifiers.org/ncbigene/410"/>
<skos:related rdf:resource="http://identifiers.org/ncbigene/410"/>
<rdfs:seeAlso rdf:resource="http://identifiers.org/ncbigene/410"/>
<skos:related rdf:resource="http://purl.uniprot.org/enzyme/3.1.6.8"/>
<skos:related rdf:resource="http://purl.uniprot.org/uniprot/P15289"/>
<rdfs:seeAlso rdf:resource="http://id.nlm.nih.gov/mesh/D007966"/>
<rdfs:seeAlso rdf:resource="http://identifiers.org/mesh/D007966"/>
</skos:Concept>
<skos:Concept rdf:about="#CON00116">
<dct:identifier>CON00116</dct:identifier>
<ggdsch:conceptUI>CON00116</ggdsch:conceptUI>
<rdfs:label xml:lang="en">Behavior</rdfs:label>
<skos:prefLabel xml:lang="en">Behavior</skos:prefLabel>
<rdf:type rdf:resource="http://jcggdb.jp/rdf/diseases/ggdonto-schema#ClinicalFindingsDescription"/>
<ggdsch:conceptType rdf:resource="http://jcggdb.jp/rdf/diseases/ggdonto-schema#ClinicalFindings"/>
<ggdsch:umlsCUI>C0004927</ggdsch:umlsCUI>
<ggdsch:umlsSAB>MeSH</ggdsch:umlsSAB>
<ggdsch:umlsCODE>D001519</ggdsch:umlsCODE>
<ggdsch:referencesInfo xml:lang="en">U.S. National Library of Medicine, Unified Medical Language System (UMLS) (2009) UMLS Knowledge Sources. http://www.nlm.nih.gov/research/umls/. Accessed 23 Feb 2016.</ggdsch:referencesInfo>
<ggdsch:referencesInfo xml:lang="en">U.S. National Library of Medicine, Medical Subject Headings (MeSH) (1999) The NLM's curated medical vocabulary resource. http://www.nlm.nih.gov/mesh/. Accessed 23 Feb 2016.</ggdsch:referencesInfo>
<dct:references rdf:resource="#REF64"/>
<dct:references rdf:resource="#REF37"/>
<skos:inScheme rdf:resource="http://jcggdb.jp/rdf/diseases/ggdonto-schema#ConceptSchemePhenotypeLSD"/>
<gmsch:manifestationOf rdf:resource="#CON00008"/>
<gmsch:manifestationOf rdf:resource="#CON00011"/>
<gmsch:manifestationOf rdf:resource="#CON00090"/>
<gmsch:manifestationOf rdf:resource="#CON00080"/>
<gmsch:manifestationOf rdf:resource="#CON00089"/>
<gmsch:manifestationOf rdf:resource="#CON00005"/>
<gmsch:manifestationOf rdf:resource="#CON00084"/>
<ggdsch:brPhenotypeLSD rdf:resource="#CON00117"/>
<ggdsch:narPhenotypeLSD rdf:resource="#CON00118"/>
<rdfs:seeAlso rdf:resource="http://id.nlm.nih.gov/mesh/D001519"/>
<rdfs:seeAlso rdf:resource="http://identifiers.org/mesh/D001519"/>
</skos:Concept>
<skos:Concept rdf:about="#CON00085">
<dct:identifier>CON00085</dct:identifier>
<ggdsch:conceptUI>CON00085</ggdsch:conceptUI>
<rdfs:label xml:lang="en">Niemann-Pick disease</rdfs:label>
<skos:prefLabel xml:lang="en">Niemann-Pick disease</skos:prefLabel>
<rdf:type rdf:resource="http://jcggdb.jp/rdf/diseases/ggdonto-schema#DiseaseDescriptionGGDonto"/>
<ggdsch:diseaseType rdf:resource="http://jcggdb.jp/rdf/diseases/ggdonto-schema#LSD"/>
<ggdsch:conceptType rdf:resource="http://jcggdb.jp/rdf/diseases/ggdonto-schema#MultipleTypesDisease"/>
<ggdsch:umlsCUI>C0028064</ggdsch:umlsCUI>
<ggdsch:umlsSAB>MeSH</ggdsch:umlsSAB>
<ggdsch:umlsCODE>D009542</ggdsch:umlsCODE>
<skos:inScheme rdf:resource="http://jcggdb.jp/rdf/diseases/ggdonto-schema#ConceptSchemeMultiTypesDis"/>
<skos:inScheme rdf:resource="http://jcggdb.jp/rdf/diseases/ggdonto-schema#ConceptSchemePathwayLSD"/>
<ggdsch:brMultiTypesDis rdf:resource="#CON00328"/>
<ggdsch:brPathwayLSD rdf:resource="#CON00063"/>
<ggdsch:narMultiTypesDis rdf:resource="#CON00086"/>
<ggdsch:narMultiTypesDis rdf:resource="#CON00087"/>
<ggdsch:narMultiTypesDis rdf:resource="#CON00088"/>
<ggdsch:narPathwayLSD rdf:resource="#CON00086"/>
<ggdsch:narPathwayLSD rdf:resource="#CON00087"/>
<ggdsch:narPathwayLSD rdf:resource="#CON00088"/>
<gmsch:hasConceptualPart rdf:resource="http://jcggdb.jp/rdf/diseases/gmncbi#MGE056"/>
<gmsch:hasConceptualPart rdf:resource="http://jcggdb.jp/rdf/diseases/pmncbi#MGE056"/>
<gmsch:hasConceptualPart rdf:resource="http://jcggdb.jp/rdf/diseases/dgncbi#cuiC0220756_officeOfRD"/>
<gmsch:hasConceptualPart rdf:resource="http://jcggdb.jp/rdf/diseases/dgncbi#cuiC0220756_snomedCT"/>
<gmsch:hasConceptualPart rdf:resource="http://jcggdb.jp/rdf/diseases/gmncbi#MGE057"/>
<gmsch:hasConceptualPart rdf:resource="http://jcggdb.jp/rdf/diseases/pmncbi#MGE057"/>
<gmsch:hasConceptualPart rdf:resource="http://jcggdb.jp/rdf/diseases/dgncbi#cuiC0268242_snomedCT"/>
<gmsch:hasConceptualPart rdf:resource="http://jcggdb.jp/rdf/diseases/dgncbi#mim257200_gene6609"/>
<gmsch:hasConceptualPart rdf:resource="http://jcggdb.jp/rdf/diseases/gmncbi#MGE058"/>
<gmsch:hasConceptualPart rdf:resource="http://jcggdb.jp/rdf/diseases/pmncbi#MGE058"/>
<gmsch:hasConceptualPart rdf:resource="http://jcggdb.jp/rdf/diseases/dgncbi#cuiC0268243_snomedCT"/>
<gmsch:hasConceptualPart rdf:resource="http://jcggdb.jp/rdf/diseases/dgncbi#mim607616_gene6609"/>
<gmsch:hasConceptualPart rdf:resource="http://jcggdb.jp/rdf/diseases/gmncbi#MGE068"/>
<gmsch:hasConceptualPart rdf:resource="http://jcggdb.jp/rdf/diseases/pmncbi#MGE068"/>
<gmsch:hasConceptualPart rdf:resource="http://jcggdb.jp/rdf/diseases/dgncbi#cuiC1843366_officeOfRD"/>
<gmsch:hasConceptualPart rdf:resource="http://jcggdb.jp/rdf/diseases/dgncbi#mim607625_gene10577"/>
<gmsch:hasConceptualPart rdf:resource="http://jcggdb.jp/rdf/diseases/gmncbi#MGE031"/>
[truncated: 1,908,297 more chars]
