# Supplementary material for: GGDonto ontology as a knowledge-base for genetic diseases and disorders of glycan metabolism and their causative genes
Source: J Biomed Semantics. 2018 Apr 18;9:14. doi: 10.1186/s13326-018-0182-0 (PMC5905134; doi:10.1186/s13326-018-0182-0)
Supplement: Supplementary file 4 — Schema of “GDGDB RDF” (available at: http://jcggdb.jp/rdf/diseases/gdgdb-schema). (RDF 12 kb) [file 13326_2018_182_MOESM4_ESM.rdf]

<?xml version="1.0" encoding="UTF-8"?>
<rdf:RDF xml:base="http://jcggdb.jp/rdf/diseases/gdgdb-schema" 
xmlns:skos="http://www.w3.org/2004/02/skos/core#" 
xmlns:rdfs="http://www.w3.org/2000/01/rdf-schema#" 
xmlns:rdf="http://www.w3.org/1999/02/22-rdf-syntax-ns#" 
xmlns:owl="http://www.w3.org/2002/07/owl#" 
xmlns:dct="http://purl.org/dc/terms/"
xmlns:pav="http://purl.org/pav/"
xmlns:foaf="http://xmlns.com/foaf/0.1/"
xmlns:ggdsch="http://jcggdb.jp/rdf/diseases/ggdonto-schema#"
xmlns:gdgsch="http://jcggdb.jp/rdf/diseases/gdgdb-schema#"
xmlns:gdgonto="http://jcggdb.jp/rdf/diseases/gdgdb#">

<!-- Ontology description -->
<owl:Ontology rdf:about="http://jcggdb.jp/rdf/diseases/gdgdb-schema">
<dct:created>2015-07-01</dct:created>
<dct:modified>2016-09-01</dct:modified>
<owl:versionInfo xml:lang="en">v.1.0</owl:versionInfo>
<pav:version xml:lang="en">v.1.0</pav:version>
<rdfs:title xml:lang="en">GDGDB RDF - RDF representation of the data from the Glyco-Disease Genes Database (GDGDB)</rdfs:title>
<dct:label xml:lang="en">GDGDB RDF - RDF representation of GDGDB data</dct:label>
<dct:description xml:lang="en">GDGDB RDF is the RDF representation of the data from the Glyco-Disease Genes Database (GDGDB). GDGDB was created by Research Center for Medical Glycoscience (RCMG) and released in April 2010. GDGDB provides information on about 80 genetic diseases of glycan synthesis and degradation and their causative genes.</dct:description>
<dct:source xml:lang="en">Glyco-Disease Genes Database (GDGDB). http://jcggdb.jp/doc/ProjectTop.action?langType=1&amp;projectId=2</dct:source>
<dct:contributor xml:lang="en">Glycoscience and Glycotechnology Research Group, Biotechnology Research Institute for Drug Discovery, National Institute of Advanced Industrial Science and Technology (AIST)</dct:contributor>
<dct:publisher xml:lang="en">Glycoscience and Glycotechnology Research Group, Biotechnology Research Institute for Drug Discovery, National Institute of Advanced Industrial Science and Technology (AIST)</dct:publisher>
<dct:creator xml:lang="en">Hisashi Narimatsu</dct:creator>
<dct:creator xml:lang="en">Toshihide Shikanai</dct:creator>
<dct:creator xml:lang="en">Elena Solovieva</dct:creator>
<dct:creator xml:lang="en">Noriaki Fujita</dct:creator>
<dct:license rdf:resource="http://creativecommons.org/licenses/by-nc-sa/2.1/jp/deed.en"/>
<owl:imports rdf:resource="http://jcggdb.jp/rdf/diseases/ggdonto-schema"/>
</owl:Ontology>

<!-- Concept Schemes description -->
<rdf:Description rdf:about="#ConceptSchemeGDGDB">
<rdf:type rdf:resource="http://www.w3.org/2004/02/skos/core#ConceptScheme"/> 
<rdf:type rdf:resource="http://jcggdb.jp/rdf/diseases/ggdonto-schema#GlycoRelatedConceptSchemes"/> 
<rdfs:label xml:lang="en">This concept scheme includes the concepts that represent entries from Glyco-Disease Genes Database (GDGDB)</rdfs:label>
<dct:title xml:lang="en">This concept scheme includes the concepts that represent entries from Glyco-Disease Genes Database (GDGDB)</dct:title>
<ggdsch:hasBaseURL rdf:datatype="http://www.w3.org/2001/XMLSchema#anyURI">http://jcggdb.jp/rdf/diseases/gdgdb</ggdsch:hasBaseURL>
</rdf:Description>

<!-- Creation of new classes -->
<owl:Class rdf:about="#DiseaseDescription">
<rdfs:label xml:lang="en">Disease Description</rdfs:label>
<rdfs:subClassOf rdf:resource="http://ncicb.nci.nih.gov/xml/owl/EVS/Thesaurus.owl#Diseases_and_Disorders"/>
<rdfs:subClassOf rdf:resource="http://purl.uniprot.org/core/Annotation"/>
<rdfs:comment xml:lang="en">For describing information about diseases that are known to be related to glycans</rdfs:comment>
</owl:Class>

<owl:Class rdf:about="#GeneDescription">
<rdfs:label xml:lang="en">Gene Description</rdfs:label>
<rdfs:subClassOf rdf:resource="http://ncicb.nci.nih.gov/xml/owl/EVS/Thesaurus.owl#Gene"/>
<rdfs:subClassOf rdf:resource="http://purl.uniprot.org/core/Annotation"/>
<rdfs:comment xml:lang="en">For describing information about glycan-related genes</rdfs:comment>
</owl:Class>

<owl:Class rdf:about="#DiseaseDescriptionGDGDB">
<rdfs:label xml:lang="en">GDGDB Disease Description</rdfs:label>
<rdfs:subClassOf rdf:resource="#DiseaseDescription"/>
<rdfs:comment xml:lang="en">For describing information about diseases that are recorded in GDGDB</rdfs:comment>
</owl:Class>

<owl:Class rdf:about="#GeneDescriptionGDGDB">
<rdfs:label xml:lang="en">GDGDB Gene Description</rdfs:label>
<rdfs:subClassOf rdf:resource="#GeneDescription"/>
<rdfs:comment xml:lang="en">For describing information about genes that cause diseases recorded in GDGDB.</rdfs:comment>
</owl:Class>

<owl:Class rdf:about="#DocumentGDGDB">
<rdfs:label xml:lang="en">GDGDB Document</rdfs:label>
<rdfs:comment xml:lang="en">This is the class for describing information about disease and etiology. This information is recorded as one document in the GDGDB.</rdfs:comment>
</owl:Class>

<!-- Creation of new individuals for http://jcggdb.jp/rdf/diseases/ggdonto-schema#ConceptType -->
<ggdsch:ConceptType rdf:about="#DiseaseDescriptionAndEtiology">
<rdf:type rdf:resource="http://www.w3.org/2002/07/owl#Thing"/>
<rdfs:label xml:lang="en">Disease description and etiology</rdfs:label>
<rdfs:seeAlso rdf:resource="#DocumentGDGDB"/>
</ggdsch:ConceptType>

<!-- Creation of new Datatype Properties -->
<rdf:Description rdf:about="#dmsid">
<rdfs:label xml:lang="en">DOC_ID</rdfs:label>
<skos:altLabel xml:lang="en">dMSId</skos:altLabel>
<rdfs:comment xml:lang="en">Document ID</rdfs:comment>
<rdf:type rdf:resource="http://www.w3.org/2002/07/owl#DatatypeProperty"/>
<rdfs:domain rdf:resource="#DocumentGDGDB"/>
<rdfs:range rdf:resource="http://www.w3.org/2001/XMLSchema#string"/>
</rdf:Description>

<rdf:Description rdf:about="#diseaseName">
<rdfs:label xml:lang="en">Disease name</rdfs:label>
<rdfs:comment xml:lang="en">Names and synonyms of diseases</rdfs:comment>
<rdf:type rdf:resource="http://www.w3.org/2002/07/owl#DatatypeProperty"/>
<rdfs:domain rdf:resource="#DiseaseDescription"/>
<rdfs:range rdf:resource="http://www.w3.org/2001/XMLSchema#string"/>
</rdf:Description>

<rdf:Description rdf:about="#pathogenesis">
<rdfs:label xml:lang="en">Pathogenesis</rdfs:label>
<rdfs:comment xml:lang="en">Pathogenesis (pathosis) of diseases</rdfs:comment>
<rdf:type rdf:resource="http://www.w3.org/2002/07/owl#DatatypeProperty"/>
<rdfs:domain rdf:resource="#DiseaseDescription"/>
<rdfs:range rdf:resource="http://www.w3.org/2001/XMLSchema#string"/>
</rdf:Description>

<rdf:Description rdf:about="#omimPhenotype">
<rdfs:label xml:lang="en">OMIM phenotype</rdfs:label>
<rdfs:comment xml:lang="en">Phenotype name from OMIM</rdfs:comment>
<skos:scopeNote xml:lang="en">For concepts that are recorded in the OMIM</skos:scopeNote>
<rdf:type rdf:resource="http://www.w3.org/2002/07/owl#DatatypeProperty"/>
<rdfs:domain rdf:resource="#DiseaseDescription"/>
<rdfs:range rdf:resource="http://www.w3.org/2001/XMLSchema#string"/>
</rdf:Description>

<rdf:Description rdf:about="#omimPhenoMIMnumber">
<rdfs:label xml:lang="en">OMIM phenotype MIM number</rdfs:label>
<rdfs:comment xml:lang="en">Phenotype MIM number from OMIM</rdfs:comment>
<skos:scopeNote xml:lang="en">For concepts that are recorded in the OMIM</skos:scopeNote>
<rdf:type rdf:resource="http://www.w3.org/2002/07/owl#DatatypeProperty"/>
<rdfs:domain rdf:resource="#DiseaseDescription"/>
<rdfs:range rdf:resource="http://www.w3.org/2001/XMLSchema#string"/>
</rdf:Description>

<rdf:Description rdf:about="#geneSymbol">
<rdfs:label xml:lang="en">Official gene symbol</rdfs:label>
<rdfs:comment xml:lang="en">Official gene symbol (approved gene symbol)</rdfs:comment>
<rdf:type rdf:resource="http://www.w3.org/2002/07/owl#DatatypeProperty"/>
<rdfs:domain rdf:resource="#GeneDescription"/>
<rdfs:range rdf:resource="http://www.w3.org/2001/XMLSchema#string"/>
</rdf:Description>

<rdf:Description rdf:about="#aliasGeneSymbol">
<rdfs:label xml:lang="en">Alias gene symbol</rdfs:label>
<rdfs:comment xml:lang="en">Synonymous symbols for the gene</rdfs:comment>
<rdf:type rdf:resource="http://www.w3.org/2002/07/owl#DatatypeProperty"/>
<rdfs:domain rdf:resource="#GeneDescription"/>
<rdfs:range rdf:resource="http://www.w3.org/2001/XMLSchema#string"/>
</rdf:Description>

<rdf:Description rdf:about="#geneName">
<rdfs:label xml:lang="en">Gene name</rdfs:label>
<rdfs:comment xml:lang="en">Gene names</rdfs:comment>
<rdf:type rdf:resource="http://www.w3.org/2002/07/owl#DatatypeProperty"/>
<rdfs:domain rdf:resource="#GeneDescription"/>
<rdfs:range rdf:resource="http://www.w3.org/2001/XMLSchema#string"/>
</rdf:Description>

<rdf:Description rdf:about="#aliasGeneName">
<rdfs:label xml:lang="en">Alias gene names</rdfs:label>
<rdfs:comment xml:lang="en">Synonymous names for the gene</rdfs:comment>
<rdf:type rdf:resource="http://www.w3.org/2002/07/owl#DatatypeProperty"/>
<rdfs:domain rdf:resource="#GeneDescription"/>
<rdfs:range rdf:resource="http://www.w3.org/2001/XMLSchema#string"/>
</rdf:Description>

<rdf:Description rdf:about="#locus">
<rdfs:label xml:lang="en">Locus</rdfs:label>
<rdfs:comment xml:lang="en">Chromosome Location</rdfs:comment>
<rdf:type rdf:resource="http://www.w3.org/2002/07/owl#DatatypeProperty"/>
<rdfs:domain rdf:resource="#GeneDescription"/>
<rdfs:range rdf:resource="http://www.w3.org/2001/XMLSchema#string"/>
</rdf:Description>

<rdf:Description rdf:about="#externalLink">
<rdfs:label xml:lang="en">External link</rdfs:label>
<rdfs:comment xml:lang="en">External links to the NCBI Gene, GlycoGene DataBase (GGDB), OMIM and other resources. Gene is a searchable database of genes, which is provided by NCBI and available from http://www.ncbi.nlm.nih.gov/gene/. Gene integrates information from a wide range of species. GlycoGene Database (http://riodb.ibase.aist.go.jp/rcmg/ggdb) is created by Research Center for Medical Glycoscience at AIST and provides information on glycogenes.</rdfs:comment>
<skos:scopeNote xml:lang="en">For concepts that are recorded in the NCBI Gene, GGDB, OMIM and other resources</skos:scopeNote>
<rdf:type rdf:resource="http://www.w3.org/2002/07/owl#DatatypeProperty"/>
<rdfs:domain rdf:resource="#GeneDescription"/>
<rdfs:range rdf:resource="http://www.w3.org/2001/XMLSchema#string"/>
</rdf:Description>

<rdf:Description rdf:about="#ncbiGeneId">
<rdfs:label xml:lang="en">GeneID</rdfs:label>
<rdfs:comment xml:lang="en">Gene ID from NCBI Gene</rdfs:comment>
<skos:scopeNote xml:lang="en">For concepts that are recorded in the NCBI Gene</skos:scopeNote>
<rdf:type rdf:resource="http://www.w3.org/2002/07/owl#DatatypeProperty"/>
<rdfs:domain rdf:resource="#GeneDescription"/>
<rdfs:range rdf:resource="http://www.w3.org/2001/XMLSchema#string"/>
</rdf:Description>

<!-- Creation of new Object Properties -->
<rdf:Description rdf:about="#diseaseDescription">
<rdfs:label xml:lang="en">Disease Description property</rdfs:label>
<rdfs:comment xml:lang="en">For describing information about diseases that are recorded in GDGDB</rdfs:comment>
<skos:scopeNote xml:lang="en">For all concepts in this concept scheme</skos:scopeNote>
<rdf:type rdf:resource="http://www.w3.org/2002/07/owl#ObjectProperty"/>
<rdfs:domain rdf:resource="#DocumentGDGDB"/>
<rdfs:range rdf:resource="#DiseaseDescriptionGDGDB"/>
</rdf:Description>

<rdf:Description rdf:about="#geneDescription">
<rdfs:label xml:lang="en">Gene Description property</rdfs:label>
<rdfs:comment xml:lang="en">For describing information about genes that cause diseases recorded in GDGDB.</rdfs:comment>
<skos:scopeNote xml:lang="en">For all concepts in this concept scheme</skos:scopeNote>
<rdf:type rdf:resource="http://www.w3.org/2002/07/owl#ObjectProperty"/>
<rdfs:domain rdf:resource="#DocumentGDGDB"/>
<rdfs:range rdf:resource="#GeneDescriptionGDGDB"/>
</rdf:Description>

<!-- Object Properties -->
<owl:ObjectProperty rdf:about="http://jcggdb.jp/rdf/diseases/ggdonto-schema#conceptType"/>
<owl:ObjectProperty rdf:about="http://purl.org/dc/terms/license"/>

<!-- Datatype Properties -->
<owl:DatatypeProperty rdf:about="http://jcggdb.jp/rdf/diseases/ggdonto-schema#hasBaseURL"/>
<owl:DatatypeProperty rdf:about="http://purl.org/dc/terms/title"/>
<owl:DatatypeProperty rdf:about="http://purl.org/dc/terms/description"/>
<owl:DatatypeProperty rdf:about="http://www.w3.org/2004/02/skos/core#prefLabel"/>
<owl:DatatypeProperty rdf:about="http://www.w3.org/2004/02/skos/core#altLabel"/>

<!-- Annotation Properties -->
<owl:AnnotationProperty rdf:about="http://www.w3.org/2002/07/owl#versionInfo"/>
<owl:AnnotationProperty rdf:about="http://www.w3.org/2000/01/rdf-schema#label"/>
<owl:AnnotationProperty rdf:about="http://www.w3.org/2000/01/rdf-schema#comment"/>
<owl:AnnotationProperty rdf:about="http://www.w3.org/2000/01/rdf-schema#seeAlso"/>
<owl:AnnotationProperty rdf:about="http://www.w3.org/2004/02/skos/core#scopeNote"/>

<!-- Ontology Properties -->
<owl:OntologyProperty rdf:about="http://www.w3.org/2002/07/owl#imports"/>

<!-- rdf:Property -->
<rdf:Property rdf:about="http://purl.org/dc/terms/source"/>
<rdf:Property rdf:about="http://purl.org/dc/terms/contributor"/>
<rdf:Property rdf:about="http://purl.org/dc/terms/creator"/>
<rdf:Property rdf:about="http://purl.org/dc/terms/publisher"/>

</rdf:RDF>
