# Supplementary material for: GGDonto ontology as a knowledge-base for genetic diseases and disorders of glycan metabolism and their causative genes
Source: J Biomed Semantics. 2018 Apr 18;9:14. doi: 10.1186/s13326-018-0182-0 (PMC5905134; doi:10.1186/s13326-018-0182-0)
Supplement: Supplementary file 5 — Data of “GDGDB RDF” (available at: http://jcggdb.jp/rdf/diseases/gdgdb). (RDF 316 kb) [file 13326_2018_182_MOESM5_ESM.rdf]

<?xml version="1.0" encoding="UTF-8"?>
<rdf:RDF xml:base="http://jcggdb.jp/rdf/diseases/gdgdb" 
xmlns:skos="http://www.w3.org/2004/02/skos/core#" 
xmlns:rdfs="http://www.w3.org/2000/01/rdf-schema#" 
xmlns:rdf="http://www.w3.org/1999/02/22-rdf-syntax-ns#" 
xmlns:owl="http://www.w3.org/2002/07/owl#" 
xmlns:dct="http://purl.org/dc/terms/"
xmlns:pav="http://purl.org/pav/"
xmlns:foaf="http://xmlns.com/foaf/0.1/"
xmlns:ggdsch="http://jcggdb.jp/rdf/diseases/ggdonto-schema#"
xmlns:gdgsch="http://jcggdb.jp/rdf/diseases/gdgdb-schema#"
xmlns:gdgonto="http://jcggdb.jp/rdf/diseases/gdgdb#">

<!-- Ontology description -->
<owl:Ontology rdf:about="http://jcggdb.jp/rdf/diseases/gdgdb">
<dct:created>2015-07-01</dct:created>
<dct:modified>2016-09-01</dct:modified>
<owl:versionInfo xml:lang="en">v.1.0</owl:versionInfo>
<pav:version xml:lang="en">v.1.0</pav:version>
<rdfs:title xml:lang="en">GDGDB RDF - RDF representation of the data from the Glyco-Disease Genes Database (GDGDB)</rdfs:title>
<dct:label xml:lang="en">GDGDB RDF - RDF representation of GDGDB data</dct:label>
<dct:description xml:lang="en">GDGDB RDF is the RDF representation of the data from the Glyco-Disease Genes Database (GDGDB). GDGDB was created by Research Center for Medical Glycoscience (RCMG) and released in April 2010. GDGDB provides information on about 80 genetic diseases of glycan synthesis and degradation and their causative genes.</dct:description>
<dct:source xml:lang="en">Glyco-Disease Genes Database (GDGDB). http://jcggdb.jp/doc/ProjectTop.action?langType=1&amp;projectId=2</dct:source>
<dct:contributor xml:lang="en">Glycoscience and Glycotechnology Research Group, Biotechnology Research Institute for Drug Discovery, National Institute of Advanced Industrial Science and Technology (AIST)</dct:contributor>
<dct:publisher xml:lang="en">Glycoscience and Glycotechnology Research Group, Biotechnology Research Institute for Drug Discovery, National Institute of Advanced Industrial Science and Technology (AIST)</dct:publisher>
<dct:creator xml:lang="en">Hisashi Narimatsu</dct:creator>
<dct:creator xml:lang="en">Toshihide Shikanai</dct:creator>
<dct:creator xml:lang="en">Elena Solovieva</dct:creator>
<dct:creator xml:lang="en">Noriaki Fujita</dct:creator>
<dct:license rdf:resource="http://creativecommons.org/licenses/by-nc-sa/2.1/jp/deed.en"/>
<owl:imports rdf:resource="http://jcggdb.jp/rdf/diseases/gdgdb-schema"/>
<owl:imports rdf:resource="http://jcggdb.jp/rdf/diseases/ggdonto-schema"/>
</owl:Ontology>

<!-- Creation of new individuals for #DiseaseDescriptionGDGDB and #GeneDescriptionGDGDB classes -->
<rdf:Description rdf:about="#disdMSId43">
<rdf:type rdf:resource="http://jcggdb.jp/rdf/diseases/gdgdb-schema#DiseaseDescriptionGDGDB"/>
<gdgsch:diseaseName xml:lang="en">Congenital Disorder of Glycosylation type Ii</gdgsch:diseaseName>
<gdgsch:diseaseName xml:lang="en">CDG Ii</gdgsch:diseaseName>
<gdgsch:diseaseName xml:lang="ja">先天性糖鎖異常症Ii型</gdgsch:diseaseName>
<gdgsch:pathogenesis xml:lang="ja">虹彩coloboma、白内障、乳児期発症、重度精神運動発達遅滞、けいれん（点頭Epilepsy）、ミエリン化障害（MRIで白質減少）、軽度肝腫大、凝固因子低下
大阪府立母子保健総合医療センター 岡本伸彦  和田芳直http://www.med.osaka-u.ac.jp/pub/inst-mch/CDG.pdf</gdgsch:pathogenesis>
<gdgsch:omimPhenotype>CONGENITAL DISORDER OF GLYCOSYLATION, TYPE Ii; CDG1I</gdgsch:omimPhenotype>
<gdgsch:omimPhenoMIMnumber>607906</gdgsch:omimPhenoMIMnumber>
<rdfs:seeAlso rdf:resource="http://identifiers.org/omim/607906"/>
<rdfs:seeAlso rdf:resource="http://id.nlm.nih.gov/mesh/C535747"/>
<rdfs:seeAlso rdf:resource="http://identifiers.org/mesh/C535747"/>
</rdf:Description>
<rdf:Description rdf:about="#disdMSId106">
<rdf:type rdf:resource="http://jcggdb.jp/rdf/diseases/gdgdb-schema#DiseaseDescriptionGDGDB"/>
<gdgsch:diseaseName xml:lang="ja">先天性筋ジストロフィー1C型</gdgsch:diseaseName>
<gdgsch:diseaseName xml:lang="en">MDC1C</gdgsch:diseaseName>
<gdgsch:diseaseName xml:lang="en">Congenital muscular dystrophy type 1C</gdgsch:diseaseName>
<gdgsch:pathogenesis xml:lang="ja">重篤な筋衰弱と変性、心筋症を特徴とする。精神遅延や小脳嚢胞が観察されることもある。FKRP遺伝子の対立変異は、しばしば心筋症を併発し、青年期から成人期と幅広い発症時期を示す肢帯型筋ジストロフィー2I型(LGMD2I: OMIM 607155)の原因ともなる。FKRP遺伝子の変異を持つ患者は、例外なくα-ジストログリカンの発現が低下し、その程度は病気の重症度と一致（重症なものほどα-ジストログリカンの発現がより低下）し、さらにウェスタンブロット解析を行なうと糖鎖をより多く持つと思われる高分子量のα-ジストログリカンが明らかに減少していることが分かる。FKRPの機能は不明だが、糖転移酵素あるいは糖鎖修飾調節因子としてα-ジストログリカンの糖鎖修飾に関与すると考えられている。FKRPとフクチンはともにゴルジ局在蛋白質だと考えられるので、これらの蛋白質の欠損がα-ジストログリカンの正常な成熟を妨げることは十分に考えられることである。種々の近位および躯幹筋力低下、心筋症
Glycoforum -Beyond Glycogenes, 遠藤玉夫 氏http://www.glycoforum.gr.jp/science/glycogenes/13/13J.html</gdgsch:pathogenesis>
<gdgsch:omimPhenotype>MUSCULAR DYSTROPHY, CONGENITAL, 1C; MDC1C</gdgsch:omimPhenotype>
<gdgsch:omimPhenoMIMnumber>606612</gdgsch:omimPhenoMIMnumber>
<rdfs:seeAlso rdf:resource="http://identifiers.org/omim/606612"/>
<rdfs:seeAlso rdf:resource="http://id.nlm.nih.gov/mesh/C564691"/>
<rdfs:seeAlso rdf:resource="http://identifiers.org/mesh/C564691"/>
</rdf:Description>
<rdf:Description rdf:about="#disdMSId80">
<rdf:type rdf:resource="http://jcggdb.jp/rdf/diseases/gdgdb-schema#DiseaseDescriptionGDGDB"/>
<gdgsch:diseaseName xml:lang="en">Schindler disease</gdgsch:diseaseName>
<gdgsch:diseaseName xml:lang="ja">シンドラー病</gdgsch:diseaseName>
<gdgsch:diseaseName xml:lang="ja">Schindler病</gdgsch:diseaseName>
<gdgsch:pathogenesis xml:lang="en">Schindler disease is characterized by a neurodegenerative syndrome resembling that of an infantile type of neuroaxonal dystrophy, such as severe psychomotor retardation, blindness and myoclonic seizures. 
Reference : Glycoforum -Glycopathology, Dr. Hitoshi Sakuraba
http://www.glycoforum.gr.jp/science/word/glycopathology/GD-A05E.html
 </gdgsch:pathogenesis>
<gdgsch:pathogenesis xml:lang="ja">本症は、臨床的に多様である。Schindler病は、重度の精神運動発達遅延、視力障害、ミオクローヌス発作など乳児型神経軸索ジストロフィーの症状と類似の臨床症状を呈する。
Glycoforum -Glycopathology, 桜庭均 氏http://www.glycoforum.gr.jp/science/word/glycopathology/GD-A05J.html</gdgsch:pathogenesis>
<gdgsch:omimPhenotype>SCHINDLER DISEASE, TYPE I</gdgsch:omimPhenotype>
<gdgsch:omimPhenoMIMnumber>609241</gdgsch:omimPhenoMIMnumber>
<rdfs:seeAlso rdf:resource="http://identifiers.org/omim/609241"/>
<rdfs:seeAlso rdf:resource="http://id.nlm.nih.gov/mesh/C536631"/>
<rdfs:seeAlso rdf:resource="http://identifiers.org/mesh/C536631"/>
</rdf:Description>
<rdf:Description rdf:about="#disdMSId39">
<rdf:type rdf:resource="http://jcggdb.jp/rdf/diseases/gdgdb-schema#DiseaseDescriptionGDGDB"/>
<gdgsch:diseaseName xml:lang="en">CDG Ie</gdgsch:diseaseName>
<gdgsch:diseaseName xml:lang="ja">先天性糖鎖異常症Ie型</gdgsch:diseaseName>
<gdgsch:diseaseName xml:lang="en">Congenital Disorder of Glycosylation type Ie</gdgsch:diseaseName>
<gdgsch:pathogenesis xml:lang="en">Hypotonia, severe psychomotor retardation, seizures, delayed myelination, blindness
Glycoforum -Beyond Glycogenes, Dr. Hudson H. Freezehttp://www.glycoforum.gr.jp/science/glycogenes/08/08E.html</gdgsch:pathogenesis>
<gdgsch:pathogenesis xml:lang="ja">精神運動発達遅滞、小頭症（生下時は正常）、筋力低下、嚥下困難、難治性Epilepsy、皮質盲、peripheral neuropathy, 間歇的逸脱酵素上昇（GOT、GPT、CPK）、眼瞼毛細血管拡張、後頭部と仙骨部の血管腫。29週出生の例では、胎児水腫、呼吸窮迫、apnea, PDA、顔貌異常（眼間開離、高口蓋、爪異型を伴う小さな手、膝関節拘縮）が認められた。
大阪府立母子保健総合医療センター 岡本伸彦  和田芳直http://www.med.osaka-u.ac.jp/pub/inst-mch/CDG.pdf
</gdgsch:pathogenesis>
<gdgsch:pathogenesis xml:lang="ja">弛緩、重度の精神運動性遅滞、発作、髄鞘形成の遅滞、失明
Glycoforum -Beyond Glycogenes, Dr. Hudson H. Freezehttp://www.glycoforum.gr.jp/science/glycogenes/08/08J.html
</gdgsch:pathogenesis>
<gdgsch:omimPhenotype>CONGENITAL DISORDER OF GLYCOSYLATION, TYPE Ie; CDG1E</gdgsch:omimPhenotype>
<gdgsch:omimPhenoMIMnumber>608799</gdgsch:omimPhenoMIMnumber>
<rdfs:seeAlso rdf:resource="http://identifiers.org/omim/608799"/>
<rdfs:seeAlso rdf:resource="http://id.nlm.nih.gov/mesh/C535743"/>
<rdfs:seeAlso rdf:resource="http://identifiers.org/mesh/C535743"/>
</rdf:Description>
<rdf:Description rdf:about="#disdMSId54">
<rdf:type rdf:resource="http://jcggdb.jp/rdf/diseases/gdgdb-schema#DiseaseDescriptionGDGDB"/>
<gdgsch:diseaseName xml:lang="en">type 2 GM1 gangliosidosis</gdgsch:diseaseName>
<gdgsch:diseaseName xml:lang="en">GM1 gangliosidosis Type II</gdgsch:diseaseName>
<gdgsch:diseaseName xml:lang="ja">GM1ガングリオシドβガラクトシダーゼ欠損症2</gdgsch:diseaseName>
<gdgsch:diseaseName xml:lang="en">GM1 type 2 gangliosidosis</gdgsch:diseaseName>
<gdgsch:diseaseName xml:lang="ja">2型GM1ガングリオシドーシス</gdgsch:diseaseName>
<gdgsch:diseaseName xml:lang="ja">GM1-ガングリオシドーシス2型</gdgsch:diseaseName>
<gdgsch:pathogenesis xml:lang="ja">β-galactosidaseの欠損により中枢神経系にGM1ガングリオシド，骨を含む全身臓器にケラタン硫酸、オリゴ糖の蓄積が起こる。乳児型は粗な顔貌(ガルゴイリズム)，骨変形，肝脾腫，知能障害，錐体路障害，眼底にcherry red spotがみられる。若年型は症状が軽い。成人型はジストニアを主体とする錐体外路障害を呈する。
難病情報センターホームページ（2010年2月現在）から引用http://www.nanbyou.or.jp/sikkan/117_i.htm</gdgsch:pathogenesis>
<gdgsch:pathogenesis xml:lang="ja">典型例では、GM1ガングリオシドやその関連糖脂質および糖蛋白質が進行性に蓄積し、精神運動発達遅延、顔貌異常、骨異常、肝脾腫などの全身症状を示す。
Glycoforum -Glycopathology, 桜庭均 氏http://www.glycoforum.gr.jp/science/word/glycopathology/GD-A05J.html</gdgsch:pathogenesis>
<gdgsch:omimPhenotype>GM1-GANGLIOSIDOSIS, TYPE II</gdgsch:omimPhenotype>
<gdgsch:omimPhenoMIMnumber>230600</gdgsch:omimPhenoMIMnumber>
<rdfs:seeAlso rdf:resource="http://identifiers.org/omim/230600"/>
<rdfs:seeAlso rdf:resource="http://id.nlm.nih.gov/mesh/D016537"/>
<rdfs:seeAlso rdf:resource="http://identifiers.org/mesh/D016537"/>
</rdf:Description>
<rdf:Description rdf:about="#disdMSId112">
<rdf:type rdf:resource="http://jcggdb.jp/rdf/diseases/gdgdb-schema#DiseaseDescriptionGDGDB"/>
<gdgsch:diseaseName xml:lang="ja">ギラン・バレー症候群</gdgsch:diseaseName>
<gdgsch:diseaseName xml:lang="en">Guillain-Barre syndrome</gdgsch:diseaseName>
<gdgsch:diseaseName xml:lang="en">GBS</gdgsch:diseaseName>
<gdgsch:pathogenesis xml:lang="ja">部分症状として眼筋麻痺を伴う症例にも抗GQ1b IgG抗体の上昇が認められる。抗GQ1b IgG抗体は発症直後の患者血中に既に上昇しており、臨床症状の改善とともに低下・消失する。またフィッシャー症候群やGBS以外の病態で眼筋麻痺をきたす疾患では同抗体は陰性である。これらの点から診断的意義はきわめて高い。抗GQ1bモノクローナル抗体による免疫組織化学的検討では、眼筋を支配する脳神経のRanvier絞輪部周囲のミエリンに特異的にGQ1bの局在が認められた。傍絞輪部ミエリンはGBSにおいて最初に病理変化のみられる部位であり、神経の刺激伝導に重要な部位でもある。従って抗GQ1b IgG抗体の眼筋を支配する脳神経の傍絞輪部ミエリンへの特異的結合が、眼筋麻痺を引き起こす可能性が強く考えられる。抗GQ1b IgG抗体上昇の機序としては、大部分にみられる先行感染が免疫系を刺激するというメカニズムが考えられる。消化器感染の場合の先行感染因子のひとつであるCampylobacter jejuniでは、菌体表面にガングリオシド様の糖鎖構造をもつことが示されている。しかし抗GQ1b IgG抗体陽性症例の先行感染は大部分が呼吸器感染であり、同抗体上昇と関連する特定の先行感染因子はまだ同定されていない。
Glycoforum -Glycopathology, 楠進 氏http://www.glycoforum.gr.jp/science/word/glycopathology/GD-A03J.html</gdgsch:pathogenesis>
<gdgsch:pathogenesis xml:lang="en">Anti-GQ1b IgG antibody is also present in the acute phase sera from patients with Guillain-Barre syndrome with ophthalmoplegia. On the other hand, this antibody is never present in sera from patients with other neurological or immunological diseases,making it a very useful diagnostic marker. Immunohistochemical investigation has shown that GQ1b is specifically localized in the paranodal myelin of the cranial nerves innervating ocular muscles. The paranodal region is known to be important for nerve conduction. Anti-GQ1b IgG antibody therefore may cause ophthalmoplegia by specifically binding to those areas. Anti-GQ1b IgG antibody may be produced in response to the preceding infection.
Reference : Glycoforum -Glycopathology, Dr. Susumu Kusunoki
http://www.glycoforum.gr.jp/science/word/glycopathology/GD-A03E.html</gdgsch:pathogenesis>
<gdgsch:omimPhenotype>GUILLAIN-BARRE SYNDROME, FAMILIAL; GBS</gdgsch:omimPhenotype>
<gdgsch:omimPhenoMIMnumber>139393</gdgsch:omimPhenoMIMnumber>
<rdfs:seeAlso rdf:resource="http://identifiers.org/omim/139393"/>
</rdf:Description>
<rdf:Description rdf:about="#disdMSId103">
<rdf:type rdf:resource="http://jcggdb.jp/rdf/diseases/gdgdb-schema#DiseaseDescriptionGDGDB"/>
<gdgsch:diseaseName xml:lang="en">FCMD</gdgsch:diseaseName>
<gdgsch:diseaseName xml:lang="en">Fukuyama congenital muscular dystrophy</gdgsch:diseaseName>
<gdgsch:diseaseName xml:lang="ja">先天性福山型筋ジストロフィー</gdgsch:diseaseName>
<gdgsch:pathogenesis xml:lang="en">Characterized by congenital muscular dystrophy, lissencephaly and eye anomalies. A relatively common in the Japanese population and it is the second most common form of childhood muscular dystrophy in Japan after Duchenne muscular dystrophy. Based on the averaged incidence of 3/100,000, one in ~90 persons could be a heterozygous carrier in Japan. Fukutin, a protein of unknown function, has an N-terminal hydrophobic region suggesting a signal sequence or a transmembrane domain. A sequence analysis predicts it to be an enzyme that modifies cell-surface glycoproteins or glycolipids. Chimeric mice using embryonic stem cells targeted for the fukutin gene developed severe muscular dystrophy, with the selective deficiency of -dystroglycan and its laminin-binding activity. In addition, these mice showed the occurrence of central nervous and ocular abnormalities. Taken together, fukutin is necessary for the maintenance of muscle integrity, cortical histogenesis and normal ocular development, and a functional linkage between fukutin and -dystroglycan is suggested. Severe proximal and axial weakness, Mental retardation, Epilepsy, Neuronal migration disorder, Ocular abnormalities
Glycoforum -Glycopathology, Dr. Tamao Endohttp://www.glycoforum.gr.jp/science/glycogenes/13/13E.html</gdgsch:pathogenesis>
<gdgsch:pathogenesis xml:lang="ja">先天性筋ジストロフィー、滑脳症と眼奇形を伴う。日本において比較的良く見られ、デュシェンヌ型筋ジストロフィーに次いで二番目に多い子供の筋ジストロフィーである。発症頻度は人口100,000人当たり平均3人であり、日本では約９０人に１人が保因者となる。フクチンの機能はまだ不明だが、N末端にシグナル配列か膜貫通領域と思われる疎水領域を持っている。全体の配列は、細胞表面の糖蛋白質あるいは糖脂質を修飾する酵素を予想させる。フクチンの遺伝子を破壊した胎児性幹細胞を利用して作製したキメラマウスは、α-ジストログリカンを選択的に欠損しラミニン結合性を失っており、重篤な筋ジストロフィーを発症した。さらに、脳と眼の異常も示した。以上の結果より、フクチンは筋、脳、眼の正常な発達に必要であり、フクチンとα-ジストログリカンの密接な関係を示唆している。重度の筋力低下、乳幼児期に死亡、精神運動性発達欠損、神経細胞移動障害、網膜形成異常
Glycoforum -Beyond Glycogenes, 遠藤玉夫 氏http://www.glycoforum.gr.jp/science/glycogenes/13/13J.html</gdgsch:pathogenesis>
<gdgsch:omimPhenotype>FUKUYAMA CONGENITAL MUSCULAR DYSTROPHY; FCMD</gdgsch:omimPhenotype>
<gdgsch:omimPhenoMIMnumber>253800</gdgsch:omimPhenoMIMnumber>
<rdfs:seeAlso rdf:resource="http://identifiers.org/omim/253800"/>
<rdfs:seeAlso rdf:resource="http://id.nlm.nih.gov/mesh/D058494"/>
<rdfs:seeAlso rdf:resource="http://identifiers.org/mesh/D058494"/>
</rdf:Description>
<rdf:Description rdf:about="#disdMSId115">
<rdf:type rdf:resource="http://jcggdb.jp/rdf/diseases/gdgdb-schema#DiseaseDescriptionGDGDB"/>
<gdgsch:diseaseName xml:lang="en">PNH</gdgsch:diseaseName>
<gdgsch:diseaseName xml:lang="ja">発作性夜間血色素尿症</gdgsch:diseaseName>
<gdgsch:diseaseName xml:lang="en">Paroxysmal Nocturnal Hemoglobinuria</gdgsch:diseaseName>
<gdgsch:pathogenesis xml:lang="ja">多くは成年期に発症し、数万人に1人の割合で患者が存在する。主たる臨床症状は血管内溶血である。慢性的な溶血に加えて、感染などに伴って溶血発作が起こり、また、睡眠時に溶血が亢進することから病名が由来している。患者の血中には補体に弱い異常赤血球の集団が出現していて、補体によって血管内溶血が起こる。正常な赤血球は、活性化した補体の成分を失活させる補体制御因子であるDAFとCD59の２つのGPIアンカー型タンパク質を表面に発現しており、補体による傷害から保護されている。PNH患者の異常赤血球はGPIアンカー生合成の欠損によりDAFとCD59の両方を欠損しているため、補体の作用に著しく弱い。GPIアンカーの生合成欠損を起こす異常は多能性造血幹細胞に存在し、その細胞由来の赤血球や好中球に異常が存在する。PIG-A遺伝子は、x染色体のxp22.1の領域に存在している。このことは、男女を問わずひとつの体細胞突然変異でGPIアンカー欠損が起こり得ることを示している。これに比べ、常染色体にある遺伝子は両アレルに突然変異が起こる必要がある。しかし、1つの細胞においてある遺伝子の両アレルに体細胞突然変異が起こる確率は非常に低いであろう。現在までに、150人以上のPNH患者の異常細胞が分子レベルで解析され報告されているが、すべてPIG-Aの変異によってGPIアンカー欠損が起こっている。これは、PIG-A以外のGPI生合成遺伝子がおそらくすべて常染色体上にある事を示唆している。実際、他の遺伝子は様々な常染色体に散らばって存在している。
Glycoforum -Glycopathology, 木下タロウ 氏http://www.glycoforum.gr.jp/science/word/glycopathology/GD-B01J.html</gdgsch:pathogenesis>
<gdgsch:pathogenesis xml:lang="en">Usually occurring in adults at a frequency of one per one hundred thousand. A major symptom is intravascular hemolysis caused by complement: patients suffer from hemolytic attacks during infections and other events, and have baseline hemolysis that is elevated during sleep, hence the name of the disease. Patients have a clonal population of erythrocytes that are highly sensitive to complement due to deficiency in the surface expression of DAF and CD59 that are GPI-anchored, complement regulatory proteins important for self-protection from complement. The long-living multipotential hematopoietic stem cells harbor an abnormality in the pathway of GPI-anchor biosynthesis that causes defective expression of DAF and CD59.The PIG-A gene resides in the X-chromosome at p22.1. One somatic mutation in PIG-A gene, therefore, causes GPI-anchor deficiency in males as well as in females due to the X-chromosome inactivation. Somatic mutations in PIG-A gene have been identified in more than 150 patients with PNH characterized at the molecular level. All other genes involved in biosynthesis and attachment of GPI-anchor would be autosomal. (In fact, other characterized genes are localized in various autosomes.) Two somatic mutations should occur in two alleles of the autosomal gene in the same cell to cause GPI-anchor deficiency. This is a highly unlikely event and should account for uniformity in the responsible gene.
Glycoforum -Glycopathology, Dr. Taroh Kinoshitahttp://www.glycoforum.gr.jp/science/word/glycopathology/GD-B01E.html</gdgsch:pathogenesis>
<gdgsch:omimPhenotype>PHOSPHATIDYLINOSITOL GLYCAN, CLASS A; PIGA</gdgsch:omimPhenotype>
<gdgsch:omimPhenoMIMnumber>311770</gdgsch:omimPhenoMIMnumber>
<rdfs:seeAlso rdf:resource="http://identifiers.org/omim/311770"/>
<rdfs:seeAlso rdf:resource="http://id.nlm.nih.gov/mesh/D006457"/>
<rdfs:seeAlso rdf:resource="http://identifiers.org/mesh/D006457"/>
</rdf:Description>
<rdf:Description rdf:about="#disdMSId61">
<rdf:type rdf:resource="http://jcggdb.jp/rdf/diseases/gdgdb-schema#DiseaseDescriptionGDGDB"/>
<gdgsch:diseaseName xml:lang="en">Metachromatic leukodystrophy-like storage disease</gdgsch:diseaseName>
<gdgsch:diseaseName xml:lang="en">Saposin B deficiency</gdgsch:diseaseName>
<gdgsch:diseaseName xml:lang="ja">サポシンB</gdgsch:diseaseName>
<gdgsch:diseaseName xml:lang="ja">異染性白質ジストロフィー様蓄積病</gdgsch:diseaseName>
<gdgsch:pathogenesis xml:lang="ja">サポシンB（SAP-1とも呼ばれる）の欠損症では、異染性白質ジストロフィーに似た臨床所見を示す。
Glycoforum -Glycopathology, 桜庭均 氏http://www.glycoforum.gr.jp/science/word/glycopathology/GD-A05J.html</gdgsch:pathogenesis>
<gdgsch:pathogenesis xml:lang="en">The clinical findings in most patients with saposin B (SAP-1) deficiency are similar to those of metachromatic leukodystrophy. 
Reference : Glycoforum -Glycopathology, Dr. Hitoshi Sakuraba 
http://www.glycoforum.gr.jp/science/word/glycopathology/GD-A05E.html</gdgsch:pathogenesis>
<gdgsch:omimPhenotype>METACHROMATIC LEUKODYSTROPHY DUE TO SAPOSIN B DEFICIENCY</gdgsch:omimPhenotype>
<gdgsch:omimPhenoMIMnumber>249900</gdgsch:omimPhenoMIMnumber>
<rdfs:seeAlso rdf:resource="http://identifiers.org/omim/249900"/>
<rdfs:seeAlso rdf:resource="http://id.nlm.nih.gov/mesh/C562609"/>
<rdfs:seeAlso rdf:resource="http://identifiers.org/mesh/C562609"/>
</rdf:Description>
<rdf:Description rdf:about="#disdMSId96">
<rdf:type rdf:resource="http://jcggdb.jp/rdf/diseases/gdgdb-schema#DiseaseDescriptionGDGDB"/>
<gdgsch:diseaseName xml:lang="ja">偽性ハーラー・ポリジストロフィー</gdgsch:diseaseName>
<gdgsch:diseaseName xml:lang="en">Mucolipidosis III alpha/beta</gdgsch:diseaseName>
<gdgsch:diseaseName xml:lang="ja">偽性Hurlerポリジストロフィー</gdgsch:diseaseName>
<gdgsch:diseaseName xml:lang="en">Pseudo-Hurler polydystrophy</gdgsch:diseaseName>
<gdgsch:diseaseName xml:lang="ja">ムコリピドーシスIII型</gdgsch:diseaseName>
<gdgsch:pathogenesis xml:lang="en">A milder disorder with later onset than I-cell disease.The transport of lysosomal matrix enzymes in cells of mesenchymal origin is defective.
Reference : Glycoforum -Glycopathology, Dr. Hitoshi Sakuraba
http://www.glycoforum.gr.jp/science/word/glycopathology/GD-A05E.html</gdgsch:pathogenesis>
<gdgsch:pathogenesis xml:lang="ja">I-cell病・偽Hurlerより、より遅い発症の軽症タイプ。間葉系由来の細胞で、リソソームのマトリックス酵素の輸送が障害される。
Glycoforum -Glycopathology, 桜庭均 氏http://www.glycoforum.gr.jp/science/word/glycopathology/GD-A05J.html</gdgsch:pathogenesis>
<gdgsch:omimPhenotype>MUCOLIPIDOSIS III ALPHA/BETA</gdgsch:omimPhenotype>
<gdgsch:omimPhenoMIMnumber>252600</gdgsch:omimPhenoMIMnumber>
<rdfs:seeAlso rdf:resource="http://identifiers.org/omim/252600"/>
<rdfs:seeAlso rdf:resource="http://id.nlm.nih.gov/mesh/D009081"/>
<rdfs:seeAlso rdf:resource="http://identifiers.org/mesh/D009081"/>
</rdf:Description>
<rdf:Description rdf:about="#disdMSId110">
<rdf:type rdf:resource="http://jcggdb.jp/rdf/diseases/gdgdb-schema#DiseaseDescriptionGDGDB"/>
<gdgsch:diseaseName xml:lang="en">Bruck syndrome</gdgsch:diseaseName>
<gdgsch:diseaseName xml:lang="ja">ブルック症候群</gdgsch:diseaseName>
<gdgsch:omimPhenotype>BRUCK SYNDROME 2</gdgsch:omimPhenotype>
<gdgsch:omimPhenoMIMnumber>609220</gdgsch:omimPhenoMIMnumber>
<rdfs:seeAlso rdf:resource="http://identifiers.org/omim/609220"/>
<rdfs:seeAlso rdf:resource="http://id.nlm.nih.gov/mesh/C537407"/>
<rdfs:seeAlso rdf:resource="http://identifiers.org/mesh/C537407"/>
</rdf:Description>
<rdf:Description rdf:about="#disdMSId67">
<rdf:type rdf:resource="http://jcggdb.jp/rdf/diseases/gdgdb-schema#DiseaseDescriptionGDGDB"/>
<gdgsch:diseaseName xml:lang="ja">ゴーシェ病IIIC型</gdgsch:diseaseName>
<gdgsch:diseaseName xml:lang="ja">3型Gaucher病</gdgsch:diseaseName>
<gdgsch:diseaseName xml:lang="en">Gaucher disease Type IIIC</gdgsch:diseaseName>
<gdgsch:diseaseName xml:lang="ja">3型ゴーシェ病</gdgsch:diseaseName>
<gdgsch:diseaseName xml:lang="en">type 3 Gaucher disease</gdgsch:diseaseName>
<gdgsch:diseaseName xml:lang="en">Gaucher disease, Type IIIC</gdgsch:diseaseName>
<gdgsch:pathogenesis xml:lang="ja">グルコシルセラミダーゼ（グルコセレブロシダーゼ）の活性低下によりグルコセレブロシドの蓄積が起こる。臨床的に3種類の型に分類され、慢性非神経型の1型、急性神経型の2型および亜急性神経型の3型がある。通常、すべての臨床型で肝脾腫がみられる。Gaucher病第1型は、ユダヤ人の間で発生頻度が高い。近年、本症に対する酵素補充療法が開発されている。
Glycoforum -Glycopathology, 桜庭均 氏http://www.glycoforum.gr.jp/science/word/glycopathology/GD-A05J.html</gdgsch:pathogenesis>
<gdgsch:pathogenesis xml:lang="ja">glucocerebrosidaseの欠損によりグルコセレプロシドが肝,脾,骨髄の網内系細胞に蓄積する。1型は小児期～成人発症で肝脾腫，骨関節痛がみられるが神経症状はない。2型は乳児期発症で肝脾腫に加え，核上眼球運動障害，痙攣，知能障害を伴う．3型は1型と2型の中間型で小児期に発症し，肝脾腫，核上性眼球運動障害，運動失調，不随意運動などがみられる。
難病情報センターホームページ（2010年2月現在）から引用http://www.nanbyou.or.jp/sikkan/117_i.htm</gdgsch:pathogenesis>
<gdgsch:omimPhenotype>GAUCHER DISEASE, TYPE IIIC</gdgsch:omimPhenotype>
<gdgsch:omimPhenoMIMnumber>231005</gdgsch:omimPhenoMIMnumber>
<rdfs:seeAlso rdf:resource="http://identifiers.org/omim/231005"/>
<rdfs:seeAlso rdf:resource="http://id.nlm.nih.gov/mesh/C565553"/>
<rdfs:seeAlso rdf:resource="http://identifiers.org/mesh/C565553"/>
</rdf:Description>
<rdf:Description rdf:about="#disdMSId87">
<rdf:type rdf:resource="http://jcggdb.jp/rdf/diseases/gdgdb-schema#DiseaseDescriptionGDGDB"/>
<gdgsch:diseaseName xml:lang="en">Sanfilippo syndrome type B</gdgsch:diseaseName>
<gdgsch:diseaseName xml:lang="ja">サンフィリッポ病B型</gdgsch:diseaseName>
<gdgsch:diseaseName xml:lang="ja">サンフィリッポ症候群B型 Mucopolysaccharidosis Type IIIB</gdgsch:diseaseName>
<gdgsch:diseaseName xml:lang="en">Mucopolysaccharidosis Type IIIB</gdgsch:diseaseName>
<gdgsch:diseaseName xml:lang="en">Sanfilippo's syndrome type B</gdgsch:diseaseName>
<gdgsch:diseaseName xml:lang="ja">ムコ多糖症IIIB型</gdgsch:diseaseName>
<gdgsch:pathogenesis xml:lang="ja">A型heparan N-sulfatase，B型α-N-acetylglucosaminidase, C型acetyl CoA：α-glucosaminidase acetyltransferase，D型N-acetylglucosamine 6-sulfataseの欠損こよりへパラン硫酸の蓄積,尿中増加を認める。小児期発症で，行動異常（多動粗暴），精神運動発達遅滞，粗な髪，多毛，軽度肝脾腫（小児），難聴，痙攣，退行がみられるが，骨格異常などの身体症状は軽い。A型が最も重症である。
難病情報センターホームページ（2010年2月現在）から引用http://www.nanbyou.or.jp/sikkan/117_i.htm</gdgsch:pathogenesis>
<gdgsch:omimPhenotype>MUCOPOLYSACCHARIDOSIS TYPE IIIB</gdgsch:omimPhenotype>
<gdgsch:omimPhenoMIMnumber>252920</gdgsch:omimPhenoMIMnumber>
<rdfs:seeAlso rdf:resource="http://identifiers.org/omim/252920"/>
</rdf:Description>
<rdf:Description rdf:about="#disdMSId46">
<rdf:type rdf:resource="http://jcggdb.jp/rdf/diseases/gdgdb-schema#DiseaseDescriptionGDGDB"/>
<gdgsch:diseaseName xml:lang="en">CDG Il</gdgsch:diseaseName>
<gdgsch:diseaseName xml:lang="en">Congenital Disorder of Glycosylation type Il</gdgsch:diseaseName>
<gdgsch:diseaseName xml:lang="ja">先天性糖鎖異常症Il型</gdgsch:diseaseName>
<gdgsch:pathogenesis xml:lang="ja">精神運動発達遅滞、小頭症、筋緊張低下、けいれん、肝腫大、気管支喘息
大阪府立母子保健総合医療センター 岡本伸彦  和田芳直http://www.med.osaka-u.ac.jp/pub/inst-mch/CDG.pdf</gdgsch:pathogenesis>
<gdgsch:omimPhenotype>CONGENITAL DISORDER OF GLYCOSYLATION, TYPE Il; CDG1L</gdgsch:omimPhenotype>
<gdgsch:omimPhenoMIMnumber>608776</gdgsch:omimPhenoMIMnumber>
<rdfs:seeAlso rdf:resource="http://identifiers.org/omim/608776"/>
<rdfs:seeAlso rdf:resource="http://id.nlm.nih.gov/mesh/C535750"/>
<rdfs:seeAlso rdf:resource="http://identifiers.org/mesh/C535750"/>
</rdf:Description>
<rdf:Description rdf:about="#disdMSId99">
<rdf:type rdf:resource="http://jcggdb.jp/rdf/diseases/gdgdb-schema#DiseaseDescriptionGDGDB"/>
<gdgsch:diseaseName xml:lang="ja">先天性赤芽球生成異常性貧血II型、またはHEMPAS</gdgsch:diseaseName>
<gdgsch:diseaseName xml:lang="ja">hereditary erythroblastic multinuclearity with positive acidified serum lysis test : 酸溶血試験陽性の遺伝性多核赤芽球症</gdgsch:diseaseName>
<gdgsch:diseaseName xml:lang="en">Congenital dyserythropoietic anemia type II</gdgsch:diseaseName>
<gdgsch:pathogenesis xml:lang="ja">ヒトの遺伝性貧血。正常の赤血球膜糖タンパクband 3およびband 4.5にはポリラクトサミン糖鎖が結合しているが、HEMPASではこの糖鎖を欠損している。その代わりに、糖脂質にポリラクトサミンが蓄積してくる。HEMPAS赤血球膜のN型糖鎖を分析すると一連の未熟な段階にあるN型糖鎖構造がみられ、この疾患はN型糖鎖のプロセッシング異常であると特徴づけることができる。HEMPASは常染色体性劣性の貧血である。HEMPAS患者の両親とその兄弟の何人かは臨床症状は正常であるが欠損遺伝子をもったヘテロ接合性のキャリアーである。文献に報告されている患者数は130名であるが、300名を下らない患者がいるものと思われる。HEMPAS患者は全ての大陸に、また多くの民族に見出されている。男性女性均等に罹患する。HEMPAS患者に関する種々の症例報告によると、この疾患は多くの場合無症候性であり、それ故、今まで病気であると思う患者は非常にまれであることが示唆されている。この疾患は別の遺伝性疾患かあるいは後天性疾患に罹病した時、はじめて臨床的に顕著になるといってもよい。HEMPAS患者は一生貧血に苦しむ。通常黄疸を伴う。ほとんどの症例で貧血の程度は軽度であるが、恒常的看護と頻繁な輸液注入を要する重篤な患者もいる。HEMPAS疾患の最も直接的な診断的特徴は、骨髄において異常な多核をもった赤芽球を見ることである。末梢血として放出された赤血球は寿命が短く、健常成人の100日に対してHEMPASのそれは7-34日である。脾臓は赤血球破壊の主要臓器であると考えられているが、HEMPASでは脾臓腫大へと移行する。脾臓の外科的切除によりしばしば貧血を軽減する。また肝では一般的に鉄沈着と肝硬変がみられる。鉄沈着と肝硬変を防止するためには、血液の抜き取りを必要とする場合もある。HEMPASの重症例では精神異常や知覚異常を示す。HEMPASは遺伝的には不均一である。MII遺伝子に欠損があると同定された最初のHEMPASの症例はイギリスからの患者である。患者のMII mRNAは正常者のレベルの10％以下しか発現していない。最近、MII遺伝子をコードする領域に突然変異をもった他のHEMPASの症例が同定されている。他方、南イタリアの症例でミニSatelliteマーカーのセットを用いた糖鎖結合領域の解析からHEMPASの原因遺伝子(CDAN2)が染色体 20q11.1に同定された。CDAN2の性質は現在でもよくわかっていない。糖転移系酵素ではないあるタンパクをコードする遺伝子の欠陥がいかなる機構によりGnT-IIとMII周辺でのＮ型糖鎖生合成を崩壊させるのかという疑問は残ったままである。一つの可能性はゴルジ体の膜移行を制御する細胞質タンパクに欠陥が存在するということであり、この欠陥が糖鎖生合成に影響しているということである。HEMPAS患者間にみられる生化学的類似性は、不均質な遺伝子産物が生化学的に同一の経路に作用していることを示唆する。
Glycoforum -Glycoprotein, Dr. Michiko N. Fukuda
http://www.glycoforum.gr.jp/science/word/glycoprotein/GPB05J.html</gdgsch:pathogenesis>
<gdgsch:pathogenesis xml:lang="en">A genetic anemia in humans. Erythrocyte membrane glycoproteins, such as band 3 and band 4.5, which are normally glycosylated with polylactosamines lack polylactosamines, in HEMPAS. Instead, polylactosamines accumulate as glycolipids in HEMPAS. Analysis of N-glycans from HEMPAS erythrocyte membranes revealed a series of incompletely processed N-glycan structures, and characterize this disease as N-glycan processing deficiency. HEMPAS is an autosomal recessive anemia. Parents and some siblings of HEMPAS patients are clinically normal but are heterozygous carriers of the defective gene. The numbers of patients reported in the literature is 130, although as many as 300 patients may exist. HEMPAS patients have been found on all continents and in a variety of races. Both sexes are equally affected. Various case reports on HEMPAS patients suggest that the disease is often asymptomatic and therefore not as rare as hitherto believed. This disease may become clinically apparent when another hereditary or acquired disease occurs. HEMPAS patients suffer from life-long anemia. Jaundice is common. In most cases the degree of anemia is mild; however, there are severely affected patients who require constant care and frequent transfusions. The most striking diagnostic feature of HEMPAS is abnormal multinucleated erythroblasts in the bone marrow. Erythrocytes released to the peripheral blood are short-lived: 7-34 days in HEMPAS versus 100 days in normal adults. The spleen may be the principal site of erythrocyte destruction, leading to splenomegaly in HEMPAS. Surgical removal of the spleen often alleviates the anemia. Also common are liver hemosiderosis and cirrhosis. Some HEMPAS patients need to withdraw blood in order to prevent hemosiderosis and cirrhosis. Severe cases of HEMPAS show mental and sensory abnormalities. HEMPAS is genetically heterogeneous. The first HEMPAS case identified as being defective in the MII gene is a patient from England. The patient cells express MII mRNA at less than 10% of normal levels (2). Recently another HEMPAS case (Irish) having mutations in the coding region of the MII gene has been identified. On the other hand, linkage analysis of southern Italy cases using sets of microsatellite markers identified the HEMPAS causative gene (CDAN2) in chromosome 20q11.2 (3). The nature of CDAN2 is currently unknown. A question remains as to how a defect in a gene encoding a protein other than a glycosylation enzyme results in the disruption of N-glycan synthesis at the GnT-II and MII steps. One possibility is that a defect exists in a Golgi apparatus or cytoplasmic protein regulating membrane trafficking and that this defect affects glycosylation. Biochemical similarities among HEMPAS patients suggest that heterogeneous gene products affect the same biochemical pathway. 
Reference : Glycoforum -Glycoprotein, Dr. Michiko N. Fukuda
http://www.glycoforum.gr.jp/science/word/glycoprotein/GPB05E.html</gdgsch:pathogenesis>
<gdgsch:omimPhenotype>ANEMIA, DYSERYTHROPOIETIC CONGENITAL, TYPE II; CDAN2</gdgsch:omimPhenotype>
<gdgsch:omimPhenoMIMnumber>224100</gdgsch:omimPhenoMIMnumber>
<rdfs:seeAlso rdf:resource="http://identifiers.org/omim/224100"/>
<rdfs:seeAlso rdf:resource="http://id.nlm.nih.gov/mesh/D000742"/>
<rdfs:seeAlso rdf:resource="http://identifiers.org/mesh/D000742"/>
</rdf:Description>
<rdf:Description rdf:about="#disdMSId107">
<rdf:type rdf:resource="http://jcggdb.jp/rdf/diseases/gdgdb-schema#DiseaseDescriptionGDGDB"/>
<gdgsch:diseaseName xml:lang="en">Limb-girdle muscular dystrophy 2I</gdgsch:diseaseName>
<gdgsch:diseaseName xml:lang="en">LGMD2I</gdgsch:diseaseName>
<gdgsch:diseaseName xml:lang="ja">肢帯型筋ジストロフィー2I型</gdgsch:diseaseName>
<gdgsch:pathogenesis xml:lang="ja">重篤な筋衰弱と変性、心筋症を特徴とする。精神遅延や小脳嚢胞が観察されることもある。FKRP遺伝子の対立変異は、しばしば心筋症を併発し、青年期から成人期と幅広い発症時期を示す肢帯型筋ジストロフィー2I型(LGMD2I: OMIM 607155)の原因ともなる。FKRP遺伝子の変異を持つ患者は、例外なくα-ジストログリカンの発現が低下し、その程度は病気の重症度と一致（重症なものほどα-ジストログリカンの発現がより低下）し、さらにウェスタンブロット解析を行なうと糖鎖をより多く持つと思われる高分子量のα-ジストログリカンが明らかに減少していることが分かる。FKRPの機能は不明だが、糖転移酵素あるいは糖鎖修飾調節因子としてα-ジストログリカンの糖鎖修飾に関与すると考えられている。FKRPとフクチンはともにゴルジ局在蛋白質だと考えられるので、これらの蛋白質の欠損がα-ジストログリカンの正常な成熟を妨げることは十分に考えられることである。種々の近位および躯幹筋力低下、心筋症
Glycoforum -Beyond Glycogenes, 遠藤玉夫 氏http://www.glycoforum.gr.jp/science/glycogenes/13/13J.html</gdgsch:pathogenesis>
<gdgsch:omimPhenotype>MUSCULAR DYSTROPHY, LIMB-GIRDLE, TYPE 2I; LGMD2I</gdgsch:omimPhenotype>
<gdgsch:omimPhenoMIMnumber>607155</gdgsch:omimPhenoMIMnumber>
<rdfs:seeAlso rdf:resource="http://identifiers.org/omim/607155"/>
<rdfs:seeAlso rdf:resource="http://id.nlm.nih.gov/mesh/C564612"/>
<rdfs:seeAlso rdf:resource="http://identifiers.org/mesh/C564612"/>
</rdf:Description>
<rdf:Description rdf:about="#disdMSId48">
<rdf:type rdf:resource="http://jcggdb.jp/rdf/diseases/gdgdb-schema#DiseaseDescriptionGDGDB"/>
<gdgsch:diseaseName xml:lang="ja">先天性糖鎖異常症IIa型</gdgsch:diseaseName>
<gdgsch:diseaseName xml:lang="en">CDG IIa</gdgsch:diseaseName>
<gdgsch:diseaseName xml:lang="en">Congenital Disorder of Glycosylation type IIa</gdgsch:diseaseName>
<gdgsch:pathogenesis xml:lang="en">Hypotonia, severe psychomotor retardation, frequent infections, widely spaced nipples
Glycoforum -Beyond Glycogenes, Dr. Hudson H. Freezehttp://www.glycoforum.gr.jp/science/glycogenes/08/08E.html</gdgsch:pathogenesis>
<gdgsch:pathogenesis xml:lang="ja">弛緩、重度の精神運動性遅滞、頻回感染、乳房間距離拡大
Glycoforum -Beyond Glycogenes, Dr. Hudson H. Freezehttp://www.glycoforum.gr.jp/science/glycogenes/08/08J.html</gdgsch:pathogenesis>
<gdgsch:pathogenesis xml:lang="ja">精神運動発達遅滞、自閉症、言語獲得なし、特徴的顔貌（かぎ鼻、長い人中、薄い上口蓋、大耳介）、心室中隔欠損、小頭症、成長障害、胸郭変形、難治性てんかん、出血傾向。MRIにて白質低吸収。
大阪府立母子保健総合医療センター 岡本伸彦  和田芳直http://www.med.osaka-u.ac.jp/pub/inst-mch/CDG.pdf</gdgsch:pathogenesis>
<gdgsch:omimPhenotype>CONGENITAL DISORDER OF GLYCOSYLATION, TYPE IIa; CDG2A</gdgsch:omimPhenotype>
<gdgsch:omimPhenoMIMnumber>212066</gdgsch:omimPhenoMIMnumber>
<rdfs:seeAlso rdf:resource="http://identifiers.org/omim/212066"/>
<rdfs:seeAlso rdf:resource="http://id.nlm.nih.gov/mesh/C535752"/>
<rdfs:seeAlso rdf:resource="http://identifiers.org/mesh/C535752"/>
</rdf:Description>
<rdf:Description rdf:about="#disdMSId83">
<rdf:type rdf:resource="http://jcggdb.jp/rdf/diseases/gdgdb-schema#DiseaseDescriptionGDGDB"/>
<gdgsch:diseaseName xml:lang="ja">Scheie症候群</gdgsch:diseaseName>
<gdgsch:diseaseName xml:lang="ja">MPS IS型</gdgsch:diseaseName>
<gdgsch:diseaseName xml:lang="en">Scheie syndrome</gdgsch:diseaseName>
<gdgsch:diseaseName xml:lang="ja">シャイエ症候群</gdgsch:diseaseName>
<gdgsch:diseaseName xml:lang="ja">ムコ多糖症IS型</gdgsch:diseaseName>
<gdgsch:pathogenesis xml:lang="ja">関節拘縮・骨格異常・特異な顔貌（ガーゴイリズム）・角膜混濁・大動脈弁口逆流などを認める。硫酸デルマタンなどの尿中排泄増加がある。
難病情報センターホームページ（2010年2月現在）から引用http://www.nanbyou.or.jp/sikkan/117_i.htm</gdgsch:pathogenesis>
<gdgsch:omimPhenotype>SCHEIE SYNDROME</gdgsch:omimPhenotype>
<gdgsch:omimPhenoMIMnumber>607016</gdgsch:omimPhenoMIMnumber>
<rdfs:seeAlso rdf:resource="http://identifiers.org/omim/607016"/>
<rdfs:seeAlso rdf:resource="http://id.nlm.nih.gov/mesh/D008059"/>
<rdfs:seeAlso rdf:resource="http://identifiers.org/mesh/D008059"/>
</rdf:Description>
<rdf:Description rdf:about="#disdMSId94">
<rdf:type rdf:resource="http://jcggdb.jp/rdf/diseases/gdgdb-schema#DiseaseDescriptionGDGDB"/>
<gdgsch:diseaseName xml:lang="ja">スライ症候群</gdgsch:diseaseName>
<gdgsch:diseaseName xml:lang="en">Sly symdrome</gdgsch:diseaseName>
<gdgsch:diseaseName xml:lang="en">mucopolysaccharidosis VII</gdgsch:diseaseName>
<gdgsch:diseaseName xml:lang="ja">ムコ多糖症VII型</gdgsch:diseaseName>
<gdgsch:diseaseName xml:lang="en">Sly's disease</gdgsch:diseaseName>
<gdgsch:diseaseName xml:lang="en">Sly's syndrome</gdgsch:diseaseName>
<gdgsch:omimPhenotype>MUCOPOLYSACCHARIDOSIS TYPE VII</gdgsch:omimPhenotype>
<gdgsch:omimPhenoMIMnumber>253220</gdgsch:omimPhenoMIMnumber>
<rdfs:seeAlso rdf:resource="http://identifiers.org/omim/253220"/>
<rdfs:seeAlso rdf:resource="http://id.nlm.nih.gov/mesh/D016538"/>
<rdfs:seeAlso rdf:resource="http://identifiers.org/mesh/D016538"/>
</rdf:Description>
<rdf:Description rdf:about="#disdMSId36">
<rdf:type rdf:resource="http://jcggdb.jp/rdf/diseases/gdgdb-schema#DiseaseDescriptionGDGDB"/>
<gdgsch:diseaseName xml:lang="en">CDG Ib</gdgsch:diseaseName>
<gdgsch:diseaseName xml:lang="ja">先天性糖鎖異常症Ib型</gdgsch:diseaseName>
<gdgsch:diseaseName xml:lang="en">Congenital Disorder of Glycosylation type Ib</gdgsch:diseaseName>
<gdgsch:pathogenesis xml:lang="en">Can be treated with simple monosaccharide therapy. The effective therapy is oral mannose. Mannose by passes the fructose-6-PMan-6-P block to replenish the depleted GDP-Man pools. Mannose reverses hypoglycemia and deficient anti-thrombin III within a few weeks, and within 1-2 months plasma protein levels are normal and protein-losing enteropathy disappears. Normal development, hypoglycemia, coagulopathy, protein-losing enteropathy, hepatic fibrosis, cyclicvomiting
Reference: Glycoforum -Beyond Glycogenes, Dr. Hudson H. Freeze
http://www.glycoforum.gr.jp/science/glycogenes/08/08E.html</gdgsch:pathogenesis>
<gdgsch:pathogenesis xml:lang="ja">神経症状を欠き、肝機能障害（先天性肝線維症）、消化管機能異常を呈する。難治性下痢、hypoglycemia, 出血傾向、蛋白喪失型胃腸症、腸管リンパ管拡張、消化管出血。 AtⅢ、FactorⅨが低下することがある。Mannose補充療法が有効である。
大阪府立母子保健総合医療センター 岡本伸彦  和田芳直http://www.med.osaka-u.ac.jp/pub/inst-mch/CDG.pdf
</gdgsch:pathogenesis>
<gdgsch:pathogenesis xml:lang="ja">単純な単糖を投与することで治療可能。有効な治療はマンノースの経口投与である。マンノースはフルクトース-6-P→マンノース-6-Pブロックを迂回し、枯渇したGDP-マンノースプールを補給する。マンノースは低血糖とアンチスロンビンⅢ不足を数週間以内に上昇の方向に、1-2ヶ月以内に血漿性タンパク質レベルを正常化させ、タンパク質-喪失腸症を消失させる。正常発育、低血糖、凝固異常、タンパク質-喪失腸症、肝繊維化、周期性嘔吐
Glycoforum -Beyond Glycogenes, Dr. Hudson H. Freezehttp://www.glycoforum.gr.jp/science/glycogenes/08/08J.html
</gdgsch:pathogenesis>
<gdgsch:omimPhenotype>CONGENITAL DISORDER OF GLYCOSYLATION, TYPE Ib; CDG1B</gdgsch:omimPhenotype>
<gdgsch:omimPhenoMIMnumber>602579</gdgsch:omimPhenoMIMnumber>
<rdfs:seeAlso rdf:resource="http://identifiers.org/omim/602579"/>
<rdfs:seeAlso rdf:resource="http://id.nlm.nih.gov/mesh/C535740"/>
<rdfs:seeAlso rdf:resource="http://identifiers.org/mesh/C535740"/>
</rdf:Description>
<rdf:Description rdf:about="#disdMSId77">
<rdf:type rdf:resource="http://jcggdb.jp/rdf/diseases/gdgdb-schema#DiseaseDescriptionGDGDB"/>
<gdgsch:diseaseName xml:lang="ja">β‐マンノシドーシス</gdgsch:diseaseName>
<gdgsch:diseaseName xml:lang="en">β-Mannosidosis</gdgsch:diseaseName>
<gdgsch:diseaseName xml:lang="en">beta-Mannosidosis</gdgsch:diseaseName>
<gdgsch:pathogenesis xml:lang="en">Most patients with this disease develop mental retardation and facial dysmorphism.
Glycoforum -Glycopathology, Dr. Hitoshi Sakurabahttp://www.glycoforum.gr.jp/science/word/glycopathology/GD-A05E.html</gdgsch:pathogenesis>
<gdgsch:pathogenesis xml:lang="ja">本症の患者の多くは、精神発達の遅れや顔貌異常を伴う。
Glycoforum -Glycopathology, 桜庭均 氏http://www.glycoforum.gr.jp/science/word/glycopathology/GD-A05J.html</gdgsch:pathogenesis>
<gdgsch:pathogenesis xml:lang="ja">乳児期以降に発症し、精神運動発達障害・臓器腫大・特異な顔貌・骨格異常などを呈する。 
 
難病情報センターホームページ（2010年2月現在）から引用http://www.nanbyou.or.jp/sikkan/117_i.htm
 </gdgsch:pathogenesis>
<gdgsch:omimPhenotype>MANNOSIDOSIS, BETA A, LYSOSOMAL</gdgsch:omimPhenotype>
<gdgsch:omimPhenoMIMnumber>248510</gdgsch:omimPhenoMIMnumber>
<rdfs:seeAlso rdf:resource="http://identifiers.org/omim/248510"/>
<rdfs:seeAlso rdf:resource="http://id.nlm.nih.gov/mesh/C538599"/>
<rdfs:seeAlso rdf:resource="http://identifiers.org/mesh/C538599"/>
</rdf:Description>
<rdf:Description rdf:about="#disdMSId66">
<rdf:type rdf:resource="http://jcggdb.jp/rdf/diseases/gdgdb-schema#DiseaseDescriptionGDGDB"/>
<gdgsch:diseaseName xml:lang="en">Saposin C deficienty</gdgsch:diseaseName>
<gdgsch:diseaseName xml:lang="en">Gaucher-like disease</gdgsch:diseaseName>
<gdgsch:diseaseName xml:lang="ja">Gaucher病様蓄積症（Gaucher-like disease, ゴーシェ病様蓄積症, Saposin C deficienty, サポシンC欠損症)</gdgsch:diseaseName>
<gdgsch:pathogenesis xml:lang="ja">サポシンC（SAP-2とも呼ばれる）の欠損症の患者は、Gaucher病3型に似た臨床像を呈する。
Glycoforum -Glycopathology, 桜庭均 氏http://www.glycoforum.gr.jp/science/word/glycopathology/GD-A05J.html</gdgsch:pathogenesis>
<gdgsch:pathogenesis xml:lang="en">Patients with saposin C (SAP-2) deficiency show clinical features similar to those of Gaucher disease type 3
Reference : Glycoforum -Glycopathology, Dr. Hitoshi Sakuraba
http://www.glycoforum.gr.jp/science/word/glycopathology/GD-A05E.html
 </gdgsch:pathogenesis>
<gdgsch:omimPhenotype>GAUCHER DISEASE, ATYPICAL, DUE TO SAPOSIN C DEFICIENCY</gdgsch:omimPhenotype>
<gdgsch:omimPhenoMIMnumber>610539</gdgsch:omimPhenoMIMnumber>
<rdfs:seeAlso rdf:resource="http://identifiers.org/omim/610539"/>
<rdfs:seeAlso rdf:resource="http://id.nlm.nih.gov/mesh/C566435"/>
<rdfs:seeAlso rdf:resource="http://identifiers.org/mesh/C566435"/>
</rdf:Description>
<rdf:Description rdf:about="#disdMSId89">
<rdf:type rdf:resource="http://jcggdb.jp/rdf/diseases/gdgdb-schema#DiseaseDescriptionGDGDB"/>
<gdgsch:diseaseName xml:lang="ja">サンフィリッポ病D型</gdgsch:diseaseName>
<gdgsch:diseaseName xml:lang="ja">サンフィリッポ症候群D型 Mucopolysaccharidosis Type IIID</gdgsch:diseaseName>
<gdgsch:diseaseName xml:lang="en">Sanfilippo's syndrome type D</gdgsch:diseaseName>
<gdgsch:diseaseName xml:lang="en">Sanfilippo syndrome type D</gdgsch:diseaseName>
<gdgsch:diseaseName xml:lang="ja">ムコ多糖症IIID型</gdgsch:diseaseName>
<gdgsch:diseaseName xml:lang="en">Mucopolysaccharidosis Type IIID</gdgsch:diseaseName>
<gdgsch:pathogenesis xml:lang="ja">A型heparan N-sulfatase，B型α-N-acetylglucosaminidase, C型acetyl CoA：α-glucosaminidase acetyltransferase，D型N-acetylglucosamine 6-sulfataseの欠損こよりへパラン硫酸の蓄積,尿中増加を認める。小児期発症で，行動異常（多動粗暴），精神運動発達遅滞，粗な髪，多毛，軽度肝脾腫（小児），難聴，痙攣，退行がみられるが，骨格異常などの身体症状は軽い。A型が最も重症である。
難病情報センターホームページ（2010年2月現在）から引用http://www.nanbyou.or.jp/sikkan/117_i.htm</gdgsch:pathogenesis>
<gdgsch:omimPhenotype>MUCOPOLYSACCHARIDOSIS TYPE IIID</gdgsch:omimPhenotype>
<gdgsch:omimPhenoMIMnumber>252940</gdgsch:omimPhenoMIMnumber>
<rdfs:seeAlso rdf:resource="http://identifiers.org/omim/252940"/>
<rdfs:seeAlso rdf:resource="http://id.nlm.nih.gov/mesh/D009084"/>
<rdfs:seeAlso rdf:resource="http://identifiers.org/mesh/D009084"/>
</rdf:Description>
<rdf:Description rdf:about="#disdMSId50">
<rdf:type rdf:resource="http://jcggdb.jp/rdf/diseases/gdgdb-schema#DiseaseDescriptionGDGDB"/>
<gdgsch:diseaseName xml:lang="en">CDGIIc</gdgsch:diseaseName>
<gdgsch:diseaseName xml:lang="ja">先天性糖鎖異常症IIc型</gdgsch:diseaseName>
<gdgsch:diseaseName xml:lang="en">Congenital Disorder of Glycosylation type IIc</gdgsch:diseaseName>
<gdgsch:pathogenesis xml:lang="en">Can be treated with simple monosaccharide therapy.Hypotonia, psychomotor retardation, elevated peripheral leukocytes, failure to thrives, short arms and legs
Glycoforum -Beyond Glycogenes, Dr. Hudson H. Freezehttp://www.glycoforum.gr.jp/science/glycogenes/08/08E.html</gdgsch:pathogenesis>
<gdgsch:pathogenesis xml:lang="ja">精神運動発達遅滞、特異的顔貌、小頭症、failure to thrives, けいれん、筋緊張低下、免疫異常（恒常的な好中球数増加、高中球遊走能低下）、細菌感染を反復するLeukocyte adhesion deficiencyである。
大阪府立母子保健総合医療センター 岡本伸彦  和田芳直http://www.med.osaka-u.ac.jp/pub/inst-mch/CDG.pdf</gdgsch:pathogenesis>
<gdgsch:pathogenesis xml:lang="ja">単純な単糖を投与することで治療可能。弛緩、精神運動性遅滞、末梢血白血球の上昇、成長障害、短上下肢
Glycoforum -Beyond Glycogenes, Dr. Hudson H. Freezehttp://www.glycoforum.gr.jp/science/glycogenes/08/08J.html</gdgsch:pathogenesis>
<gdgsch:omimPhenotype>CONGENITAL DISORDER OF GLYCOSYLATION, TYPE IIc; CDG2C</gdgsch:omimPhenotype>
<gdgsch:omimPhenoMIMnumber>266265</gdgsch:omimPhenoMIMnumber>
<rdfs:seeAlso rdf:resource="http://identifiers.org/omim/266265"/>
<rdfs:seeAlso rdf:resource="http://id.nlm.nih.gov/mesh/C535755"/>
<rdfs:seeAlso rdf:resource="http://identifiers.org/mesh/C535755"/>
</rdf:Description>
<rdf:Description rdf:about="#disdMSId73">
<rdf:type rdf:resource="http://jcggdb.jp/rdf/diseases/gdgdb-schema#DiseaseDescriptionGDGDB"/>
<gdgsch:diseaseName xml:lang="en">Cholesteryl ester and triglyceride storage diseases）</gdgsch:diseaseName>
<gdgsch:diseaseName xml:lang="en">Cholesteryl ester and triglyceride storage diseases</gdgsch:diseaseName>
<gdgsch:diseaseName xml:lang="ja">ウォルマン病 （Wolman病</gdgsch:diseaseName>
<gdgsch:diseaseName xml:lang="ja">コレステリルエステルおよびトリグリセリド蓄積症</gdgsch:diseaseName>
<gdgsch:diseaseName xml:lang="en">Wolman diseases</gdgsch:diseaseName>
<gdgsch:diseaseName xml:lang="en">Wolman's diseases</gdgsch:diseaseName>
<gdgsch:diseaseName xml:lang="en">Wolman disease and cholesteryl ester storage disease</gdgsch:diseaseName>
<gdgsch:pathogenesis xml:lang="en">Deficient activity of acid lipase results in the accumulation of cholesteryl esters and triglyceride. Genetic acid lipase deficiency includes two clinically different disorders, Wolman disease and cholesteryl ester storage disease. The former is a severe phenotype and fatal before the age of 1. Patients with this type develop hepatosplenomegaly, steatorrhea and adrenal calcification. The latter is phenotypically more benign compared with the former.
Reference : Glycoforum -Glycopathology, Dr. Hitoshi Sakuraba
http://www.glycoforum.gr.jp/science/word/glycopathology/GD-A05E.html
 </gdgsch:pathogenesis>
<gdgsch:pathogenesis xml:lang="ja">acid lipaseの欠損によりコレステロールエステルやトリグリセリドが蓄積する。乳児期に発症し，肝脾腫，脂肪便, 腹部膨満，副腎の石灰化がみられる。
難病情報センターホームページ（2010年2月現在）から引用http://www.nanbyou.or.jp/sikkan/117_i.htm</gdgsch:pathogenesis>
<gdgsch:pathogenesis xml:lang="ja">酸性リパーゼの活性低下は、コレステリルエステルとトリグリセリドの蓄積を惹起する。遺伝性の酸性リパーゼ欠損症には、臨床的に異なる2種類の疾患であるWolman病とコレステリルエステル蓄積症が含まれる。前者では、肝脾腫、脂肪便や副腎石灰化などの症状が出現する。後者は、それよりも緩徐で軽い臨床経過をとる。
Glycoforum -Glycopathology, 桜庭均 氏http://www.glycoforum.gr.jp/science/word/glycopathology/GD-A05J.html</gdgsch:pathogenesis>
<gdgsch:omimPhenotype>WOLMAN DISEASE,
CHOLESTERYL ESTER STORAGE DISEASE (CESD)</gdgsch:omimPhenotype>
<gdgsch:omimPhenoMIMnumber>278000</gdgsch:omimPhenoMIMnumber>
<rdfs:seeAlso rdf:resource="http://identifiers.org/omim/278000"/>
<gdgsch:omimPhenoMIMnumber>278000</gdgsch:omimPhenoMIMnumber>
<rdfs:seeAlso rdf:resource="http://identifiers.org/omim/278000"/>
<rdfs:seeAlso rdf:resource="http://id.nlm.nih.gov/mesh/D015223"/>
<rdfs:seeAlso rdf:resource="http://identifiers.org/mesh/D015223"/>
</rdf:Description>
<rdf:Description rdf:about="#disdMSId95">
<rdf:type rdf:resource="http://jcggdb.jp/rdf/diseases/gdgdb-schema#DiseaseDescriptionGDGDB"/>
<gdgsch:diseaseName xml:lang="en">I-cell disease</gdgsch:diseaseName>
<gdgsch:diseaseName xml:lang="ja">ムコリピドーシスⅡ型</gdgsch:diseaseName>
<gdgsch:diseaseName xml:lang="ja">I-細胞病</gdgsch:diseaseName>
<gdgsch:pathogenesis xml:lang="ja">UDP-N-acetylglucosamine ： lysosomal enzyme N - acetyl-glucosamine-1-phosphotransferase の欠損により，ライソゾーム酵素のマンノース6－リン酸標識が障害され，酵素のライソゾームヘの局在が障害される。乳児期発症で，ムコ多糖症様のガルゴイリズム，骨変形，関節拘縮，巨舌，肝腫，ヘルニア，角膜混濁，重度の精神運動発達遅滞がみられるが，ムコ多糖尿はない。網内系細胞の細胞質中に多くの空胞（inclusion body）がみられる。pseudo-Hurler polydystrophy は軽症型である。
難病情報センターホームページ（2010年2月現在）から引用http://www.nanbyou.or.jp/sikkan/117_i.htm</gdgsch:pathogenesis>
<gdgsch:pathogenesis xml:lang="ja">早期発症で重度の精神運動発達遅延、粗な顔貌や多発性骨異常を伴う。間葉系由来の細胞で、リソソームのマトリックス酵素の輸送が障害される。
Glycoforum -Glycopathology, 桜庭均 氏http://www.glycoforum.gr.jp/science/word/glycopathology/GD-A05J.html</gdgsch:pathogenesis>
<gdgsch:pathogenesis xml:lang="en">Characterized by early onset, severe psychomotor retardation, coarse facies and dysostosis multiplex. The transport of lysosomal matrix enzymes in cells of mesenchymal origin is defective.
Reference : Glycoforum -Glycopathology, Dr. Hitoshi Sakuraba
http://www.glycoforum.gr.jp/science/word/glycopathology/GD-A05E.html</gdgsch:pathogenesis>
<gdgsch:omimPhenotype>MUCOLIPIDOSIS II ALPHA/BETA</gdgsch:omimPhenotype>
<gdgsch:omimPhenoMIMnumber>252500</gdgsch:omimPhenoMIMnumber>
<rdfs:seeAlso rdf:resource="http://identifiers.org/omim/252500"/>
<rdfs:seeAlso rdf:resource="http://id.nlm.nih.gov/mesh/D009081"/>
<rdfs:seeAlso rdf:resource="http://identifiers.org/mesh/D009081"/>
</rdf:Description>
<rdf:Description rdf:about="#disdMSId56">
<rdf:type rdf:resource="http://jcggdb.jp/rdf/diseases/gdgdb-schema#DiseaseDescriptionGDGDB"/>
<gdgsch:diseaseName xml:lang="en">Tay-Sachs AB variant</gdgsch:diseaseName>
<gdgsch:diseaseName xml:lang="ja">GM2 activator欠損症</gdgsch:diseaseName>
<gdgsch:diseaseName xml:lang="en">GM2 activator deficiency</gdgsch:diseaseName>
<gdgsch:diseaseName xml:lang="ja">GM2 活性化蛋白質欠損症</gdgsch:diseaseName>
<gdgsch:diseaseName xml:lang="en">GM2 gangliosidosis AB variant, GM2 activator deficiency, Tay-Sachs AB variant</gdgsch:diseaseName>
<gdgsch:diseaseName xml:lang="en">GM2 gangliosidosis AB variant</gdgsch:diseaseName>
<gdgsch:diseaseName xml:lang="ja">GM2ガングリオシドーシスAB異型</gdgsch:diseaseName>
<gdgsch:pathogenesis xml:lang="en">The GM2 activator is essentially required for in vivo degradation of GM2 ganglioside by beta-hexosaminidase A, and a genetic defect of it causes neuronal accumulation of GM2 ganglioside. GM2 activator deficiency is called GM2 gangliosidosis AB variant, and the clinical features resemble those of the classic GM2 gangliosidosis B variant or GM2 gangliosidosis O variant.
Reference : Glycoforum -Glycopathology, Dr. Hitoshi Sakuraba
http://www.glycoforum.gr.jp/science/word/glycopathology/GD-A05E.html</gdgsch:pathogenesis>
<gdgsch:pathogenesis xml:lang="ja">β-ヘキソサミニダーゼAによる生体内でのGM2ガングリオシドの分解にはGM2活性化蛋白質を必要とする。このGM2活性化蛋白質の遺伝子異常は、神経系へのGM2ガングリオシドの蓄積を惹起する。GM2活性化蛋白質欠損症は、GM2ガングリオシドーシスAB異型と呼ばれ、その臨床像はGM2ガングリオシドーシスB異型およびO異型のそれに酷似する。
Glycoforum -Glycopathology, 桜庭均 氏http://www.glycoforum.gr.jp/science/word/glycopathology/GD-A05J.html</gdgsch:pathogenesis>
<gdgsch:pathogenesis xml:lang="ja">Tay-Sachs病はβ-hexosaminidase Aの欠損，Sandhoff病はβ-hexosaminidase A，Bの欠損，AB型はGM2活性化蛋白の欠損により，神経細胞にGM2ガングリオシドが蓄積する．乳児型は知能障害，視力障害，痙攣を呈する。若年型は運動失調，アテトーゼがみられ，成人型は脊髄小脳変性症や運動ニューロン疾患類似の症状を呈するものがある。
難病情報センターホームページ（2010年2月現在）から引用http://www.nanbyou.or.jp/sikkan/117_i.htm</gdgsch:pathogenesis>
<gdgsch:omimPhenotype>TAY-SACHS DISEASE, AB VARIANT</gdgsch:omimPhenotype>
<gdgsch:omimPhenoMIMnumber>272750</gdgsch:omimPhenoMIMnumber>
<rdfs:seeAlso rdf:resource="http://identifiers.org/omim/272750"/>
<rdfs:seeAlso rdf:resource="http://id.nlm.nih.gov/mesh/D049290"/>
<rdfs:seeAlso rdf:resource="http://identifiers.org/mesh/D049290"/>
</rdf:Description>
<rdf:Description rdf:about="#disdMSId40">
<rdf:type rdf:resource="http://jcggdb.jp/rdf/diseases/gdgdb-schema#DiseaseDescriptionGDGDB"/>
<gdgsch:diseaseName xml:lang="en">Congenital Disorder of Glycosylation type If</gdgsch:diseaseName>
<gdgsch:diseaseName xml:lang="en">CDG If</gdgsch:diseaseName>
<gdgsch:diseaseName xml:lang="ja">先天性糖鎖異常症If型</gdgsch:diseaseName>
<gdgsch:pathogenesis xml:lang="ja">筋緊張低下、関節拘縮、眼振、固視不良、strabismus, amaurosis、精神運動発達遅滞、Epilepsy、全般性脳委縮、皮膚感想、角化亢進、紅皮症
大阪府立母子保健総合医療センター 岡本伸彦  和田芳直http://www.med.osaka-u.ac.jp/pub/inst-mch/CDG.pdf</gdgsch:pathogenesis>
<gdgsch:pathogenesis xml:lang="ja">弛緩、重度の精神運動性遅滞、発作、失明、乾燥皮膚、少食、嘔吐
Glycoforum -Beyond Glycogenes, Dr. Hudson H. Freezehttp://www.glycoforum.gr.jp/science/glycogenes/08/08J.html</gdgsch:pathogenesis>
<gdgsch:pathogenesis xml:lang="en">Hypotonia, severe psychomotor retardation, seizures, blindness, dry skin, low food intake, vomiting
Glycoforum -Beyond Glycogenes, Dr. Hudson H. Freezehttp://www.glycoforum.gr.jp/science/glycogenes/08/08E.html</gdgsch:pathogenesis>
<gdgsch:omimPhenotype>CONGENITAL DISORDER OF GLYCOSYLATION, TYPE If; CDG1F</gdgsch:omimPhenotype>
<gdgsch:omimPhenoMIMnumber>609180</gdgsch:omimPhenoMIMnumber>
<rdfs:seeAlso rdf:resource="http://identifiers.org/omim/609180"/>
<rdfs:seeAlso rdf:resource="http://id.nlm.nih.gov/mesh/C535744"/>
<rdfs:seeAlso rdf:resource="http://identifiers.org/mesh/C535744"/>
</rdf:Description>
<rdf:Description rdf:about="#disdMSId53">
<rdf:type rdf:resource="http://jcggdb.jp/rdf/diseases/gdgdb-schema#DiseaseDescriptionGDGDB"/>
<gdgsch:diseaseName xml:lang="ja">GM1-ガングリオシドーシス1型</gdgsch:diseaseName>
<gdgsch:diseaseName xml:lang="en">GM1 type 1 gangliosidosis</gdgsch:diseaseName>
<gdgsch:diseaseName xml:lang="en">type 1 GM1 gangliosidosis</gdgsch:diseaseName>
<gdgsch:diseaseName xml:lang="ja">1型GM1ガングリオシドーシス</gdgsch:diseaseName>
<gdgsch:diseaseName xml:lang="ja">GM1ガングリオシドβガラクトシダーゼ欠損症1</gdgsch:diseaseName>
<gdgsch:diseaseName xml:lang="en">GM1 gangliosidosis Type I</gdgsch:diseaseName>
<gdgsch:diseaseName xml:lang="en">GM1 gangliosidosis type I</gdgsch:diseaseName>
<gdgsch:pathogenesis xml:lang="en">In typical cases, progressive accumulation of GM1 ganglioside and related glycolipids and glycoproteins results in systemic manifestations, including psychomotor retardation, facial dysmorphism, skeletal dysplasia and hepatosplenomegaly.
Reference : Glycoforum -Glycopathology, Dr. Hitoshi Sakuraba</gdgsch:pathogenesis>
<gdgsch:pathogenesis xml:lang="ja">典型例では、GM1ガングリオシドやその関連糖脂質および糖蛋白質が進行性に蓄積し、精神運動発達遅延、顔貌異常、骨異常、肝脾腫などの全身症状を示す。
Glycoforum -Glycopathology, 桜庭均 氏http://www.glycoforum.gr.jp/science/word/glycopathology/GD-A05J.html</gdgsch:pathogenesis>
<gdgsch:pathogenesis xml:lang="ja">β-galactosidaseの欠損により中枢神経系にGM1ガングリオシド，骨を含む全身臓器にケラタン硫酸、オリゴ糖の蓄積が起こる。乳児型は粗な顔貌(ガルゴイリズム)，骨変形，肝脾腫，知能障害，錐体路障害，眼底にcherry red spotがみられる。若年型は症状が軽い。成人型はジストニアを主体とする錐体外路障害を呈する。
難病情報センターホームページ（2010年2月現在）から引用http://www.nanbyou.or.jp/sikkan/117_i.htm</gdgsch:pathogenesis>
<gdgsch:omimPhenotype>GM1-GANGLIOSIDOSIS, TYPE I</gdgsch:omimPhenotype>
<gdgsch:omimPhenoMIMnumber>230500</gdgsch:omimPhenoMIMnumber>
<rdfs:seeAlso rdf:resource="http://identifiers.org/omim/230500"/>
<rdfs:seeAlso rdf:resource="http://id.nlm.nih.gov/mesh/D016537"/>
<rdfs:seeAlso rdf:resource="http://identifiers.org/mesh/D016537"/>
</rdf:Description>
<rdf:Description rdf:about="#disdMSId62">
<rdf:type rdf:resource="http://jcggdb.jp/rdf/diseases/gdgdb-schema#DiseaseDescriptionGDGDB"/>
<gdgsch:diseaseName xml:lang="ja">グロボイド細胞性脳白質異栄養症</gdgsch:diseaseName>
<gdgsch:diseaseName xml:lang="en">Krabbe's disease</gdgsch:diseaseName>
<gdgsch:diseaseName xml:lang="ja">クラッベ病</gdgsch:diseaseName>
<gdgsch:diseaseName xml:lang="en">Globoid-cell leukodystrophy</gdgsch:diseaseName>
<gdgsch:diseaseName xml:lang="en">Krabbe disease</gdgsch:diseaseName>
<gdgsch:pathogenesis xml:lang="en">Deficient activity of galactosylceramidase (galactocerebrosidase) causes the storage of galactocerebroside. The disease is pathologically characterized by the presence of numerous multinucleated globoid-cells, which are macrophages containing undigested galactocerebroside. It is postulated that the accumulation of psychosine leads to oligodendroglia degeneration.
Glycoforum -Glycopathology, Dr. Hitoshi Sakurabahttp://www.glycoforum.gr.jp/science/word/glycopathology/GD-A05E.html</gdgsch:pathogenesis>
<gdgsch:pathogenesis xml:lang="ja">ガラクトシルセラミダーゼ（ガラクトセレブロシダーゼ）の活性低下によりガラクトセレブロシドが蓄積する。脳内に多くの多核のグロボイド細胞が存在する病理学的特徴があるが、これは消化し切れないガラクトセレブロシドを含むマクロファージに由来する。当該酵素の基質のひとつであるサイコシンの蓄積がオリゴデンドログリアの変性を惹起すると考えられている。
Glycoforum -Glycopathology, 桜庭均 氏http://www.glycoforum.gr.jp/science/word/glycopathology/GD-A05J.html</gdgsch:pathogenesis>
<gdgsch:pathogenesis xml:lang="ja">galactocerebrosidaseの欠損によりサイコシンが蓄積し，中枢と末楷神経の脱髄をきたす。ミクログリア，マクロファージがオリゴデンドログリアを貪食したものが，グロボイド細胞である。乳幼児型は精神運動障害，視神経萎縮，痙性麻痺などをきたす。成人型は痙性麻痺を呈する。
難病情報センターホームページ（2010年2月現在）から引用http://www.nanbyou.or.jp/sikkan/117_i.htm</gdgsch:pathogenesis>
<gdgsch:omimPhenotype>KRABBE DISEASE</gdgsch:omimPhenotype>
<gdgsch:omimPhenoMIMnumber>245200</gdgsch:omimPhenoMIMnumber>
<rdfs:seeAlso rdf:resource="http://identifiers.org/omim/245200"/>
<rdfs:seeAlso rdf:resource="http://id.nlm.nih.gov/mesh/D007965"/>
<rdfs:seeAlso rdf:resource="http://identifiers.org/mesh/D007965"/>
</rdf:Description>
<rdf:Description rdf:about="#disdMSId108">
<rdf:type rdf:resource="http://jcggdb.jp/rdf/diseases/gdgdb-schema#DiseaseDescriptionGDGDB"/>
<gdgsch:diseaseName xml:lang="ja">リジルヒドロキシラーゼ3 欠損症</gdgsch:diseaseName>
<gdgsch:diseaseName xml:lang="en">Lysyl hydroxylase 3 deficiency</gdgsch:diseaseName>
<gdgsch:diseaseName xml:lang="en">LH3 deficiency</gdgsch:diseaseName>
<gdgsch:pathogenesis xml:lang="en">Type VI Ehlers-Danlos syndrome was the first connective tissue disease to have a molecular defect identified. Two additional variant forms of Ehlers-Danlos syndrome type VI have now been described: a form manifesting skeletal, dermal, and ocular abnormalities associated with nearly normal hydroxylysine content in skin, but with only little lysyl hydroxylase activity in cultured fibroblasts; and a predominantly ocular form with unknown biochemical defects in skin or cultured fibroblasts. Further insight into the differentiation of this disease among individuals with impaired lysyl hydroxylase activity may be provided by responsivity to vitamin C, a cofactor for this enzyme.
Reference : The American Journal of Human Genetics -P P Dembure, J H Priest, S C Snoddy, and L J Elsas
PMID: 6089551</gdgsch:pathogenesis>
<gdgsch:pathogenesis xml:lang="ja">Type VI Ehlers-Danlos syndrome was the first connective tissue disease to have a molecular defect identified. Two additional variant forms of Ehlers-Danlos syndrome type VI have now been described: a form manifesting skeletal, dermal, and ocular abnormalities associated with nearly normal hydroxylysine content in skin, but with only little lysyl hydroxylase activity in cultured fibroblasts; and a predominantly ocular form with unknown biochemical defects in skin or cultured fibroblasts. Further insight into the differentiation of this disease among individuals with impaired lysyl hydroxylase activity may be provided by responsivity to vitamin C, a cofactor for this enzyme.
Reference : The American Journal of Human Genetics -P P Dembure, J H Priest, S C Snoddy, and L J Elsas
PMID: 6089551</gdgsch:pathogenesis>
<gdgsch:omimPhenotype>BONE FRAGILITY WITH CONTRACTURES, ARTERIAL RUPTURE, AND DEAFNESS</gdgsch:omimPhenotype>
<gdgsch:omimPhenoMIMnumber>612394</gdgsch:omimPhenoMIMnumber>
<rdfs:seeAlso rdf:resource="http://identifiers.org/omim/612394"/>
<rdfs:seeAlso rdf:resource="http://id.nlm.nih.gov/mesh/C567320"/>
<rdfs:seeAlso rdf:resource="http://identifiers.org/mesh/C567320"/>
</rdf:Description>
<rdf:Description rdf:about="#disdMSId57">
<rdf:type rdf:resource="http://jcggdb.jp/rdf/diseases/gdgdb-schema#DiseaseDescriptionGDGDB"/>
<gdgsch:diseaseName xml:lang="en">Tay-Sachs's disease</gdgsch:diseaseName>
<gdgsch:diseaseName xml:lang="ja">テイサックス病</gdgsch:diseaseName>
<gdgsch:diseaseName xml:lang="ja">テイ-ザックス病</gdgsch:diseaseName>
<gdgsch:diseaseName xml:lang="ja">テイ・サックス病</gdgsch:diseaseName>
<gdgsch:diseaseName xml:lang="ja">テイザックス病</gdgsch:diseaseName>
<gdgsch:diseaseName xml:lang="ja">テイ-サックス病</gdgsch:diseaseName>
<gdgsch:diseaseName xml:lang="en">GM2 gangliosidosis, B variant</gdgsch:diseaseName>
<gdgsch:diseaseName xml:lang="ja">GM2ガングリオシドーシスB異型</gdgsch:diseaseName>
<gdgsch:diseaseName xml:lang="en">Hexosaminidase alpha-subunit deficiency</gdgsch:diseaseName>
<gdgsch:diseaseName xml:lang="ja">ヘキソミダーゼαサブユニット欠損症</gdgsch:diseaseName>
<gdgsch:diseaseName xml:lang="en">Tay-Sachs disease</gdgsch:diseaseName>
<gdgsch:diseaseName xml:lang="ja">テイ・ザックス病</gdgsch:diseaseName>
<gdgsch:pathogenesis xml:lang="ja">特に神経細胞中にGM2ガングリオシドの蓄積を生じる。この疾患の発生頻度は、アシュケナージ系のユダヤ人に多いことが知られている。進行性の精神運動障害や眼底黄斑部のチェリーレッド斑などの症状が出現する。
Glycoforum -Glycopathology, 桜庭均 氏http://www.glycoforum.gr.jp/science/word/glycopathology/GD-A05J.html</gdgsch:pathogenesis>
<gdgsch:pathogenesis xml:lang="en">Characterized by excessive accumulation of GM2 ganglioside, particularly in neuronal cells. The incidence of this disease is very high in the Ashkenazi Jewish population. Patients with GM2 gangliosidosis develop progressive psychomotor retardation and macular cherry-red spots.
Reference : Glycoforum -Glycopathology, Dr. Hitoshi Sakuraba
http://www.glycoforum.gr.jp/science/word/glycopathology/GD-A05E.html</gdgsch:pathogenesis>
<gdgsch:pathogenesis xml:lang="ja">Tay-Sachs病はβ-hexosaminidase Aの欠損，Sandhoff病はβ-hexosaminidase A，Bの欠損，AB型はGM2活性化蛋白の欠損により，神経細胞にGM2ガングリオシドが蓄積する．乳児型は知能障害，視力障害，痙攣を呈する。若年型は運動失調，アテトーゼがみられ，成人型は脊髄小脳変性症や運動ニューロン疾患類似の症状を呈するものがある。
難病情報センターホームページ（2010年2月現在）から引用http://www.nanbyou.or.jp/sikkan/117_i.htm</gdgsch:pathogenesis>
<gdgsch:omimPhenotype>TAY-SACHS DISEASE; TSD</gdgsch:omimPhenotype>
<gdgsch:omimPhenoMIMnumber>272800</gdgsch:omimPhenoMIMnumber>
<rdfs:seeAlso rdf:resource="http://identifiers.org/omim/272800"/>
<rdfs:seeAlso rdf:resource="http://id.nlm.nih.gov/mesh/D013661"/>
<rdfs:seeAlso rdf:resource="http://identifiers.org/mesh/D013661"/>
</rdf:Description>
<rdf:Description rdf:about="#disdMSId109">
<rdf:type rdf:resource="http://jcggdb.jp/rdf/diseases/gdgdb-schema#DiseaseDescriptionGDGDB"/>
<gdgsch:diseaseName xml:lang="ja">エーラース･ダンロス症候群VIA型</gdgsch:diseaseName>
<gdgsch:diseaseName xml:lang="en">Ehlers-Danlos syndrome type VIA</gdgsch:diseaseName>
<gdgsch:diseaseName xml:lang="ja">エーラスダンロス症候群VIA型</gdgsch:diseaseName>
<gdgsch:pathogenesis xml:lang="ja">皮膚の感触はビロード状で、打撲または摩擦等の衝撃で簡単に裂けやすく、また裂けた後の傷も治りにくい（脆弱性）。皮膚をつまむと数ｃｍものび、離すと元に戻る（過伸展性）。シガレットペーパー様と呼ばれる瘢痕（細かい皺の集まった傷痕）を形成しやすい。症状は中程度。やせ型。進行性脊椎後側彎がみられる。骨粗鬆症。角膜異常、強度の近視、網膜はく離、まれに眼球破裂。眼球の強膜はもろい。動脈は破裂することがある。筋緊張低下を伴いやすい。
日本エーラスダンロス症候群協会http://ehlersdanlos-jp.net/modules/EDS1/index.php?id=6</gdgsch:pathogenesis>
<gdgsch:pathogenesis xml:lang="ja">国立成育医療センター研究所 「平成18年度登録人数」</gdgsch:pathogenesis>
<gdgsch:omimPhenotype>EHLERS-DANLOS SYNDROME, TYPE VI</gdgsch:omimPhenotype>
<gdgsch:omimPhenoMIMnumber>225400</gdgsch:omimPhenoMIMnumber>
<rdfs:seeAlso rdf:resource="http://identifiers.org/omim/225400"/>
</rdf:Description>
<rdf:Description rdf:about="#disdMSId51">
<rdf:type rdf:resource="http://jcggdb.jp/rdf/diseases/gdgdb-schema#DiseaseDescriptionGDGDB"/>
<gdgsch:diseaseName xml:lang="ja">先天性糖鎖異常症IId型</gdgsch:diseaseName>
<gdgsch:diseaseName xml:lang="en">CDGIId</gdgsch:diseaseName>
<gdgsch:diseaseName xml:lang="en">Congenital Disorder of Glycosylation type IId</gdgsch:diseaseName>
<gdgsch:pathogenesis xml:lang="ja">Dandy-Walker奇形、進行性水頭症、筋緊張低下、一過性胆汁鬱滞、血液凝固因子異常、CK上昇、myopathy
大阪府立母子保健総合医療センター 岡本伸彦  和田芳直http://www.med.osaka-u.ac.jp/pub/inst-mch/CDG.pdf</gdgsch:pathogenesis>
<gdgsch:pathogenesis xml:lang="ja">弛緩、異常小頭、筋障害、凝固異常
Glycoforum -Beyond Glycogenes, Dr. Hudson H. Freezehttp://www.glycoforum.gr.jp/science/glycogenes/08/08J.html</gdgsch:pathogenesis>
<gdgsch:pathogenesis xml:lang="en">
Hypotonia, hydrocephalus, myopathy, coagulation abnormalities
Glycoforum -Beyond Glycogenes, Dr. Hudson H. Freezehttp://www.glycoforum.gr.jp/science/glycogenes/08/08E.html</gdgsch:pathogenesis>
<gdgsch:omimPhenotype>CONGENITAL DISORDER OF GLYCOSYLATION, TYPE IId; CDG2D</gdgsch:omimPhenotype>
<gdgsch:omimPhenoMIMnumber>607091</gdgsch:omimPhenoMIMnumber>
<rdfs:seeAlso rdf:resource="http://identifiers.org/omim/607091"/>
<rdfs:seeAlso rdf:resource="http://id.nlm.nih.gov/mesh/C564625"/>
<rdfs:seeAlso rdf:resource="http://identifiers.org/mesh/C564625"/>
</rdf:Description>
<rdf:Description rdf:about="#disdMSId65">
<rdf:type rdf:resource="http://jcggdb.jp/rdf/diseases/gdgdb-schema#DiseaseDescriptionGDGDB"/>
<gdgsch:diseaseName xml:lang="en">Gaucher disease Type III</gdgsch:diseaseName>
<gdgsch:diseaseName xml:lang="ja">ゴーシェ病III型</gdgsch:diseaseName>
<gdgsch:diseaseName xml:lang="en">Gaucher disease, Type III</gdgsch:diseaseName>
<gdgsch:diseaseName xml:lang="en">Gaucher's disease type 3</gdgsch:diseaseName>
<gdgsch:diseaseName xml:lang="ja">3型Gaucher病</gdgsch:diseaseName>
<gdgsch:diseaseName xml:lang="ja">ゴーシェ病3型</gdgsch:diseaseName>
<gdgsch:diseaseName xml:lang="ja">3型ゴーシェ病</gdgsch:diseaseName>
<gdgsch:diseaseName xml:lang="en">type 3 Gaucher disease</gdgsch:diseaseName>
<gdgsch:pathogenesis xml:lang="ja">グルコシルセラミダーゼ（グルコセレブロシダーゼ）の活性低下によりグルコセレブロシドの蓄積が起こる。臨床的に3種類の型に分類され、慢性非神経型の1型、急性神経型の2型および亜急性神経型の3型がある。通常、すべての臨床型で肝脾腫がみられる。Gaucher病第1型は、ユダヤ人の間で発生頻度が高い。近年、本症に対する酵素補充療法が開発されている。
Glycoforum -Glycopathology, 桜庭均 氏http://www.glycoforum.gr.jp/science/word/glycopathology/GD-A05J.html</gdgsch:pathogenesis>
<gdgsch:pathogenesis xml:lang="ja">glucocerebrosidaseの欠損によりグルコセレプロシドが肝,脾,骨髄の網内系細胞に蓄積する。1型は小児期～成人発症で肝脾腫，骨関節痛がみられるが神経症状はない。2型は乳児期発症で肝脾腫に加え，核上眼球運動障害，痙攣，知能障害を伴う．3型は1型と2型の中間型で小児期に発症し，肝脾腫，核上性眼球運動障害，運動失調，不随意運動などがみられる。
難病情報センターホームページ（2010年2月現在）から引用http://www.nanbyou.or.jp/sikkan/117_i.htm</gdgsch:pathogenesis>
<gdgsch:omimPhenotype>GAUCHER DISEASE, TYPE III</gdgsch:omimPhenotype>
<gdgsch:omimPhenoMIMnumber>231000</gdgsch:omimPhenoMIMnumber>
<rdfs:seeAlso rdf:resource="http://identifiers.org/omim/231000"/>
<rdfs:seeAlso rdf:resource="http://id.nlm.nih.gov/mesh/D005776"/>
<rdfs:seeAlso rdf:resource="http://identifiers.org/mesh/D005776"/>
</rdf:Description>
<rdf:Description rdf:about="#disdMSId35">
<rdf:type rdf:resource="http://jcggdb.jp/rdf/diseases/gdgdb-schema#DiseaseDescriptionGDGDB"/>
<gdgsch:diseaseName xml:lang="en">Congenital Disorder of Glycosylation type Ia</gdgsch:diseaseName>
<gdgsch:diseaseName xml:lang="ja">先天性糖鎖異常症Ia型</gdgsch:diseaseName>
<gdgsch:diseaseName xml:lang="en">CDG Ia</gdgsch:diseaseName>
<gdgsch:pathogenesis xml:lang="ja">弛緩、種々の精神運動性遅滞、発作、末梢神経障害、脳卒中様エピソード、斜視、心筋症Glycoforum -Beyond Glycogenes, Dr. Hudson H. Freezehttp://www.glycoforum.gr.jp/science/glycogenes/08/08J.html</gdgsch:pathogenesis>
<gdgsch:pathogenesis xml:lang="ja">CDGの中ではⅠa型（PMM2異常）が最も多い。Jaeken et al.(1987) が最初に報告した。乳児期の哺乳不良、体重増加不良、重度精神発達遅滞、筋緊張低下（フロッピーインファント）、腱反射低下、体幹失調、failure to thrives, 臀部の脂肪沈着（加齢とともに消失する）、乳頭陥没、特徴的顔貌あり、心嚢液貯留、肥大型cardiomyopathy、肝機能障害（乳児期にみられ、改善する）、腎嚢胞、血液凝固因子活性低下（凝固因子の糖鎖の異常）、ProteinC, ProteinS, Antithrombin-Ⅲ（AT Ⅲ）の活性低下など、多種類の血清糖蛋白異常、内strabismus, 網膜色素変性。画像所見　ミエリン合成障害（ミエリンを構成する糖蛋白や各種酵素の異常）、小脳虫部低形成、Dandy-Walker variant、Pontocerebellar atrophy、nonimmune hydrops fetailis。大阪府立母子保健総合医療センター岡本伸彦  和田芳直http://www.med.osaka-u.ac.jp/pub/inst-mch/CDG.pdf</gdgsch:pathogenesis>
<gdgsch:pathogenesis xml:lang="en">Some of these patients have been mistaken for having mitochondrial disorders.Hypotonia, variable psychomotor retardation, seizures, peripheral neuropathy, stroke-like episodes, strabismus, cardiomyopathyReference: Glycoforum -Beyond Glycogenes, Dr. Hudson H. Freezehttp://www.glycoforum.gr.jp/science/glycogenes/08/08E.html</gdgsch:pathogenesis>
<gdgsch:omimPhenotype>CONGENITAL DISORDER OF GLYCOSYLATION, TYPE Ia; CDG1A</gdgsch:omimPhenotype>
<gdgsch:omimPhenoMIMnumber>212065</gdgsch:omimPhenoMIMnumber>
<rdfs:seeAlso rdf:resource="http://identifiers.org/omim/212065"/>
<rdfs:seeAlso rdf:resource="http://id.nlm.nih.gov/mesh/C535739"/>
<rdfs:seeAlso rdf:resource="http://identifiers.org/mesh/C535739"/>
</rdf:Description>
<rdf:Description rdf:about="#disdMSId101">
<rdf:type rdf:resource="http://jcggdb.jp/rdf/diseases/gdgdb-schema#DiseaseDescriptionGDGDB"/>
<gdgsch:diseaseName xml:lang="ja">筋・眼・脳病</gdgsch:diseaseName>
<gdgsch:diseaseName xml:lang="ja">サンタヴォリ病</gdgsch:diseaseName>
<gdgsch:diseaseName xml:lang="en">Santavuori disease</gdgsch:diseaseName>
<gdgsch:diseaseName xml:lang="ja">MEB 病</gdgsch:diseaseName>
<gdgsch:diseaseName xml:lang="en">Muscle-eye-brain disease</gdgsch:diseaseName>
<gdgsch:pathogenesis xml:lang="ja">先天性筋ジストロフィーに眼奇形と脳（II型滑脳症）の形態形成異常を伴う。重篤な症状を呈するが、成人に達することもある。患者はフィンランドに多い。重度の筋力低下、精神遅滞、てんかん、神経細胞移動障害、網膜形成異常
Glycoforum -Beyond Glycogenes, 遠藤玉夫 氏http://www.glycoforum.gr.jp/science/glycogenes/13/13J.html </gdgsch:pathogenesis>
<gdgsch:pathogenesis xml:lang="en">Characterized by congenital muscular dystrophy, ocular abnormalities and brain malformation (type II lissencephaly). Patients with MEB show severe cerebral and ocular anomalies, but some patients reach adulthood. MEB has been observed mainly in Finland.Severe muscle weakness, Mental retardation, Epilepsy, Neuronal migration disorder, Ocular abnormalities
Reference : Glycoforum -Glycopathology, Dr. Tamao Endo
http://www.glycoforum.gr.jp/science/glycogenes/13/13E.html
 </gdgsch:pathogenesis>
<gdgsch:pathogenesis xml:lang="ja">全身の筋力が徐々に低下する筋ジストロフィーは、効果的な治療法の開発が待たれている難病の一つです。http://www.tmig.or.jp/J_TMIG/j_topics/topics_188_1.html
今回、原因遺伝子を特定できたMEB 病は、常染色体性劣性遺伝病で、欧州に多い種類の筋ジストロフィーですが、日本で多い福山型とよく似ています。http://www.tmig.or.jp/J_TMIG/j_topics/topics_188_1.html
このMEB 病は、病名のとおり筋肉（muscle）だけでなく、眼（eye）や脳（brain）の発達異常を伴うのが特徴です。http://www.tmig.or.jp/J_TMIG/j_topics/topics_188_1.html
筋・眼・脳を中心とする遺伝子異常に基づく疾患で、糖鎖異常の結果、脳では神経細胞の移動を阻止する機構に、眼では網膜に異常が生じていることは予想されますが、詳しいことはこれからの研究によって明らかにされることが期待されます。http://www.tmig.or.jp/J_TMIG/j_topics/topics_188_3.html#04
（出展）東京都老人総合研究所　公式ホームページトピックス「先天性筋ジストロフィー・MEB病の原因遺伝子解明」老化機構研究チームリーダー　遠藤玉夫</gdgsch:pathogenesis>
<gdgsch:omimPhenotype>MUSCLE-EYE-BRAIN DISEASE; MEB</gdgsch:omimPhenotype>
<gdgsch:omimPhenoMIMnumber>253280</gdgsch:omimPhenoMIMnumber>
<rdfs:seeAlso rdf:resource="http://identifiers.org/omim/253280"/>
<rdfs:seeAlso rdf:resource="http://id.nlm.nih.gov/mesh/D058494"/>
<rdfs:seeAlso rdf:resource="http://identifiers.org/mesh/D058494"/>
</rdf:Description>
<rdf:Description rdf:about="#disdMSId52">
<rdf:type rdf:resource="http://jcggdb.jp/rdf/diseases/gdgdb-schema#DiseaseDescriptionGDGDB"/>
<gdgsch:diseaseName xml:lang="en">CDGIIe</gdgsch:diseaseName>
<gdgsch:diseaseName xml:lang="ja">先天性糖鎖異常症IIe型</gdgsch:diseaseName>
<gdgsch:diseaseName xml:lang="en">Congenital Disorder of Glycosylation type IIe</gdgsch:diseaseName>
<gdgsch:pathogenesis xml:lang="ja">特徴的顔貌（耳介低位、耳介形成異常、小顎、短顎）、伸びやすく皺の多い皮膚、四肢短い、筋緊張低下、肝脾腫大、肝機能障害、黄疸、生後1-2ヶ月で死亡
大阪府立母子保健総合医療センター 岡本伸彦  和田芳直http://www.med.osaka-u.ac.jp/pub/inst-mch/CDG.pdf

</gdgsch:pathogenesis>
<gdgsch:omimPhenotype>CONGENITAL DISORDER OF GLYCOSYLATION, TYPE IIe; CDG2E</gdgsch:omimPhenotype>
<gdgsch:omimPhenoMIMnumber>608779</gdgsch:omimPhenoMIMnumber>
<rdfs:seeAlso rdf:resource="http://identifiers.org/omim/608779"/>
<rdfs:seeAlso rdf:resource="http://id.nlm.nih.gov/mesh/C535754"/>
<rdfs:seeAlso rdf:resource="http://identifiers.org/mesh/C535754"/>
</rdf:Description>
<rdf:Description rdf:about="#disdMSId69">
<rdf:type rdf:resource="http://jcggdb.jp/rdf/diseases/gdgdb-schema#DiseaseDescriptionGDGDB"/>
<gdgsch:diseaseName xml:lang="ja">酸性スフィンゴミエリナーゼ欠損症</gdgsch:diseaseName>
<gdgsch:diseaseName xml:lang="en">acid sphingomyelinase deficiency</gdgsch:diseaseName>
<gdgsch:diseaseName xml:lang="ja">Niemann-Pick病B型</gdgsch:diseaseName>
<gdgsch:diseaseName xml:lang="en">type B Niemann-Pick disease</gdgsch:diseaseName>
<gdgsch:diseaseName xml:lang="ja">B型Niemann-Pick病</gdgsch:diseaseName>
<gdgsch:diseaseName xml:lang="ja">B型ニーマン・ピック病</gdgsch:diseaseName>
<gdgsch:diseaseName xml:lang="en">Niemann-Pick disease type B</gdgsch:diseaseName>
<gdgsch:diseaseName xml:lang="ja">ニーマン・ピック病B型</gdgsch:diseaseName>
<gdgsch:pathogenesis xml:lang="ja">B型は、臨床表現型としては、多様性を持つ疾患であるが、多くの患者は肝脾腫を伴い、乳児期又は幼少年期に診断される。
Glycoforum -Glycopathology, 桜庭均 氏http://www.glycoforum.gr.jp/science/word/glycopathology/GD-A05J.html</gdgsch:pathogenesis>
<gdgsch:pathogenesis xml:lang="en">Type B is a phenotypically heterogeneous disorder, although many patients with this type are diagnosed in infancy or childhood based on the presence of hepatosplenomegaly.
Reference : Glycoforum -Glycopathology, Dr. Hitoshi Sakuraba
http://www.glycoforum.gr.jp/science/word/glycopathology/GD-A05E.html</gdgsch:pathogenesis>
<gdgsch:omimPhenotype>NIEMANN-PICK DISEASE, TYPE B</gdgsch:omimPhenotype>
<gdgsch:omimPhenoMIMnumber>607616</gdgsch:omimPhenoMIMnumber>
<rdfs:seeAlso rdf:resource="http://identifiers.org/omim/607616"/>
<rdfs:seeAlso rdf:resource="http://id.nlm.nih.gov/mesh/D052537"/>
<rdfs:seeAlso rdf:resource="http://identifiers.org/mesh/D052537"/>
</rdf:Description>
<rdf:Description rdf:about="#disdMSId44">
<rdf:type rdf:resource="http://jcggdb.jp/rdf/diseases/gdgdb-schema#DiseaseDescriptionGDGDB"/>
<gdgsch:diseaseName xml:lang="ja">先天性糖鎖異常症Ij型</gdgsch:diseaseName>
<gdgsch:diseaseName xml:lang="en">Congenital Disorder of Glycosylation type Ij</gdgsch:diseaseName>
<gdgsch:diseaseName xml:lang="en">CDG Ij</gdgsch:diseaseName>
<gdgsch:pathogenesis xml:lang="ja">精神運動発達遅延、低緊張、点頭Epilepsy（難治性Epilepsy）、小頭症、高口蓋、小顎、外strabismus, 第5指内彎、手掌単一屈曲線、大腿皮膚dimples
大阪府立母子保健総合医療センター 岡本伸彦  和田芳直http://www.med.osaka-u.ac.jp/pub/inst-mch/CDG.pdf</gdgsch:pathogenesis>
<gdgsch:omimPhenotype>CONGENITAL DISORDER OF GLYCOSYLATION, TYPE Ij; CDG1J</gdgsch:omimPhenotype>
<gdgsch:omimPhenoMIMnumber>608093</gdgsch:omimPhenoMIMnumber>
<rdfs:seeAlso rdf:resource="http://identifiers.org/omim/608093"/>
<rdfs:seeAlso rdf:resource="http://id.nlm.nih.gov/mesh/C535748"/>
<rdfs:seeAlso rdf:resource="http://identifiers.org/mesh/C535748"/>
</rdf:Description>
<rdf:Description rdf:about="#disdMSId37">
<rdf:type rdf:resource="http://jcggdb.jp/rdf/diseases/gdgdb-schema#DiseaseDescriptionGDGDB"/>
<gdgsch:diseaseName xml:lang="ja">先天性糖鎖異常症Ic型</gdgsch:diseaseName>
<gdgsch:diseaseName xml:lang="en">CDG Ic</gdgsch:diseaseName>
<gdgsch:diseaseName xml:lang="en">Congenital Disorder of Glycosylation type Ic</gdgsch:diseaseName>
<gdgsch:pathogenesis xml:lang="en">Hypotonia, psychomotor retardation, seizures, strabismus, feeding problem, coagulopathy
Glycoforum -Beyond Glycogenes, Dr. Hudson H. Freezehttp://www.glycoforum.gr.jp/science/glycogenes/08/08E.html </gdgsch:pathogenesis>
<gdgsch:pathogenesis xml:lang="ja">精神運動発達遅滞、Ⅰaと臨床的には近似する。乳児期発症の内strabismus, 上眼瞼の反復性浮腫、反復性感染症、筋緊張低下、運動失調、網膜色素変性
大阪府立母子保健総合医療センター 岡本伸彦  和田芳直http://www.med.osaka-u.ac.jp/pub/inst-mch/CDG.pdf
</gdgsch:pathogenesis>
<gdgsch:pathogenesis xml:lang="ja">弛緩、精神運動性遅滞、発作、斜視、摂食障害、凝固異常
Glycoforum -Beyond Glycogenes, Dr. Hudson H. Freezehttp://www.glycoforum.gr.jp/science/glycogenes/08/08J.html</gdgsch:pathogenesis>
<gdgsch:omimPhenotype>CONGENITAL DISORDER OF GLYCOSYLATION, TYPE Ic; CDG1C</gdgsch:omimPhenotype>
<gdgsch:omimPhenoMIMnumber>603147</gdgsch:omimPhenoMIMnumber>
<rdfs:seeAlso rdf:resource="http://identifiers.org/omim/603147"/>
<rdfs:seeAlso rdf:resource="http://id.nlm.nih.gov/mesh/C535741"/>
<rdfs:seeAlso rdf:resource="http://identifiers.org/mesh/C535741"/>
</rdf:Description>
<rdf:Description rdf:about="#disdMSId85">
<rdf:type rdf:resource="http://jcggdb.jp/rdf/diseases/gdgdb-schema#DiseaseDescriptionGDGDB"/>
<gdgsch:diseaseName xml:lang="ja">MPS Ⅱ型</gdgsch:diseaseName>
<gdgsch:diseaseName xml:lang="ja">Hunter症候群</gdgsch:diseaseName>
<gdgsch:diseaseName xml:lang="en">Hunter syndrome</gdgsch:diseaseName>
<gdgsch:diseaseName xml:lang="ja">ハンター症候群</gdgsch:diseaseName>
<gdgsch:pathogenesis xml:lang="ja">伴性劣性遺伝で患者は男性である。聴力障害・骨格障害などハーラー症候群に類似するが、角膜混濁はなく経過が長い点が異なる。硫酸デルマタン、硫酸ヘパランの組織内蓄積、尿中排泄の増加を認める。 
難病情報センターホームページ（2010年2月現在）から引用http://www.nanbyou.or.jp/sikkan/117_i.htm</gdgsch:pathogenesis>
<gdgsch:omimPhenotype>MUCOPOLYSACCHARIDOSIS TYPE II</gdgsch:omimPhenotype>
<gdgsch:omimPhenoMIMnumber>309900</gdgsch:omimPhenoMIMnumber>
<rdfs:seeAlso rdf:resource="http://identifiers.org/omim/309900"/>
<rdfs:seeAlso rdf:resource="http://id.nlm.nih.gov/mesh/D016532"/>
<rdfs:seeAlso rdf:resource="http://identifiers.org/mesh/D016532"/>
</rdf:Description>
<rdf:Description rdf:about="#disdMSId82">
<rdf:type rdf:resource="http://jcggdb.jp/rdf/diseases/gdgdb-schema#DiseaseDescriptionGDGDB"/>
<gdgsch:diseaseName xml:lang="ja">Hurler症候群</gdgsch:diseaseName>
<gdgsch:diseaseName xml:lang="ja">MPS IH型</gdgsch:diseaseName>
<gdgsch:diseaseName xml:lang="en">Hurler syndrome</gdgsch:diseaseName>
<gdgsch:diseaseName xml:lang="ja">ハーラー症候群</gdgsch:diseaseName>
<gdgsch:pathogenesis xml:lang="ja">デルマタン硫酸、ヘパラン硫酸の尿・組織中への増加を認める。乳児期から強い身体奇形・知能障害があり、視力障害・肝脾腫・多毛・ヘルニア・水頭症なども伴う。体細胞の空胞化がみられ層状封入体（ゼブラ体）を認める。
難病情報センターホームページ（2010年2月現在）から引用http://www.nanbyou.or.jp/sikkan/117_i.htm</gdgsch:pathogenesis>
<gdgsch:omimPhenotype>HURLER SYNDROME</gdgsch:omimPhenotype>
<gdgsch:omimPhenoMIMnumber>607014</gdgsch:omimPhenoMIMnumber>
<rdfs:seeAlso rdf:resource="http://identifiers.org/omim/607014"/>
<rdfs:seeAlso rdf:resource="http://id.nlm.nih.gov/mesh/D008059"/>
<rdfs:seeAlso rdf:resource="http://identifiers.org/mesh/D008059"/>
</rdf:Description>
<rdf:Description rdf:about="#disdMSId81">
<rdf:type rdf:resource="http://jcggdb.jp/rdf/diseases/gdgdb-schema#DiseaseDescriptionGDGDB"/>
<gdgsch:diseaseName xml:lang="en">Kanzaki disease</gdgsch:diseaseName>
<gdgsch:diseaseName xml:lang="ja">神崎病</gdgsch:diseaseName>
<gdgsch:pathogenesis xml:lang="ja">神崎病は、成人期の発症で全身の被角血管腫や軽度の知能障害を含む比較的軽い臨床症状を示す。
Glycoforum -Glycopathology, 桜庭均 氏http://www.glycoforum.gr.jp/science/word/glycopathology/GD-A05J.html</gdgsch:pathogenesis>
<gdgsch:pathogenesis xml:lang="en">Kanzaki disease is an adult-onset disorder with mild clinical manifestations including angiokeratoma corporis diffusum and mild intellectual impairment.
Reference : Glycoforum -Glycopathology, Dr. Hitoshi Sakuraba
http://www.glycoforum.gr.jp/science/word/glycopathology/GD-A05E.html</gdgsch:pathogenesis>
<gdgsch:omimPhenotype>KANZAKI DISEASE</gdgsch:omimPhenotype>
<gdgsch:omimPhenoMIMnumber>609242</gdgsch:omimPhenoMIMnumber>
<rdfs:seeAlso rdf:resource="http://identifiers.org/omim/609242"/>
<rdfs:seeAlso rdf:resource="http://id.nlm.nih.gov/mesh/C536631"/>
<rdfs:seeAlso rdf:resource="http://identifiers.org/mesh/C536631"/>
</rdf:Description>
<rdf:Description rdf:about="#disdMSId58">
<rdf:type rdf:resource="http://jcggdb.jp/rdf/diseases/gdgdb-schema#DiseaseDescriptionGDGDB"/>
<gdgsch:diseaseName xml:lang="en">Jatzkewitz-Pilz syndrome</gdgsch:diseaseName>
<gdgsch:diseaseName xml:lang="en">Type O GM2 gangliosidosis</gdgsch:diseaseName>
<gdgsch:diseaseName xml:lang="en">GM2 Gangliosidosis, Type II</gdgsch:diseaseName>
<gdgsch:diseaseName xml:lang="en">Sandhoff disease, Sandhoff's disease, GM2 gangliosidosis 0 variant, Beta-hexosaminidase-beta-subunit deficiency</gdgsch:diseaseName>
<gdgsch:diseaseName xml:lang="en">GM2 gangliosidosis O variant</gdgsch:diseaseName>
<gdgsch:diseaseName xml:lang="ja">GM2ガングリオシドーシスO型</gdgsch:diseaseName>
<gdgsch:diseaseName xml:lang="en">Sandhoff disease</gdgsch:diseaseName>
<gdgsch:diseaseName xml:lang="en">Sandhoff's disease</gdgsch:diseaseName>
<gdgsch:diseaseName xml:lang="en">Sandhoff-Jatzkewitz-Pilz disease</gdgsch:diseaseName>
<gdgsch:diseaseName xml:lang="ja">サンドホフ病</gdgsch:diseaseName>
<gdgsch:diseaseName xml:lang="en">GM2 gangliosidosis, type 2</gdgsch:diseaseName>
<gdgsch:pathogenesis xml:lang="ja">Tay-Sachs病はβ-hexosaminidase Aの欠損，Sandhoff病はβ-hexosaminidase A，Bの欠損，AB型はGM2活性化蛋白の欠損により，神経細胞にGM2ガングリオシドが蓄積する．乳児型は知能障害，視力障害，痙攣を呈する。若年型は運動失調，アテトーゼがみられ，成人型は脊髄小脳変性症や運動ニューロン疾患類似の症状を呈するものがある。
難病情報センターホームページ（2010年2月現在）から引用http://www.nanbyou.or.jp/sikkan/117_i.htm</gdgsch:pathogenesis>
<gdgsch:pathogenesis xml:lang="en">Similar to GM2 gangliosidosis, B variant (Tay-Sachs disease), patients with GM2 gangliosidosis develop progressive psychomotor retardation and macular cherry-red spots.
Reference : Glycoforum -Glycopathology, Dr. Hitoshi Sakuraba
http://www.glycoforum.gr.jp/science/word/glycopathology/GD-A05E.html</gdgsch:pathogenesis>
<gdgsch:pathogenesis xml:lang="ja">GM2 ガングリオシドーシス, B異型（Tay-Sachs病）と同様、進行性の精神運動障害や眼底黄斑部のチェリーレッド斑などの症状が出現する。
Glycoforum -Glycopathology, 桜庭均 氏http://www.glycoforum.gr.jp/science/word/glycopathology/GD-A05J.html</gdgsch:pathogenesis>
<gdgsch:omimPhenotype>SANDHOFF DISEASE</gdgsch:omimPhenotype>
<gdgsch:omimPhenoMIMnumber>268800</gdgsch:omimPhenoMIMnumber>
<rdfs:seeAlso rdf:resource="http://identifiers.org/omim/268800"/>
<rdfs:seeAlso rdf:resource="http://id.nlm.nih.gov/mesh/D012497"/>
<rdfs:seeAlso rdf:resource="http://identifiers.org/mesh/D012497"/>
</rdf:Description>
<rdf:Description rdf:about="#disdMSId79">
<rdf:type rdf:resource="http://jcggdb.jp/rdf/diseases/gdgdb-schema#DiseaseDescriptionGDGDB"/>
<gdgsch:diseaseName xml:lang="ja">アスパルチルグルコサミン尿症</gdgsch:diseaseName>
<gdgsch:diseaseName xml:lang="en">Aspartylglucosaminuria</gdgsch:diseaseName>
<gdgsch:pathogenesis xml:lang="ja">アスパルチルグルコサミニダーゼの活性低下により、当該領域が分解されないオリゴ糖や糖蛋白質がリソソームに蓄積することになり、患者は、易感染や精神発達遅延、粗な顔貌および骨異常などの症状を示す。本症の発生頻度は、フィンランド人の間で高いことが知られている。
Glycoforum -Glycopathology, 桜庭均 氏http://www.glycoforum.gr.jp/science/word/glycopathology/GD-A05J.html</gdgsch:pathogenesis>
<gdgsch:pathogenesis xml:lang="en">Loss of Aspartylglucosaminidase activity leads to the accumulation of the linkage unit in lysosomes, and patients with this disease develop recurrent infections, mental retardation, coarse facies and skeletal dysplasia. The incidence of the disease is high in the Finnish population.
Reference : Glycoforum -Glycopathology, Dr. Hitoshi Sakuraba
http://www.glycoforum.gr.jp/science/word/glycopathology/GD-A05E.html
 </gdgsch:pathogenesis>
<gdgsch:pathogenesis xml:lang="ja">尿中アスパルチルグルコサミン排泄を示す。ムコ多糖症類似の臨床像を呈するが、軽度で、進行性の知能障害を来す。
難病情報センターホームページ（2010年2月現在）から引用http://www.nanbyou.or.jp/sikkan/117_i.htm</gdgsch:pathogenesis>
<gdgsch:omimPhenotype>ASPARTYLGLUCOSAMINURIA</gdgsch:omimPhenotype>
<gdgsch:omimPhenoMIMnumber>208400</gdgsch:omimPhenoMIMnumber>
<rdfs:seeAlso rdf:resource="http://identifiers.org/omim/208400"/>
</rdf:Description>
<rdf:Description rdf:about="#disdMSId42">
<rdf:type rdf:resource="http://jcggdb.jp/rdf/diseases/gdgdb-schema#DiseaseDescriptionGDGDB"/>
<gdgsch:diseaseName xml:lang="en">Congenital Disorder of Glycosylation type Ih</gdgsch:diseaseName>
<gdgsch:diseaseName xml:lang="ja">先天性糖鎖異常症Ih型</gdgsch:diseaseName>
<gdgsch:diseaseName xml:lang="en">CDG Ih</gdgsch:diseaseName>
<gdgsch:pathogenesis xml:lang="ja">子宮内発育遅延、胎動微弱、蛋白漏出性腸症、浮腫と腹水、重度低蛋白血症、顔貌正常、重症下痢、肝腫大。頭部MRI正常、精神運動発達は正常、しかし、早期死亡例の報告もある。FactorⅨ、protein C、ATⅢ低下
大阪府立母子保健総合医療センター 岡本伸彦  和田芳直http://www.med.osaka-u.ac.jp/pub/inst-mch/CDG.pdf</gdgsch:pathogenesis>
<gdgsch:omimPhenotype>CONGENITAL DISORDER OF GLYCOSYLATION, TYPE Ih; CDG1H</gdgsch:omimPhenotype>
<gdgsch:omimPhenoMIMnumber>608104</gdgsch:omimPhenoMIMnumber>
<rdfs:seeAlso rdf:resource="http://identifiers.org/omim/608104"/>
<rdfs:seeAlso rdf:resource="http://id.nlm.nih.gov/mesh/C535746"/>
<rdfs:seeAlso rdf:resource="http://identifiers.org/mesh/C535746"/>
</rdf:Description>
<rdf:Description rdf:about="#disdMSId90">
<rdf:type rdf:resource="http://jcggdb.jp/rdf/diseases/gdgdb-schema#DiseaseDescriptionGDGDB"/>
<gdgsch:diseaseName xml:lang="ja">Morquio症候群</gdgsch:diseaseName>
<gdgsch:diseaseName xml:lang="en">MPS IV-A</gdgsch:diseaseName>
<gdgsch:diseaseName xml:lang="ja">モルキオ症候群A型</gdgsch:diseaseName>
<gdgsch:diseaseName xml:lang="en">Morquio syndrome A</gdgsch:diseaseName>
<gdgsch:pathogenesis xml:lang="ja">A型はgalactose 6-sulfataseの欠損によりケラタン碇酸, コンドロイチン硫酸の蓄積，尿中増加を認める。脊椎後側奪，肋骨弓突出，短胴型低身長（110cm以下），Ⅹ脚，筋緊張低下，関節過伸展，高度の骨変形，環軸椎亜脱臼，角膜混濁，難聴，心弁膜症などがみられるが，知能は正常である。
難病情報センターホームページ（2010年2月現在）から引用http://www.nanbyou.or.jp/sikkan/117_i.htm</gdgsch:pathogenesis>
<gdgsch:omimPhenotype>MORQUIO SYNDROME A</gdgsch:omimPhenotype>
<gdgsch:omimPhenoMIMnumber>253000</gdgsch:omimPhenoMIMnumber>
<rdfs:seeAlso rdf:resource="http://identifiers.org/omim/253000"/>
<rdfs:seeAlso rdf:resource="http://id.nlm.nih.gov/mesh/D009085"/>
<rdfs:seeAlso rdf:resource="http://identifiers.org/mesh/D009085"/>
</rdf:Description>
<rdf:Description rdf:about="#disdMSId59">
<rdf:type rdf:resource="http://jcggdb.jp/rdf/diseases/gdgdb-schema#DiseaseDescriptionGDGDB"/>
<gdgsch:diseaseName xml:lang="en">Fabry disease</gdgsch:diseaseName>
<gdgsch:diseaseName xml:lang="ja">びまん性体幹被角血管腫</gdgsch:diseaseName>
<gdgsch:diseaseName xml:lang="en">angiokeratoma corporis diffusum</gdgsch:diseaseName>
<gdgsch:diseaseName xml:lang="en">Fabry disease </gdgsch:diseaseName>
<gdgsch:diseaseName xml:lang="ja">ファブリー病</gdgsch:diseaseName>
<gdgsch:diseaseName xml:lang="ja">α-ガラクトシダーゼ欠損症</gdgsch:diseaseName>
<gdgsch:diseaseName xml:lang="ja">Fabry病</gdgsch:diseaseName>
<gdgsch:diseaseName xml:lang="en">Fabry's disease</gdgsch:diseaseName>
<gdgsch:diseaseName xml:lang="en">Anderson-Fabry disease</gdgsch:diseaseName>
<gdgsch:diseaseName xml:lang="ja">アンダーソン・ファブリー病</gdgsch:diseaseName>
<gdgsch:diseaseName xml:lang="en">alpha-galactosidase A deficiency</gdgsch:diseaseName>
<gdgsch:pathogenesis xml:lang="ja">α-ガラクトシダーゼの活性低下を伴う。特に自律神経系、腎および心血管系にグロボトリアオシルセラミドが蓄積する。古典型の男性ヘミ接合体は、四肢末端痛、被角血管腫、腎不全や心血管障害などの症状を伴う。
Glycoforum -Glycopathology, 桜庭均 氏http://www.glycoforum.gr.jp/science/word/glycopathology/GD-A05J.html</gdgsch:pathogenesis>
<gdgsch:pathogenesis xml:lang="en">Result from alpha-galactosidase deficiency. It involves systemic accumulation of globotriaosylceramide, especially in the autonomic nervous system, kidneys and cardiovascular system. Classical hemizygous males with this disease develop pain in the peripheral extremities, angiokeratoma, renal failure and cardiovascular disorders.
Glycoforum -Glycopathology, Dr. Hitoshi Sakurabahttp://www.glycoforum.gr.jp/science/word/glycopathology/GD-A05E.html</gdgsch:pathogenesis>
<gdgsch:pathogenesis xml:lang="ja">Fabry病は，ライソゾーム加水分解酵素の1つであるα-galactosidase A(α-gal A)活性の遺伝的欠拐又は低下により生ずるX染色体劣性のスフインゴ糖脂質代謝異常症である。本症では，α-galA活性の欠損又は低下により血管の内皮細胞や平滑筋糸田胞を始め，全身の臓器，特に皮膚，眼，神経系，腎臓，心臓などの各種の細胞のライソゾームに本酵素の生体内基質であるスフインゴ糖脂質，特にceramidetrihexoside(CTH)が進行性に蓄積することにより様々な症状を呈する。典型的Fabry病男性患者（ホモ接合体）では，α-gal A活性はほぼ完全欠損を示し，幼少時から四肢末端痛，被角血管腫，低汗症，角膜混濁などの症状が出現し，加齢とともに腎臓，脳，心臓の障害を生じて死亡する。ヘテロ接合体の女性では，2本あるⅩ染色体の一方がlyonizationにより胎生期にランダムに不活化されるため，個々の細胞でのα-gal A活性は正常か欠損かのいずれかとなる。このため，ヘテロ接合体の女性のα-gal A活性は著明な低値を示すものから正常域のものにまで及び，臨床症状も無症状のものから重症のものまで様々である。これに対し最近，典型的な症状を欠き，病変が心臓に限局している非典型的Fabry病として「心Fabry病」が報告されている。心Fabry病男性患者のα-gal A活性はわずかながらも残存しており，心筋細胞へのCTHの過剰蓄積により生じた左室肥大が主症状となっている。 

難病情報センターホームページ（2010年2月現在）から引用http://www.nanbyou.or.jp/sikkan/117_i.htm</gdgsch:pathogenesis>
<gdgsch:omimPhenotype>FABRY DISEASE</gdgsch:omimPhenotype>
<gdgsch:omimPhenoMIMnumber>301500</gdgsch:omimPhenoMIMnumber>
<rdfs:seeAlso rdf:resource="http://identifiers.org/omim/301500"/>
<rdfs:seeAlso rdf:resource="http://id.nlm.nih.gov/mesh/D000795"/>
<rdfs:seeAlso rdf:resource="http://identifiers.org/mesh/D000795"/>
</rdf:Description>
<rdf:Description rdf:about="#disdMSId117">
<rdf:type rdf:resource="http://jcggdb.jp/rdf/diseases/gdgdb-schema#DiseaseDescriptionGDGDB"/>
<gdgsch:diseaseName xml:lang="ja">α-マンノシドーシス</gdgsch:diseaseName>
<gdgsch:diseaseName xml:lang="en">alpha-Mannosidosis</gdgsch:diseaseName>
<gdgsch:pathogenesis xml:lang="en">Patients with this disease usually develop neurosomatic manifestations including mental deterioration, hepatosplenomegaly and dysostosis multiplex.
Glycoforum -Glycopathology, Dr. Hitoshi Sakurabahttp://www.glycoforum.gr.jp/science/word/glycopathology/GD-A05E.html</gdgsch:pathogenesis>
<gdgsch:pathogenesis xml:lang="ja">本症の患者においては、通常、知能障害、肝脾腫や多発性骨異常を含む神経身体症状を伴う。
Glycoforum -Glycopathology, 桜庭均 氏http://www.glycoforum.gr.jp/science/word/glycopathology/GD-A05J.html</gdgsch:pathogenesis>
<gdgsch:pathogenesis xml:lang="ja">α-mannosidaseの欠損により，マンノース含有オリゴ糖が蓄積する。ガルゴイリズム，精神運動発達連滞，骨変形，薙聴，ヘルニア，白内障，角膜混濁がみられる。重症乳児型と軽症の若年型がある。

難病情報センターホームページ（2010年2月現在）から引用http://www.nanbyou.or.jp/sikkan/117_i.htm</gdgsch:pathogenesis>
<gdgsch:omimPhenotype>MANNOSIDOSIS, ALPHA B, LYSOSOMAL</gdgsch:omimPhenotype>
<gdgsch:omimPhenoMIMnumber>248500</gdgsch:omimPhenoMIMnumber>
<rdfs:seeAlso rdf:resource="http://identifiers.org/omim/248500"/>
<rdfs:seeAlso rdf:resource="http://id.nlm.nih.gov/mesh/D008363"/>
<rdfs:seeAlso rdf:resource="http://identifiers.org/mesh/D008363"/>
</rdf:Description>
<rdf:Description rdf:about="#disdMSId78">
<rdf:type rdf:resource="http://jcggdb.jp/rdf/diseases/gdgdb-schema#DiseaseDescriptionGDGDB"/>
<gdgsch:diseaseName xml:lang="en">Neuraminidase Deficiency</gdgsch:diseaseName>
<gdgsch:diseaseName xml:lang="ja">シアリダーゼ欠損症</gdgsch:diseaseName>
<gdgsch:diseaseName xml:lang="ja">シアリドーシス</gdgsch:diseaseName>
<gdgsch:diseaseName xml:lang="en">Sialidosis</gdgsch:diseaseName>
<gdgsch:diseaseName xml:lang="ja">ノイラミニダーゼ欠損症</gdgsch:diseaseName>
<gdgsch:diseaseName xml:lang="en">sialidase Deficiency</gdgsch:diseaseName>
<gdgsch:pathogenesis xml:lang="en">The disease is clinically divided into two types: sialidosis type 1, characterized by macular cherry-red spots and myoclonus, and sialidosis type 2, distinguished from type 1 by the presence of dysmorphic features besides neurological symptoms and cherry-red spots.
Reference : Glycoforum -Glycopathology, Dr. Hitoshi Sakuraba
http://www.glycoforum.gr.jp/science/word/glycopathology/GD-A05E.html</gdgsch:pathogenesis>
<gdgsch:pathogenesis xml:lang="ja">本症は、臨床的に2つのグループに分けられる。即ち、眼底のチェリーレッド斑とミオクローヌスを伴う第1型と、これらの症状の他に、顔貌や骨異常の存在を特徴とする第2型である。
Glycoforum -Glycopathology, 桜庭均 氏http://www.glycoforum.gr.jp/science/word/glycopathology/GD-A05J.html</gdgsch:pathogenesis>
<gdgsch:pathogenesis xml:lang="ja">sialidase の欠損によりシアリルオリゴ糖が蓄積する．思春期発症で，cherry red spot，視力障害，白内障，ミオクローヌス，歩行障害を呈する。
難病情報センターホームページ（2010年2月現在）から引用http://www.nanbyou.or.jp/sikkan/117_i.htm</gdgsch:pathogenesis>
<gdgsch:omimPhenotype>NEURAMINIDASE DEFICIENCY</gdgsch:omimPhenotype>
<gdgsch:omimPhenoMIMnumber>256550</gdgsch:omimPhenoMIMnumber>
<rdfs:seeAlso rdf:resource="http://identifiers.org/omim/256550"/>
<rdfs:seeAlso rdf:resource="http://id.nlm.nih.gov/mesh/D009081"/>
<rdfs:seeAlso rdf:resource="http://identifiers.org/mesh/D009081"/>
</rdf:Description>
<rdf:Description rdf:about="#disdMSId98">
<rdf:type rdf:resource="http://jcggdb.jp/rdf/diseases/gdgdb-schema#DiseaseDescriptionGDGDB"/>
<gdgsch:diseaseName xml:lang="ja">サルファティドーシス</gdgsch:diseaseName>
<gdgsch:diseaseName xml:lang="ja">多種サルファターゼ欠損症</gdgsch:diseaseName>
<gdgsch:diseaseName xml:lang="ja">多種スルファターゼ欠損症</gdgsch:diseaseName>
<gdgsch:diseaseName xml:lang="en">Sulfatidosis</gdgsch:diseaseName>
<gdgsch:diseaseName xml:lang="en">Multiple sulfatase deficiency</gdgsch:diseaseName>
<gdgsch:pathogenesis xml:lang="en">Associated with a combined deficiency of arylsulfatases A, B and C. Patients with this disease exhibit the clinical features of both late infantile metachromatic leukodystrophy and mucopolysaccharidosis.
Reference : Glycoforum -Glycopathology, Dr. Hitoshi Sakuraba
http://www.glycoforum.gr.jp/science/word/glycopathology/GD-A05E.html</gdgsch:pathogenesis>
<gdgsch:pathogenesis xml:lang="ja">アリルスルファターゼA, BおよびCの同時活性低下を伴う。本症の患者は、晩期乳児型異染性白質ジストロフィーとムコ多糖症とを合わせた様な臨床像を呈する。
Glycoforum -Glycopathology, 桜庭均 氏http://www.glycoforum.gr.jp/science/word/glycopathology/GD-A05J.html</gdgsch:pathogenesis>
<gdgsch:pathogenesis xml:lang="ja">arylsulfatase Aとその他のsulfataseが欠損し，sulfataseの活性化障害があり、最近原因遺伝子も判明した。乳児期に発症し，精神運動発達遅滞，視神経萎縮，痙性麻痺などの神経症状に加え，ガルゴイリズム，肝脾腫，骨格変形といったムコ多糖症様の症候を呈する。
難病情報センターホームページ（2010年2月現在）から引用http://www.nanbyou.or.jp/sikkan/117_i.htm</gdgsch:pathogenesis>
<gdgsch:omimPhenotype>MULTIPLE SULFATASE DEFICIENCY; MSD</gdgsch:omimPhenotype>
<gdgsch:omimPhenoMIMnumber>272200</gdgsch:omimPhenoMIMnumber>
<rdfs:seeAlso rdf:resource="http://identifiers.org/omim/272200"/>
<rdfs:seeAlso rdf:resource="http://id.nlm.nih.gov/mesh/D052517"/>
<rdfs:seeAlso rdf:resource="http://identifiers.org/mesh/D052517"/>
</rdf:Description>
<rdf:Description rdf:about="#disdMSId111">
<rdf:type rdf:resource="http://jcggdb.jp/rdf/diseases/gdgdb-schema#DiseaseDescriptionGDGDB"/>
<gdgsch:diseaseName xml:lang="ja">Nevo症候群</gdgsch:diseaseName>
<gdgsch:diseaseName xml:lang="en">Nevo syndrome</gdgsch:diseaseName>
<gdgsch:omimPhenotype>NEVO SYNDROME</gdgsch:omimPhenotype>
<gdgsch:omimPhenoMIMnumber>601451</gdgsch:omimPhenoMIMnumber>
<rdfs:seeAlso rdf:resource="http://identifiers.org/omim/601451"/>
</rdf:Description>
<rdf:Description rdf:about="#disdMSId100">
<rdf:type rdf:resource="http://jcggdb.jp/rdf/diseases/gdgdb-schema#DiseaseDescriptionGDGDB"/>
<gdgsch:diseaseName xml:lang="ja">縁取り空砲型遠位型ミオパチー</gdgsch:diseaseName>
<gdgsch:diseaseName xml:lang="en">Nonaka myopathy</gdgsch:diseaseName>
<gdgsch:diseaseName xml:lang="en">DMRV</gdgsch:diseaseName>
<gdgsch:diseaseName xml:lang="ja">リムドバキュオル型遠位型ミオパチー</gdgsch:diseaseName>
<gdgsch:diseaseName xml:lang="ja">遺伝性封入体ミオパチー</gdgsch:diseaseName>
<gdgsch:diseaseName xml:lang="en">Distal myopathy with rimmed vacuoles</gdgsch:diseaseName>
<gdgsch:omimPhenotype>NONAKA MYOPATHY; NM</gdgsch:omimPhenotype>
<gdgsch:omimPhenoMIMnumber>605820</gdgsch:omimPhenoMIMnumber>
<rdfs:seeAlso rdf:resource="http://identifiers.org/omim/605820"/>
<rdfs:seeAlso rdf:resource="http://id.nlm.nih.gov/mesh/C536816"/>
<rdfs:seeAlso rdf:resource="http://identifiers.org/mesh/C536816"/>
</rdf:Description>
<rdf:Description rdf:about="#disdMSId86">
<rdf:type rdf:resource="http://jcggdb.jp/rdf/diseases/gdgdb-schema#DiseaseDescriptionGDGDB"/>
<gdgsch:diseaseName xml:lang="ja">サンフィリッポ症候群A型 Mucopolysaccharidosis Type IIIA</gdgsch:diseaseName>
<gdgsch:diseaseName xml:lang="en">Mucopolysaccharidosis Type IIIA</gdgsch:diseaseName>
<gdgsch:diseaseName xml:lang="ja">サンフィリッポ病Ａ型</gdgsch:diseaseName>
<gdgsch:diseaseName xml:lang="en">Sanfilippo's syndrome type A</gdgsch:diseaseName>
<gdgsch:diseaseName xml:lang="en">Sanfilippo syndrome type A</gdgsch:diseaseName>
<gdgsch:diseaseName xml:lang="ja">ムコ多糖症IIIA型</gdgsch:diseaseName>
<gdgsch:pathogenesis xml:lang="ja">A型heparan N-sulfatase，B型α-N-acetylglucosaminidase, C型acetyl CoA：α-glucosaminidase acetyltransferase，D型N-acetylglucosamine 6-sulfataseの欠損こよりへパラン硫酸の蓄積,尿中増加を認める。小児期発症で，行動異常（多動粗暴），精神運動発達遅滞，粗な髪，多毛，軽度肝脾腫（小児），難聴，痙攣，退行がみられるが，骨格異常などの身体症状は軽い。A型が最も重症である。
難病情報センターホームページ（2010年2月現在）から引用http://www.nanbyou.or.jp/sikkan/117_i.htm</gdgsch:pathogenesis>
<gdgsch:omimPhenotype>MUCOPOLYSACCHARIDOSIS TYPE IIIA</gdgsch:omimPhenotype>
<gdgsch:omimPhenoMIMnumber>252900</gdgsch:omimPhenoMIMnumber>
<rdfs:seeAlso rdf:resource="http://identifiers.org/omim/252900"/>
<rdfs:seeAlso rdf:resource="http://id.nlm.nih.gov/mesh/D009084"/>
<rdfs:seeAlso rdf:resource="http://identifiers.org/mesh/D009084"/>
</rdf:Description>
<rdf:Description rdf:about="#disdMSId49">
<rdf:type rdf:resource="http://jcggdb.jp/rdf/diseases/gdgdb-schema#DiseaseDescriptionGDGDB"/>
<gdgsch:diseaseName xml:lang="ja">先天性糖鎖異常症IIb型</gdgsch:diseaseName>
<gdgsch:diseaseName xml:lang="en">Congenital Disorder of Glycosylation type IIb</gdgsch:diseaseName>
<gdgsch:diseaseName xml:lang="en">CDGIIb</gdgsch:diseaseName>
<gdgsch:pathogenesis xml:lang="en">Hypotonia, generalized edema, hypoventilation, apnea, hepatomegaly, demyelinating polyneuropathy
Glycoforum -Beyond Glycogenes, Dr. Hudson H. Freezehttp://www.glycoforum.gr.jp/science/glycogenes/08/08E.html</gdgsch:pathogenesis>
<gdgsch:pathogenesis xml:lang="ja">新生児期より重症（呼吸障害、けいれん）、筋緊張低下、全身浮腫、小奇形（後頭部突出、長いまつ毛、幅広い鼻、短い人中、手指の重なり、側彎）、肝腫大。脳波でSuppression-Burst pattern。
大阪府立母子保健総合医療センター 岡本伸彦  和田芳直http://www.med.osaka-u.ac.jp/pub/inst-mch/CDG.pdf
</gdgsch:pathogenesis>
<gdgsch:pathogenesis xml:lang="ja">弛緩、全体的炎症、低換気、無呼吸、肝肥大、脱髄多発性末梢ニューロパシー
Glycoforum -Beyond Glycogenes, Dr. Hudson H. Freezehttp://www.glycoforum.gr.jp/science/glycogenes/08/08J.html</gdgsch:pathogenesis>
<gdgsch:omimPhenotype>CONGENITAL DISORDER OF GLYCOSYLATION, TYPE IIb; CDG2B</gdgsch:omimPhenotype>
<gdgsch:omimPhenoMIMnumber>606056</gdgsch:omimPhenoMIMnumber>
<rdfs:seeAlso rdf:resource="http://identifiers.org/omim/606056"/>
<rdfs:seeAlso rdf:resource="http://id.nlm.nih.gov/mesh/C565264"/>
<rdfs:seeAlso rdf:resource="http://identifiers.org/mesh/C565264"/>
</rdf:Description>
<rdf:Description rdf:about="#disdMSId113">
<rdf:type rdf:resource="http://jcggdb.jp/rdf/diseases/gdgdb-schema#DiseaseDescriptionGDGDB"/>
<gdgsch:diseaseName xml:lang="en">Maroteaux-Lamy syndrome</gdgsch:diseaseName>
<gdgsch:diseaseName xml:lang="ja">モロト-ラミー症候群</gdgsch:diseaseName>
<gdgsch:diseaseName xml:lang="en">Mucopolysaccharidoses: Type VI</gdgsch:diseaseName>
<gdgsch:pathogenesis xml:lang="ja">N-acetylgalactosamine 4-sulfatase (arylsulfatase B)の欠損によりデルマタン硫酸の蓄積，尿中増加を認める。Hurler症候群様の体形と角膜混滞がみられるが，知能は正常である。
難病情報センターホームページ（2010年2月現在）から引用http://www.nanbyou.or.jp/sikkan/117_i.htm</gdgsch:pathogenesis>
<gdgsch:omimPhenotype>MUCOPOLYSACCHARIDOSIS TYPE VI</gdgsch:omimPhenotype>
<gdgsch:omimPhenoMIMnumber>253200</gdgsch:omimPhenoMIMnumber>
<rdfs:seeAlso rdf:resource="http://identifiers.org/omim/253200"/>
</rdf:Description>
<rdf:Description rdf:about="#disdMSId63">
<rdf:type rdf:resource="http://jcggdb.jp/rdf/diseases/gdgdb-schema#DiseaseDescriptionGDGDB"/>
<gdgsch:diseaseName xml:lang="ja">ゴーシェ病1型</gdgsch:diseaseName>
<gdgsch:diseaseName xml:lang="en">Gaucher disease, Type I</gdgsch:diseaseName>
<gdgsch:diseaseName xml:lang="ja">1型Gaucher病</gdgsch:diseaseName>
<gdgsch:diseaseName xml:lang="en">Gaucher's disease type 1</gdgsch:diseaseName>
<gdgsch:diseaseName xml:lang="ja">1型ゴーシェ病</gdgsch:diseaseName>
<gdgsch:diseaseName xml:lang="ja">ゴーシェ病I型</gdgsch:diseaseName>
<gdgsch:diseaseName xml:lang="en">Gaucher disease Type I</gdgsch:diseaseName>
<gdgsch:diseaseName xml:lang="en">type 1 Gaucher disease</gdgsch:diseaseName>
<gdgsch:pathogenesis xml:lang="ja">glucocerebrosidaseの欠損によりグルコセレプロシドが肝,脾,骨髄の網内系細胞に蓄積する。1型は小児期～成人発症で肝脾腫，骨関節痛がみられるが神経症状はない。2型は乳児期発症で肝脾腫に加え，核上眼球運動障害，痙攣，知能障害を伴う．3型は1型と2型の中間型で小児期に発症し，肝脾腫，核上性眼球運動障害，運動失調，不随意運動などがみられる。
難病情報センターホームページ（2010年2月現在）から引用http://www.nanbyou.or.jp/sikkan/117_i.htm</gdgsch:pathogenesis>
<gdgsch:pathogenesis xml:lang="ja">グルコシルセラミダーゼ（グルコセレブロシダーゼ）の活性低下によりグルコセレブロシドの蓄積が起こる。臨床的に3種類の型に分類され、慢性非神経型の1型、急性神経型の2型および亜急性神経型の3型がある。通常、すべての臨床型で肝脾腫がみられる。Gaucher病第1型は、ユダヤ人の間で発生頻度が高い。近年、本症に対する酵素補充療法が開発されている。
Glycoforum -Glycopathology, 桜庭均 氏http://www.glycoforum.gr.jp/science/word/glycopathology/GD-A05J.html</gdgsch:pathogenesis>
<gdgsch:pathogenesis xml:lang="en">Characterized by the accumulation of glucocerebroside caused by deficient activity of glucosylceramidase (glucocerebrosidase). Three types of this disease have been delineated on the basis of the clinical course-type 1, chronic non-neuropathic form; type 2, acute neuropathic form; and type 3, subacute neuropathic form. Hepatosplenomegaly occurs in all forms of the disease. The incidence of type 1 Gaucher disease is very high in Jewish people. Recently, enzyme replacement therapy has been developed for this disease.
Glycoforum -Glycopathology, Dr. Hitoshi Sakurabahttp://www.glycoforum.gr.jp/science/word/glycopathology/GD-A05E.html</gdgsch:pathogenesis>
<gdgsch:omimPhenotype>GAUCHER DISEASE, TYPE I</gdgsch:omimPhenotype>
<gdgsch:omimPhenoMIMnumber>230800</gdgsch:omimPhenoMIMnumber>
<rdfs:seeAlso rdf:resource="http://identifiers.org/omim/230800"/>
<rdfs:seeAlso rdf:resource="http://id.nlm.nih.gov/mesh/D005776"/>
<rdfs:seeAlso rdf:resource="http://identifiers.org/mesh/D005776"/>
</rdf:Description>
<rdf:Description rdf:about="#disdMSId91">
<rdf:type rdf:resource="http://jcggdb.jp/rdf/diseases/gdgdb-schema#DiseaseDescriptionGDGDB"/>
<gdgsch:diseaseName xml:lang="en">Morquio syndrome B</gdgsch:diseaseName>
<gdgsch:diseaseName xml:lang="ja">Morquio症候群Type B</gdgsch:diseaseName>
<gdgsch:diseaseName xml:lang="ja">モルキオ症候群B型</gdgsch:diseaseName>
<gdgsch:diseaseName xml:lang="en">MPS IV-B</gdgsch:diseaseName>
<gdgsch:pathogenesis xml:lang="ja">B型はβ-galactosidaseの欠損によりケラタン硫酸の蓄積，尿中増加を認める。脊椎後側奪，肋骨弓突出，短胴型低身長（110cm以下），Ⅹ脚，筋緊張低下，関節過伸展，高度の骨変形，環軸椎亜脱臼，角膜混濁，難聴，心弁膜症などがみられるが，知能は正常である。
難病情報センターホームページ（2010年2月現在）から引用http://www.nanbyou.or.jp/sikkan/117_i.htm</gdgsch:pathogenesis>
<gdgsch:omimPhenotype>MORQUIO SYNDROME B</gdgsch:omimPhenotype>
<gdgsch:omimPhenoMIMnumber>253010</gdgsch:omimPhenoMIMnumber>
<rdfs:seeAlso rdf:resource="http://identifiers.org/omim/253010"/>
<rdfs:seeAlso rdf:resource="http://id.nlm.nih.gov/mesh/D009085"/>
<rdfs:seeAlso rdf:resource="http://identifiers.org/mesh/D009085"/>
</rdf:Description>
<rdf:Description rdf:about="#disdMSId70">
<rdf:type rdf:resource="http://jcggdb.jp/rdf/diseases/gdgdb-schema#DiseaseDescriptionGDGDB"/>
<gdgsch:diseaseName xml:lang="en">type C1 Niemann-Pick disease</gdgsch:diseaseName>
<gdgsch:diseaseName xml:lang="ja">ニーマン・ピック病C1型</gdgsch:diseaseName>
<gdgsch:diseaseName xml:lang="en">Type C1 Niemann-Pick disease</gdgsch:diseaseName>
<gdgsch:diseaseName xml:lang="en">Niemann-Pick disease type C1</gdgsch:diseaseName>
<gdgsch:diseaseName xml:lang="ja">C1型ニーマン・ピック病</gdgsch:diseaseName>
<gdgsch:diseaseName xml:lang="ja">Niemann-Pick病C1型</gdgsch:diseaseName>
<gdgsch:diseaseName xml:lang="ja">C1型Niemann-Pick病</gdgsch:diseaseName>
<gdgsch:pathogenesis xml:lang="en">Characterized by defective cellular trafficking of exogeneous cholesterol. The accumulation of unesterified cholesterol, sphingomyelin, phospholipids and glycolipids is prominent in the liver and spleen of patients with this disease (Table 5). The clinical features are heterogeneous, although most patients develop progressive neurological manifestations including vertical supranuclear ophthalmoplegia, ataxia, dystonia and intellectual deterioration.
Glycoforum -Glycopathology, Dr. Hitoshi Sakurabahttp://www.glycoforum.gr.jp/science/word/glycopathology/GD-A05E.html</gdgsch:pathogenesis>
<gdgsch:pathogenesis xml:lang="ja">外来性コレステロールの細胞内輸送障害を伴う。本症患者の肝臓や脾臓には、非エステル化コレステロール、スフィンゴミエリン、リン脂質や糖脂質の蓄積が見られる。本症における臨床像は多様であるが、多くの患者で、垂直性核上性眼球運動障害、失調、ジストニアや知能障害などの進行性神経障害がみられる。
Glycoforum -Glycopathology, 桜庭均 氏http://www.glycoforum.gr.jp/science/word/glycopathology/GD-A05J.html</gdgsch:pathogenesis>
<gdgsch:omimPhenotype>NIEMANN-PICK DISEASE, TYPE C1; NPC1</gdgsch:omimPhenotype>
<gdgsch:omimPhenoMIMnumber>257220</gdgsch:omimPhenoMIMnumber>
<rdfs:seeAlso rdf:resource="http://identifiers.org/omim/257220"/>
<rdfs:seeAlso rdf:resource="http://id.nlm.nih.gov/mesh/D052556"/>
<rdfs:seeAlso rdf:resource="http://identifiers.org/mesh/D052556"/>
</rdf:Description>
<rdf:Description rdf:about="#disdMSId64">
<rdf:type rdf:resource="http://jcggdb.jp/rdf/diseases/gdgdb-schema#DiseaseDescriptionGDGDB"/>
<gdgsch:diseaseName xml:lang="en">Gaucher's disease type 2</gdgsch:diseaseName>
<gdgsch:diseaseName xml:lang="ja">2型Gaucher病</gdgsch:diseaseName>
<gdgsch:diseaseName xml:lang="ja">ゴーシェ病2型</gdgsch:diseaseName>
<gdgsch:diseaseName xml:lang="ja">2型ゴーシェ病</gdgsch:diseaseName>
<gdgsch:diseaseName xml:lang="en">Gaucher disease Type II</gdgsch:diseaseName>
<gdgsch:diseaseName xml:lang="en">Gaucher disease, Type II</gdgsch:diseaseName>
<gdgsch:diseaseName xml:lang="en">type 2 Gaucher disease</gdgsch:diseaseName>
<gdgsch:diseaseName xml:lang="ja">ゴーシェ病II型</gdgsch:diseaseName>
<gdgsch:pathogenesis xml:lang="ja">グルコシルセラミダーゼ（グルコセレブロシダーゼ）の活性低下によりグルコセレブロシドの蓄積が起こる。臨床的に3種類の型に分類され、慢性非神経型の1型、急性神経型の2型および亜急性神経型の3型がある。通常、すべての臨床型で肝脾腫がみられる。Gaucher病第1型は、ユダヤ人の間で発生頻度が高い。近年、本症に対する酵素補充療法が開発されている。
Glycoforum -Glycopathology, 桜庭均 氏http://www.glycoforum.gr.jp/science/word/glycopathology/GD-A05J.html</gdgsch:pathogenesis>
<gdgsch:pathogenesis xml:lang="ja">glucocerebrosidaseの欠損によりグルコセレプロシドが肝,脾,骨髄の網内系細胞に蓄積する。1型は小児期～成人発症で肝脾腫，骨関節痛がみられるが神経症状はない。2型は乳児期発症で肝脾腫に加え，核上眼球運動障害，痙攣，知能障害を伴う．3型は1型と2型の中間型で小児期に発症し，肝脾腫，核上性眼球運動障害，運動失調，不随意運動などがみられる。
難病情報センターホームページ（2010年2月現在）から引用http://www.nanbyou.or.jp/sikkan/117_i.htm</gdgsch:pathogenesis>
<gdgsch:omimPhenotype>GAUCHER DISEASE, TYPE II</gdgsch:omimPhenotype>
<gdgsch:omimPhenoMIMnumber>230900</gdgsch:omimPhenoMIMnumber>
<rdfs:seeAlso rdf:resource="http://identifiers.org/omim/230900"/>
<rdfs:seeAlso rdf:resource="http://id.nlm.nih.gov/mesh/D005776"/>
<rdfs:seeAlso rdf:resource="http://identifiers.org/mesh/D005776"/>
<rdfs:seeAlso rdf:resource="http://id.nlm.nih.gov/mesh/C564306"/>
<rdfs:seeAlso rdf:resource="http://identifiers.org/mesh/C564306"/>
</rdf:Description>
<rdf:Description rdf:about="#disdMSId45">
<rdf:type rdf:resource="http://jcggdb.jp/rdf/diseases/gdgdb-schema#DiseaseDescriptionGDGDB"/>
<gdgsch:diseaseName xml:lang="en">Congenital Disorder of Glycosylation type Ik</gdgsch:diseaseName>
<gdgsch:diseaseName xml:lang="en">CDG Ik</gdgsch:diseaseName>
<gdgsch:diseaseName xml:lang="ja">先天性糖鎖異常症Ik型</gdgsch:diseaseName>
<gdgsch:pathogenesis xml:lang="ja">重症で早期に死亡する。顔貌異常（大泉門拡大、眼間開離、小顎、性腺機能低下、関節拘縮、腱反射消失、cardiomyopathy、多源性Epilepsy性放電）、小頭症
大阪府立母子保健総合医療センター 岡本伸彦  和田芳直http://www.med.osaka-u.ac.jp/pub/inst-mch/CDG.pdf</gdgsch:pathogenesis>
<gdgsch:omimPhenotype>CONGENITAL DISORDER OF GLYCOSYLATION, TYPE Ik; CDG1K</gdgsch:omimPhenotype>
<gdgsch:omimPhenoMIMnumber>608540</gdgsch:omimPhenoMIMnumber>
<rdfs:seeAlso rdf:resource="http://identifiers.org/omim/608540"/>
<rdfs:seeAlso rdf:resource="http://id.nlm.nih.gov/mesh/C535749"/>
<rdfs:seeAlso rdf:resource="http://identifiers.org/mesh/C535749"/>
</rdf:Description>
<rdf:Description rdf:about="#disdMSId55">
<rdf:type rdf:resource="http://jcggdb.jp/rdf/diseases/gdgdb-schema#DiseaseDescriptionGDGDB"/>
<gdgsch:diseaseName xml:lang="ja">3型GM1ガングリオシドーシス</gdgsch:diseaseName>
<gdgsch:diseaseName xml:lang="en">GM1 type 3 gangliosidosis</gdgsch:diseaseName>
<gdgsch:diseaseName xml:lang="ja">GM1-ガングリオシドーシス3型</gdgsch:diseaseName>
<gdgsch:diseaseName xml:lang="en">type 3 GM1 gangliosidosis</gdgsch:diseaseName>
<gdgsch:diseaseName xml:lang="ja">GM1ガングリオシドβガラクトシダーゼ欠損症3</gdgsch:diseaseName>
<gdgsch:diseaseName xml:lang="en">GM1 gangliosidosis Type III</gdgsch:diseaseName>
<gdgsch:pathogenesis xml:lang="ja">典型例では、GM1ガングリオシドやその関連糖脂質および糖蛋白質が進行性に蓄積し、精神運動発達遅延、顔貌異常、骨異常、肝脾腫などの全身症状を示す。
Glycoforum -Glycopathology, 桜庭均 氏http://www.glycoforum.gr.jp/science/word/glycopathology/GD-A05J.html</gdgsch:pathogenesis>
<gdgsch:pathogenesis xml:lang="ja">β-galactosidaseの欠損により中枢神経系にGM1ガングリオシド，骨を含む全身臓器にケラタン硫酸、オリゴ糖の蓄積が起こる。乳児型は粗な顔貌(ガルゴイリズム)，骨変形，肝脾腫，知能障害，錐体路障害，眼底にcherry red spotがみられる。若年型は症状が軽い。成人型はジストニアを主体とする錐体外路障害を呈する。
難病情報センターホームページ（2010年2月現在）から引用http://www.nanbyou.or.jp/sikkan/117_i.htm</gdgsch:pathogenesis>
<gdgsch:omimPhenotype>GM1 gangliosidosis Type III</gdgsch:omimPhenotype>
<gdgsch:omimPhenoMIMnumber>230650</gdgsch:omimPhenoMIMnumber>
<rdfs:seeAlso rdf:resource="http://identifiers.org/omim/230650"/>
<rdfs:seeAlso rdf:resource="http://id.nlm.nih.gov/mesh/D016537"/>
<rdfs:seeAlso rdf:resource="http://identifiers.org/mesh/D016537"/>
</rdf:Description>
<rdf:Description rdf:about="#disdMSId68">
<rdf:type rdf:resource="http://jcggdb.jp/rdf/diseases/gdgdb-schema#DiseaseDescriptionGDGDB"/>
<gdgsch:diseaseName xml:lang="ja">Niemann-Pick病A型</gdgsch:diseaseName>
<gdgsch:diseaseName xml:lang="ja">A型ニーマン・ピック病</gdgsch:diseaseName>
<gdgsch:diseaseName xml:lang="ja">ニーマン・ピック病A型</gdgsch:diseaseName>
<gdgsch:diseaseName xml:lang="ja">酸性スフィンゴミエリナーゼ欠損症</gdgsch:diseaseName>
<gdgsch:diseaseName xml:lang="en">acid sphingomyelinase deficiency</gdgsch:diseaseName>
<gdgsch:diseaseName xml:lang="en">Niemann-Pick disease type A</gdgsch:diseaseName>
<gdgsch:diseaseName xml:lang="en">type A Niemann-Pick disease</gdgsch:diseaseName>
<gdgsch:diseaseName xml:lang="ja">A型Niemann-Pick病</gdgsch:diseaseName>
<gdgsch:pathogenesis xml:lang="ja">A型は、急速に進行する神経障害と肝脾腫を伴う早期発症の重症型である。
Glycoforum -Glycopathology, 桜庭均 氏http://www.glycoforum.gr.jp/science/word/glycopathology/GD-A05J.html</gdgsch:pathogenesis>
<gdgsch:pathogenesis xml:lang="en">Type A is an early-onset severe type associated with a rapidly progressive neurological disorder and hepatosplenomegaly. 
Reference : Glycoforum -Glycopathology, Dr. Hitoshi Sakuraba
http://www.glycoforum.gr.jp/science/word/glycopathology/GD-A05E.html</gdgsch:pathogenesis>
<gdgsch:omimPhenotype>NIEMANN-PICK DISEASE, TYPE A</gdgsch:omimPhenotype>
<gdgsch:omimPhenoMIMnumber>257200</gdgsch:omimPhenoMIMnumber>
<rdfs:seeAlso rdf:resource="http://identifiers.org/omim/257200"/>
<rdfs:seeAlso rdf:resource="http://id.nlm.nih.gov/mesh/D052536"/>
<rdfs:seeAlso rdf:resource="http://identifiers.org/mesh/D052536"/>
</rdf:Description>
<rdf:Description rdf:about="#disdMSId84">
<rdf:type rdf:resource="http://jcggdb.jp/rdf/diseases/gdgdb-schema#DiseaseDescriptionGDGDB"/>
<gdgsch:diseaseName xml:lang="ja">Hurler/Scheie病</gdgsch:diseaseName>
<gdgsch:diseaseName xml:lang="ja">ハーラー・シャイエ症候群</gdgsch:diseaseName>
<gdgsch:diseaseName xml:lang="ja">ムコ多糖症IH/S型</gdgsch:diseaseName>
<gdgsch:diseaseName xml:lang="en">Hurler-Scheie syndrome</gdgsch:diseaseName>
<gdgsch:diseaseName xml:lang="en">MPS IH/S</gdgsch:diseaseName>
<gdgsch:omimPhenotype>HURLER-SCHEIE SYNDROME</gdgsch:omimPhenotype>
<gdgsch:omimPhenoMIMnumber>607015</gdgsch:omimPhenoMIMnumber>
<rdfs:seeAlso rdf:resource="http://identifiers.org/omim/607015"/>
<rdfs:seeAlso rdf:resource="http://id.nlm.nih.gov/mesh/D008059"/>
<rdfs:seeAlso rdf:resource="http://identifiers.org/mesh/D008059"/>
</rdf:Description>
<rdf:Description rdf:about="#disdMSId88">
<rdf:type rdf:resource="http://jcggdb.jp/rdf/diseases/gdgdb-schema#DiseaseDescriptionGDGDB"/>
<gdgsch:diseaseName xml:lang="en">Sanfilippo's syndrome type C</gdgsch:diseaseName>
<gdgsch:diseaseName xml:lang="ja">ムコ多糖症IIIC型</gdgsch:diseaseName>
<gdgsch:diseaseName xml:lang="ja">サンフィリッポ病C型</gdgsch:diseaseName>
<gdgsch:diseaseName xml:lang="en">Mucopolysaccharidosis Type IIIC</gdgsch:diseaseName>
<gdgsch:diseaseName xml:lang="ja">サンフィリッポ症候群C型 Mucopolysaccharidosis Type IIIC</gdgsch:diseaseName>
<gdgsch:diseaseName xml:lang="en">Sanfilippo syndrome type C</gdgsch:diseaseName>
<gdgsch:pathogenesis xml:lang="ja">A型heparan N-sulfatase，B型α-N-acetylglucosaminidase, C型acetyl CoA：α-glucosaminidase acetyltransferase，D型N-acetylglucosamine 6-sulfataseの欠損こよりへパラン硫酸の蓄積,尿中増加を認める。小児期発症で，行動異常（多動粗暴），精神運動発達遅滞，粗な髪，多毛，軽度肝脾腫（小児），難聴，痙攣，退行がみられるが，骨格異常などの身体症状は軽い。A型が最も重症である。
難病情報センターホームページ（2010年2月現在）から引用http://www.nanbyou.or.jp/sikkan/117_i.htm</gdgsch:pathogenesis>
<gdgsch:omimPhenotype>MUCOPOLYSACCHARIDOSIS TYPE IIIC</gdgsch:omimPhenotype>
<gdgsch:omimPhenoMIMnumber>252930</gdgsch:omimPhenoMIMnumber>
<rdfs:seeAlso rdf:resource="http://identifiers.org/omim/252930"/>
</rdf:Description>
<rdf:Description rdf:about="#disdMSId38">
<rdf:type rdf:resource="http://jcggdb.jp/rdf/diseases/gdgdb-schema#DiseaseDescriptionGDGDB"/>
<gdgsch:diseaseName xml:lang="ja">先天性糖鎖異常症Id型</gdgsch:diseaseName>
<gdgsch:diseaseName xml:lang="en">CDG Id</gdgsch:diseaseName>
<gdgsch:diseaseName xml:lang="en">Congenital Disorder of Glycosylation type Id</gdgsch:diseaseName>
<gdgsch:pathogenesis xml:lang="en">Hypotonia, severe psychomotor retardation, seizures, microcephaly, optic atrophy
Reference: Glycoforum -Beyond Glycogenes, Dr. Hudson H. Freeze
http://www.glycoforum.gr.jp/science/glycogenes/08/08E.html</gdgsch:pathogenesis>
<gdgsch:pathogenesis xml:lang="ja">弛緩、重度の精神運動性遅滞、発作、斜視、摂食障害、凝固異常、異常小頭、視神経委縮
Glycoforum -Beyond Glycogenes, Dr. Hudson H. Freezehttp://www.glycoforum.gr.jp/science/glycogenes/08/08J.html</gdgsch:pathogenesis>
<gdgsch:pathogenesis xml:lang="ja">精神運動発達遅滞、筋緊張低下、網膜色素変性、小頭症、耳介異常、網膜coloboma、軟口蓋裂（高口蓋）、optic atrophy、痙性麻痺、点頭Epilepsy、不随意運動、小脳低形成。肝機能障害はない。
大阪府立母子保健総合医療センター 岡本伸彦  和田芳直http://www.med.osaka-u.ac.jp/pub/inst-mch/CDG.pdf</gdgsch:pathogenesis>
<gdgsch:omimPhenotype>CONGENITAL DISORDER OF GLYCOSYLATION, TYPE Id; CDG1D</gdgsch:omimPhenotype>
<gdgsch:omimPhenoMIMnumber>601110</gdgsch:omimPhenoMIMnumber>
<rdfs:seeAlso rdf:resource="http://identifiers.org/omim/601110"/>
<rdfs:seeAlso rdf:resource="http://id.nlm.nih.gov/mesh/C535742"/>
<rdfs:seeAlso rdf:resource="http://identifiers.org/mesh/C535742"/>
</rdf:Description>
<rdf:Description rdf:about="#disdMSId60">
<rdf:type rdf:resource="http://jcggdb.jp/rdf/diseases/gdgdb-schema#DiseaseDescriptionGDGDB"/>
<gdgsch:diseaseName xml:lang="en">Metachromatic leukodystrophy</gdgsch:diseaseName>
<gdgsch:diseaseName xml:lang="ja">異染性白質ジストロフィー</gdgsch:diseaseName>
<gdgsch:pathogenesis xml:lang="en">Patients with the classical form of this disease develop progressive neurodegenerative manifestations.
Reference : Glycoforum -Glycopathology, Dr. Hitoshi Sakuraba
http://www.glycoforum.gr.jp/science/word/glycopathology/GD-A05E.html</gdgsch:pathogenesis>
<gdgsch:pathogenesis xml:lang="ja">arylsulfatase Aの欠損により脳白質，腎にスルファチドが蓄積し，中枢と末梢経神軽の脱髄をきたす。尿沈査のトルイジン青染色にて赤褐色の異染性を認める．乳幼児型は視神経萎縮，知能低下，痙性麻揮などをきたす。成人型は痴呆や精神症状が主体となる場合がある。 
難病情報センターホームページ（2010年2月現在）から引用http://www.nanbyou.or.jp/sikkan/117_i.htm</gdgsch:pathogenesis>
<gdgsch:omimPhenotype>METACHROMATIC LEUKODYSTROPHY</gdgsch:omimPhenotype>
<gdgsch:omimPhenoMIMnumber>250100</gdgsch:omimPhenoMIMnumber>
<rdfs:seeAlso rdf:resource="http://identifiers.org/omim/250100"/>
<rdfs:seeAlso rdf:resource="http://id.nlm.nih.gov/mesh/D007966"/>
<rdfs:seeAlso rdf:resource="http://identifiers.org/mesh/D007966"/>
</rdf:Description>
<rdf:Description rdf:about="#disdMSId74">
<rdf:type rdf:resource="http://jcggdb.jp/rdf/diseases/gdgdb-schema#DiseaseDescriptionGDGDB"/>
<gdgsch:diseaseName xml:lang="en">Pompe disease</gdgsch:diseaseName>
<gdgsch:diseaseName xml:lang="ja">糖原病Ⅱ型（Glycogen storage disease type II, Pompe disease, Pompe病)</gdgsch:diseaseName>
<gdgsch:diseaseName xml:lang="en">Glycogen storage disease type II</gdgsch:diseaseName>
<gdgsch:pathogenesis xml:lang="ja">リソソーム内でのグリコーゲン分解が障害される。古典型の患者は、乳児期に発症し、心拡大、巨舌や筋力低下などを特徴とする重症の臨床経過をとる。その他に、晩期発症で緩やかに進行し、骨格筋の症状を伴うタイプが存在する。
Glycoforum -Glycopathology, 桜庭均 氏http://www.glycoforum.gr.jp/science/word/glycopathology/GD-A05J.html</gdgsch:pathogenesis>
<gdgsch:pathogenesis xml:lang="ja">国立成育医療センター研究所 「平成18年度登録人数」</gdgsch:pathogenesis>
<gdgsch:pathogenesis xml:lang="en">Involved in the degradation of glycogen in lysosomes. The classical type is a severe generalized disorder of infancy characterized by cardiomegaly, macroglossia and muscle weakness. The other type is a more slowly progressive disorder with late onset and manifestations limited to skeletal muscle.
Reference : Glycoforum -Glycopathology, Dr. Hitoshi Sakuraba
http://www.glycoforum.gr.jp/science/word/glycopathology/GD-A05E.html
 </gdgsch:pathogenesis>
<gdgsch:omimPhenotype>GLYCOGEN STORAGE DISEASE II</gdgsch:omimPhenotype>
<gdgsch:omimPhenoMIMnumber>232300</gdgsch:omimPhenoMIMnumber>
<rdfs:seeAlso rdf:resource="http://identifiers.org/omim/232300"/>
<rdfs:seeAlso rdf:resource="http://id.nlm.nih.gov/mesh/D006009"/>
<rdfs:seeAlso rdf:resource="http://identifiers.org/mesh/D006009"/>
</rdf:Description>
<rdf:Description rdf:about="#disdMSId104">
<rdf:type rdf:resource="http://jcggdb.jp/rdf/diseases/gdgdb-schema#DiseaseDescriptionGDGDB"/>
<gdgsch:diseaseName xml:lang="en">LGMD2M</gdgsch:diseaseName>
<gdgsch:diseaseName xml:lang="en">Limb-girdle muscular dystrophy type 2M</gdgsch:diseaseName>
<gdgsch:diseaseName xml:lang="ja">肢帯型筋ジストロフィー2M型</gdgsch:diseaseName>
<gdgsch:omimPhenotype>MUSCULAR DYSTROPHY, LIMB-GIRDLE, TYPE 2M; LGMD2M</gdgsch:omimPhenotype>
<gdgsch:omimPhenoMIMnumber>611588</gdgsch:omimPhenoMIMnumber>
<rdfs:seeAlso rdf:resource="http://identifiers.org/omim/611588"/>
<rdfs:seeAlso rdf:resource="http://id.nlm.nih.gov/mesh/C566912"/>
<rdfs:seeAlso rdf:resource="http://identifiers.org/mesh/C566912"/>
</rdf:Description>
<rdf:Description rdf:about="#disdMSId102">
<rdf:type rdf:resource="http://jcggdb.jp/rdf/diseases/gdgdb-schema#DiseaseDescriptionGDGDB"/>
<gdgsch:diseaseName xml:lang="en">Walker-Warburg syndrome</gdgsch:diseaseName>
<gdgsch:diseaseName xml:lang="ja">ウォーカー・ワールブルグ症候群</gdgsch:diseaseName>
<gdgsch:pathogenesis xml:lang="en">Another extreme of congenital muscular dystrophy, which shows the most severe brain malformation characterized by type II lissencephaly and eye involvement. Patients with WWS are severely affected from birth and it is usually fatal within the first year of life12. WWS has a worldwide distribution. Recently, 20% of WWS patients (6 of 30 unrelated WWS cases) have been found to have mutations in protein O-mannosyltransferase 1 (POMT1), a putative O-mannosyltransferase that catalyzes the transfer of mannose to a serine or threonine residue on the basis of homology with the seven yeast O-mannosyltransferases. POMT1 is highly expressed in fetal brain, testis and skeletal muscle, tissues affected in WWS. It is noteworthy that none of the 30 cases studied had mutations in another homologue, POMT2. This suggests that other as yet unidentified genes are responsible for this syndrome. However, it is unclear whether the POMT1 and POMT2 proteins actually catalyze the O-mannosylation. Detection of protein O-mannosyltransferase activity of POMTs in vertebrates has not been successful. As with MEB and FCMD, a highly glycosylated -dystroglycan was selectively deficient in skeletal muscle from WWS patients, while -dytroglycan and laminin 2 were still expressed. It is noteworthy that the rt mutant in Drosophila showed defects of myogenesis caused by a homologue of POMT1. Although the rt gene product is not known to initiate the biosynthesis of O-mannosyl glycan, O-mannosylation may be essential for muscular development in both vertebrates and invertebrates. Severe muscle weakness, Death in infancy, Absent psychomotor development, Neuronal migration disorder, Ocular abnormalities
Reference : Glycoforum -Glycopathology, Dr. Tamao Endo
http://www.glycoforum.gr.jp/science/glycogenes/13/13E.html
 </gdgsch:pathogenesis>
<gdgsch:pathogenesis xml:lang="ja">特に重篤な脳の形態異常、典型的なII型滑脳症、眼奇形を示すもう一つの先天性筋ジストロフィーである。出生時から重篤であり、ほとんど一年以内に死亡してしまう。患者は世界中でみられる。最近、患者の２０％（３０人の患者中６人）でprotein O-mannosyltransferase 1 (POMT1)に変異がみつかった。POMT1は７つある酵母のO-マンノース転移酵素のホモローグであることから、セリンあるいはスレオニン残基にマンノースを転移する酵素であると予想されている。POMT1は胎児脳、精巣、骨格筋というWWSで影響がみられる組織で特に高頻度で発現している。なおこれら３０人の患者では、もうひとつのホモローグであるPOMT2の変異はまったくみつからなかった。このことは、この症候群では未知の原因遺伝子が他にあることを示している。ところで、POMT1 とPOMT2が実際にO-マンノース転移酵素であるかどうかは不明である。いまのところ脊椎動物のPOMTホモローグでO-マンノース転移酵素の活性の検出には成功していない。MEB と FCMDと同じように、WWSの骨格筋でもβ-ジストログリカンやラミニンは正常に発現しているにもかかわらず選択的なα-ジストログリカンの欠損がみられる。ショウジョウバエでは筋肉の形成がうまくできないrt変異体というのが知られているが、この原因遺伝子はPOMT1のホモローグである。rt遺伝子産物がO-マンノース転移酵素であるかどうかは不明であるが、O-マンノシル化は脊椎動物や無脊椎動物を問わず、筋の正常な発生に不可欠なのかもしれない。重度の筋力低下、乳幼児期に死亡、精神運動性発達欠損、神経細胞移動障害、網膜形成異常
Glycoforum -Beyond Glycogenes, 遠藤玉夫 氏http://www.glycoforum.gr.jp/science/glycogenes/13/13J.html</gdgsch:pathogenesis>
<gdgsch:omimPhenotype>WALKER-WARBURG SYNDROME, POMT1-RELATED,
WALKER-WARBURG SYNDROME, POMT2-RELATED</gdgsch:omimPhenotype>
<gdgsch:omimPhenoMIMnumber>236670</gdgsch:omimPhenoMIMnumber>
<rdfs:seeAlso rdf:resource="http://identifiers.org/omim/236670"/>
<gdgsch:omimPhenoMIMnumber>613150</gdgsch:omimPhenoMIMnumber>
<rdfs:seeAlso rdf:resource="http://identifiers.org/omim/613150"/>
<rdfs:seeAlso rdf:resource="http://id.nlm.nih.gov/mesh/D058494"/>
<rdfs:seeAlso rdf:resource="http://identifiers.org/mesh/D058494"/>
</rdf:Description>
<rdf:Description rdf:about="#disdMSId71">
<rdf:type rdf:resource="http://jcggdb.jp/rdf/diseases/gdgdb-schema#DiseaseDescriptionGDGDB"/>
<gdgsch:diseaseName xml:lang="en">Type C2 Niemann-Pick disease</gdgsch:diseaseName>
<gdgsch:diseaseName xml:lang="ja">Niemann-Pick病C2型</gdgsch:diseaseName>
<gdgsch:diseaseName xml:lang="en">Niemann-Pick disease type C2</gdgsch:diseaseName>
<gdgsch:diseaseName xml:lang="ja">C2型ニーマン・ピック病</gdgsch:diseaseName>
<gdgsch:diseaseName xml:lang="ja">C2型Niemann-Pick病</gdgsch:diseaseName>
<gdgsch:diseaseName xml:lang="en">type C2 Niemann-Pick disease</gdgsch:diseaseName>
<gdgsch:diseaseName xml:lang="ja">ニーマン・ピック病C2型</gdgsch:diseaseName>
<gdgsch:pathogenesis xml:lang="en">Characterized by defective cellular trafficking of exogeneous cholesterol. The accumulation of unesterified cholesterol, sphingomyelin, phospholipids and glycolipids is prominent in the liver and spleen of patients with this disease (Table 5). The clinical features are heterogeneous, although most patients develop progressive neurological manifestations including vertical supranuclear ophthalmoplegia, ataxia, dystonia and intellectual deterioration.
Glycoforum -Glycopathology, Dr. Hitoshi Sakurabahttp://www.glycoforum.gr.jp/science/word/glycopathology/GD-A05E.html</gdgsch:pathogenesis>
<gdgsch:pathogenesis xml:lang="ja">外来性コレステロールの細胞内輸送障害を伴う。本症患者の肝臓や脾臓には、非エステル化コレステロール、スフィンゴミエリン、リン脂質や糖脂質の蓄積が見られる。本症における臨床像は多様であるが、多くの患者で、垂直性核上性眼球運動障害、失調、ジストニアや知能障害などの進行性神経障害がみられる。
Glycoforum -Glycopathology, 桜庭均 氏http://www.glycoforum.gr.jp/science/word/glycopathology/GD-A05J.html</gdgsch:pathogenesis>
<gdgsch:omimPhenotype>NIEMANN-PICK DISEASE, TYPE C2</gdgsch:omimPhenotype>
<gdgsch:omimPhenoMIMnumber>607625</gdgsch:omimPhenoMIMnumber>
<rdfs:seeAlso rdf:resource="http://identifiers.org/omim/607625"/>
<rdfs:seeAlso rdf:resource="http://id.nlm.nih.gov/mesh/C536119"/>
<rdfs:seeAlso rdf:resource="http://identifiers.org/mesh/C536119"/>
</rdf:Description>
<rdf:Description rdf:about="#disdMSId105">
<rdf:type rdf:resource="http://jcggdb.jp/rdf/diseases/gdgdb-schema#DiseaseDescriptionGDGDB"/>
<gdgsch:diseaseName xml:lang="en">Dilated cardiomyopathy</gdgsch:diseaseName>
<gdgsch:diseaseName xml:lang="ja">拡張型心筋症</gdgsch:diseaseName>
<gdgsch:diseaseName xml:lang="en">CMD1X</gdgsch:diseaseName>
<gdgsch:omimPhenotype>CARDIOMYOPATHY, DILATED, 1X; CMD1X</gdgsch:omimPhenotype>
<gdgsch:omimPhenoMIMnumber>611615</gdgsch:omimPhenoMIMnumber>
<rdfs:seeAlso rdf:resource="http://identifiers.org/omim/611615"/>
<rdfs:seeAlso rdf:resource="http://id.nlm.nih.gov/mesh/C566907"/>
<rdfs:seeAlso rdf:resource="http://identifiers.org/mesh/C566907"/>
</rdf:Description>
<rdf:Description rdf:about="#disdMSId93">
<rdf:type rdf:resource="http://jcggdb.jp/rdf/diseases/gdgdb-schema#DiseaseDescriptionGDGDB"/>
<gdgsch:diseaseName xml:lang="en">MPS VI</gdgsch:diseaseName>
<gdgsch:diseaseName xml:lang="ja">Moroteaux-Lamy症候群</gdgsch:diseaseName>
<gdgsch:diseaseName xml:lang="ja">MPS VI型</gdgsch:diseaseName>
<gdgsch:diseaseName xml:lang="en">Mucopolysaccharidosis type VI</gdgsch:diseaseName>
<gdgsch:diseaseName xml:lang="ja">ムコ多糖症VI型</gdgsch:diseaseName>
<gdgsch:diseaseName xml:lang="ja">モロト-ラミー症候群</gdgsch:diseaseName>
<gdgsch:pathogenesis xml:lang="ja">A型heparan N-sulfatase，B型α-N-acetylglucosaminidase, C型acetyl CoA：α-glucosaminidase acetyltransferase，D型N-acetylglucosamine 6-sulfataseの欠損こよりへパラン硫酸の蓄積,尿中増加を認める。小児期発症で，行動異常（多動粗暴），精神運動発達遅滞，粗な髪，多毛，軽度肝脾腫（小児），難聴，痙攣，退行がみられるが，骨格異常などの身体症状は軽い。A型が最も重症である
難病情報センターホームページ（2010年2月現在）から引用http://www.nanbyou.or.jp/sikkan/117_i.htm</gdgsch:pathogenesis>
<gdgsch:omimPhenotype>MUCOPOLYSACCHARIDOSIS TYPE VI</gdgsch:omimPhenotype>
<gdgsch:omimPhenoMIMnumber>253200</gdgsch:omimPhenoMIMnumber>
<rdfs:seeAlso rdf:resource="http://identifiers.org/omim/253200"/>
</rdf:Description>
<rdf:Description rdf:about="#disdMSId97">
<rdf:type rdf:resource="http://jcggdb.jp/rdf/diseases/gdgdb-schema#DiseaseDescriptionGDGDB"/>
<gdgsch:diseaseName xml:lang="ja">プロサポシン欠損症</gdgsch:diseaseName>
<gdgsch:diseaseName xml:lang="en">Prosaposin deficiency</gdgsch:diseaseName>
<gdgsch:pathogenesis xml:lang="en">Nonenzymatic glycoproteins are required for the lysosomal degradation of sphingolipids. They are called sphingolipid activator proteins (SAPs). Two genes which encode sphingolipid activator proteins are known. One of them encodes an activator precursor (prosaposin), which is then post-translationaly processed into four mature activator proteins, saposins A to D. The other encodes the GM2 activator. So far, four kinds of sphingolipid activator protein deficiencies have been reported.This disease is very rare and the clinical findings of the first case were similar to those of Gaucher disease type 2. 
Reference : Glycoforum -Glycopathology, Dr. Hitoshi Sakuraba
http://www.glycoforum.gr.jp/science/word/glycopathology/GD-A05E.html</gdgsch:pathogenesis>
<gdgsch:pathogenesis xml:lang="ja">スフィンゴ脂質のリソソームでの分解には、非酵素の糖蛋白質が必要であり、これらは、スフィンゴ脂質活性化蛋白質と呼ばれる。スフィンゴ脂質活性化蛋白質をコードする遺伝子として、2種類のものが知られている。そのうちのひとつは、一連の活性化蛋白質サポシンの前駆体であるプロサポシンをコードする。プロサポシンは、翻訳後の修飾により、４種類の蛋白質サポシンA-Dにプロセスされる。他のひとつの遺伝子はGM2活性化蛋白質をコードする。現在までに、４種類のスフィンゴ脂質活性化蛋白質欠損症が報告されている。プロサポシン欠損症は極めて稀で、報告された第1例では、Gaucher病2型の症状に類似した臨床所見を示した。
Glycoforum -Glycopathology, 桜庭均 氏http://www.glycoforum.gr.jp/science/word/glycopathology/GD-A05J.html</gdgsch:pathogenesis>
<gdgsch:omimPhenotype>COMBINED SAPOSIN DEFICIENCY</gdgsch:omimPhenotype>
<gdgsch:omimPhenoMIMnumber>611721</gdgsch:omimPhenoMIMnumber>
<rdfs:seeAlso rdf:resource="http://identifiers.org/omim/611721"/>
<rdfs:seeAlso rdf:resource="http://id.nlm.nih.gov/mesh/C567125"/>
<rdfs:seeAlso rdf:resource="http://identifiers.org/mesh/C567125"/>
</rdf:Description>
<rdf:Description rdf:about="#disdMSId72">
<rdf:type rdf:resource="http://jcggdb.jp/rdf/diseases/gdgdb-schema#DiseaseDescriptionGDGDB"/>
<gdgsch:diseaseName xml:lang="en">Farber disease</gdgsch:diseaseName>
<gdgsch:diseaseName xml:lang="en">Farber syndrome</gdgsch:diseaseName>
<gdgsch:diseaseName xml:lang="en">Farber's syndrome</gdgsch:diseaseName>
<gdgsch:diseaseName xml:lang="en">Ceramidase deficiency</gdgsch:diseaseName>
<gdgsch:diseaseName xml:lang="ja">セラミダーゼ欠損症</gdgsch:diseaseName>
<gdgsch:diseaseName xml:lang="en">Farber's disease</gdgsch:diseaseName>
<gdgsch:diseaseName xml:lang="ja">ファーバー病</gdgsch:diseaseName>
<gdgsch:diseaseName xml:lang="ja">ファーバー症候群</gdgsch:diseaseName>
<gdgsch:pathogenesis xml:lang="en">Autosomal recessive disorder associated with acid ceramidase deficiency. The major manifestations of this disease are painful and deformed joints, hoarseness and subcutaneous nodules.
Reference : Glycoforum -Glycopathology, Dr. Hitoshi Sakuraba
http://www.glycoforum.gr.jp/science/word/glycopathology/GD-A05E.html</gdgsch:pathogenesis>
<gdgsch:pathogenesis xml:lang="ja">酸性セラミダーゼ欠損を伴う。主な臨床症状として関節の痛みや変形、嗄声および皮下結節が上げられる。
Glycoforum -Glycopathology, 桜庭均 氏http://www.glycoforum.gr.jp/science/word/glycopathology/GD-A05J.html</gdgsch:pathogenesis>
<gdgsch:omimPhenotype>FARBER LIPOGRANULOMATOSIS</gdgsch:omimPhenotype>
<gdgsch:omimPhenoMIMnumber>228000</gdgsch:omimPhenoMIMnumber>
<rdfs:seeAlso rdf:resource="http://identifiers.org/omim/228000"/>
<rdfs:seeAlso rdf:resource="http://id.nlm.nih.gov/mesh/D055577"/>
<rdfs:seeAlso rdf:resource="http://identifiers.org/mesh/D055577"/>
</rdf:Description>
<rdf:Description rdf:about="#disdMSId41">
<rdf:type rdf:resource="http://jcggdb.jp/rdf/diseases/gdgdb-schema#DiseaseDescriptionGDGDB"/>
<gdgsch:diseaseName xml:lang="ja">先天性糖鎖異常症Ig型</gdgsch:diseaseName>
<gdgsch:diseaseName xml:lang="en">CDG Ig</gdgsch:diseaseName>
<gdgsch:diseaseName xml:lang="en">Congenital Disorder of Glycosylation type Ig</gdgsch:diseaseName>
<gdgsch:pathogenesis xml:lang="ja">精神運動発達遅滞、新生児hypoglycemia, 乳児期の哺乳障害、体重増加不良、筋緊張低下、小頭症、顔貌異常（三角形頭蓋、内眼角贅皮、乳頭陥没、小陰茎、停留精巣、内反足）、反復性の上気道・下気道感染症。小脳異常なし。
大阪府立母子保健総合医療センター 岡本伸彦  和田芳直http://www.med.osaka-u.ac.jp/pub/inst-mch/CDG.pdf

</gdgsch:pathogenesis>
<gdgsch:pathogenesis xml:lang="ja">弛緩、重度の精神運動性遅滞、発作、摂食困難、顔面異常、凝固異常
 

Glycoforum -Beyond Glycogenes, Dr. Hudson H. Freezehttp://www.glycoforum.gr.jp/science/glycogenes/08/08J.html
 </gdgsch:pathogenesis>
<gdgsch:pathogenesis xml:lang="en"> 
Hypotonia, severe psychomotor retardation, seizures, feeding difficulties, facial dysmorphy, coagulopathy
Glycoforum -Beyond Glycogenes, Dr. Hudson H. Freezehttp://www.glycoforum.gr.jp/science/glycogenes/08/08E.html
 </gdgsch:pathogenesis>
<gdgsch:omimPhenotype>CONGENITAL DISORDER OF GLYCOSYLATION, TYPE Ig; CDG1G</gdgsch:omimPhenotype>
<gdgsch:omimPhenoMIMnumber>607143</gdgsch:omimPhenoMIMnumber>
<rdfs:seeAlso rdf:resource="http://identifiers.org/omim/607143"/>
<rdfs:seeAlso rdf:resource="http://id.nlm.nih.gov/mesh/C535745"/>
<rdfs:seeAlso rdf:resource="http://identifiers.org/mesh/C535745"/>
</rdf:Description>
<rdf:Description rdf:about="#disdMSId75">
<rdf:type rdf:resource="http://jcggdb.jp/rdf/diseases/gdgdb-schema#DiseaseDescriptionGDGDB"/>
<gdgsch:diseaseName xml:lang="en">Fucosidosis</gdgsch:diseaseName>
<gdgsch:diseaseName xml:lang="ja">フコシドーシス</gdgsch:diseaseName>
<gdgsch:pathogenesis xml:lang="en">There are phenotypically two subtypes of this disease: a more severe infantile type and a milder type. The manifestations of this disease include neurological deterioration, coarse facies and dysostosis multiplex.
Glycoforum -Glycopathology, Dr. Hitoshi Sakurabahttp://www.glycoforum.gr.jp/science/word/glycopathology/GD-A05E.html</gdgsch:pathogenesis>
<gdgsch:pathogenesis xml:lang="ja">α-fucosidaseの欠損により糖脂質と糖ペプチドが蓄積する。重症乳児型(Ⅰ型)は，ガルゴイリズム，精神運動発達遅滞，肝脾腫, 心肥大，痙攣，易感染性，骨変形，汗のNaCl濃度上昇がみられ，軽症型(II型)は上記に加え被角血管腫がみられる。汗のNaCl濃度は正常である。
難病情報センターホームページ（2010年2月現在）から引用http://www.nanbyou.or.jp/sikkan/117_i.htm</gdgsch:pathogenesis>
<gdgsch:pathogenesis xml:lang="ja">本疾患には、臨床的に2種類の型が存在する。すなわち、重症な乳児型とそれよりも軽症な型である。本症の臨床症状には神経障害、粗な顔貌や多発性骨異常が含まれる。
Glycoforum -Glycopathology, 桜庭均 氏http://www.glycoforum.gr.jp/science/word/glycopathology/GD-A05J.html</gdgsch:pathogenesis>
<gdgsch:omimPhenotype>FUCOSIDOSIS</gdgsch:omimPhenotype>
<gdgsch:omimPhenoMIMnumber>230000</gdgsch:omimPhenoMIMnumber>
<rdfs:seeAlso rdf:resource="http://identifiers.org/omim/230000"/>
<rdfs:seeAlso rdf:resource="http://id.nlm.nih.gov/mesh/D005645"/>
<rdfs:seeAlso rdf:resource="http://identifiers.org/mesh/D005645"/>
</rdf:Description>
<rdf:Description rdf:about="#disdMSId114">
<rdf:type rdf:resource="http://jcggdb.jp/rdf/diseases/gdgdb-schema#DiseaseDescriptionGDGDB"/>
<gdgsch:diseaseName xml:lang="en">Goldberg syndrome</gdgsch:diseaseName>
<gdgsch:diseaseName xml:lang="ja">β-ガラクトシダーゼ-ノイラミダーゼ欠損症</gdgsch:diseaseName>
<gdgsch:diseaseName xml:lang="en">protective protein/cathepsin A deficiency</gdgsch:diseaseName>
<gdgsch:diseaseName xml:lang="ja">ガラクトシアリドーシス</gdgsch:diseaseName>
<gdgsch:diseaseName xml:lang="ja">ゴールドバーグ症候群</gdgsch:diseaseName>
<gdgsch:diseaseName xml:lang="en">Galactosialidosis</gdgsch:diseaseName>
<gdgsch:diseaseName xml:lang="en">Neuraminidase deficiency with beta-galactosidase deficiency</gdgsch:diseaseName>
<gdgsch:pathogenesis xml:lang="en">Protective protein/cathepsin A is a multifunctional glycoprotein. It associates with lysosomal neuraminidase and beta-galactosidase to form a multienzymatic complex in lysosomes, activating the former and stabilizing the latter enzyme (protective function). Protective protein/cathepsin A also acts as an acid carboxypeptidase or neutral esterase/deamidase. Associated with secondary simultaneous decreases in two glycosidases as well as in cathepsin A. Galactosialidosis is clinically heterogeneous. Most patients develop loss of vision as an initial symptom at age 10-15 years, followed by cerebellar ataxia, myoclonus, cherry-red spots, skeletal dysplasia and angiokeratoma. Severe cases occurring in early infancy have fetal hydrops, edema, renal dysfunction, visceromegaly and coarse facies. Patients with the late infantile form develop visceromegaly, dysostosis multiplex and heart involvement.
Glycoforum -Glycopathology, Dr. Hitoshi Sakurabahttp://www.glycoforum.gr.jp/science/word/glycopathology/GD-A05E.html</gdgsch:pathogenesis>
<gdgsch:pathogenesis xml:lang="ja">保護蛋白の異常によりsialidase とβ-galactosidase の両方が欠損する。本邦に多く，思春期に歩行障害，視力・聴力障害で発症し，cbeny red spot，小脳失調，ミオクローヌス，痙攣，骨変形，被角血管腫がみられる。
難病情報センターホームページ（2010年2月現在）から引用http://www.nanbyou.or.jp/sikkan/117_i.htm</gdgsch:pathogenesis>
<gdgsch:omimPhenotype>GALACTOSIALIDOSIS; GSL,
CATHEPSIN A; CTSA,
GALACTOSIDASE, BETA-1; GLB1,
NEURAMINIDASE 1; NEU1</gdgsch:omimPhenotype>
<gdgsch:omimPhenoMIMnumber>256540</gdgsch:omimPhenoMIMnumber>
<rdfs:seeAlso rdf:resource="http://identifiers.org/omim/256540"/>
<gdgsch:omimPhenoMIMnumber>613111</gdgsch:omimPhenoMIMnumber>
<rdfs:seeAlso rdf:resource="http://identifiers.org/omim/613111"/>
<gdgsch:omimPhenoMIMnumber>611458</gdgsch:omimPhenoMIMnumber>
<rdfs:seeAlso rdf:resource="http://identifiers.org/omim/611458"/>
<gdgsch:omimPhenoMIMnumber>608272</gdgsch:omimPhenoMIMnumber>
<rdfs:seeAlso rdf:resource="http://identifiers.org/omim/608272"/>
<rdfs:seeAlso rdf:resource="http://id.nlm.nih.gov/mesh/C536411"/>
<rdfs:seeAlso rdf:resource="http://identifiers.org/mesh/C536411"/>
</rdf:Description>
<rdf:Description rdf:about="#genedMSId43">
<rdf:type rdf:resource="http://jcggdb.jp/rdf/diseases/gdgdb-schema#GeneDescriptionGDGDB"/>
<gdgsch:geneSymbol>ALG2</gdgsch:geneSymbol>
<gdgsch:aliasGeneSymbol>CDGIi</gdgsch:aliasGeneSymbol>
<gdgsch:aliasGeneSymbol>hALPG2</gdgsch:aliasGeneSymbol>
<gdgsch:aliasGeneSymbol>FLJ14511</gdgsch:aliasGeneSymbol>
<gdgsch:geneName>asparagine-linked glycosylation 2, alpha-1,3-mannosyltransferase homolog (S. cerevisiae)</gdgsch:geneName>
<gdgsch:aliasGeneName>GDP-Man:Man(1)GlcNAc(2)-PP-dolichol mannosyltransferase</gdgsch:aliasGeneName>
<gdgsch:aliasGeneName>alpha-1,3-mannosyltransferase ALG2</gdgsch:aliasGeneName>
<gdgsch:aliasGeneName>asparagine-linked glycosylation 2 homolog (S. cerevisiae, alpha-1,3-mannosyltransferase)</gdgsch:aliasGeneName>
<gdgsch:aliasGeneName>asparagine-linked glycosylation 2 homolog (yeast, alpha-1,3-mannosyltransferase)</gdgsch:aliasGeneName>
<gdgsch:aliasGeneName>homolog of yeast ALG2</gdgsch:aliasGeneName>
<gdgsch:locus>9q22.33</gdgsch:locus>
<gdgsch:externalLink>GGDB : http://jcggdb.jp/rcmg/ggdb/Homolog?cat=symbol&amp;symbol=ALG2</gdgsch:externalLink>
<gdgsch:externalLink>NCBI Gene : http://www.ncbi.nlm.nih.gov/gene/85365</gdgsch:externalLink>
<gdgsch:ncbiGeneId>85365</gdgsch:ncbiGeneId>
<rdfs:seeAlso rdf:resource="http://identifiers.org/ncbigene/85365"/>
</rdf:Description>
<rdf:Description rdf:about="#genedMSId106">
<rdf:type rdf:resource="http://jcggdb.jp/rdf/diseases/gdgdb-schema#GeneDescriptionGDGDB"/>
<gdgsch:geneSymbol>FKRP</gdgsch:geneSymbol>
<gdgsch:aliasGeneSymbol>MDC1C</gdgsch:aliasGeneSymbol>
<gdgsch:aliasGeneSymbol>LGMD2I</gdgsch:aliasGeneSymbol>
<gdgsch:aliasGeneSymbol>MGC2991</gdgsch:aliasGeneSymbol>
<gdgsch:aliasGeneSymbol>FLJ12576</gdgsch:aliasGeneSymbol>
<gdgsch:aliasGeneSymbol>FKRP</gdgsch:aliasGeneSymbol>
<gdgsch:geneName>fukutin-related protein</gdgsch:geneName>
<gdgsch:locus>19q13.32</gdgsch:locus>
<gdgsch:externalLink>GGDB : http://jcggdb.jp/rcmg/ggdb/Homolog?cat=symbol&amp;symbol=FKRP</gdgsch:externalLink>
<gdgsch:externalLink>NCBI Gene : http://www.ncbi.nlm.nih.gov/gene/79147</gdgsch:externalLink>
<gdgsch:ncbiGeneId>79147</gdgsch:ncbiGeneId>
<rdfs:seeAlso rdf:resource="http://identifiers.org/ncbigene/79147"/>
</rdf:Description>
<rdf:Description rdf:about="#genedMSId80">
<rdf:type rdf:resource="http://jcggdb.jp/rdf/diseases/gdgdb-schema#GeneDescriptionGDGDB"/>
<gdgsch:geneSymbol>NAGA</gdgsch:geneSymbol>
<gdgsch:aliasGeneSymbol>GALB</gdgsch:aliasGeneSymbol>
<gdgsch:aliasGeneSymbol>D22S674</gdgsch:aliasGeneSymbol>
<gdgsch:aliasGeneSymbol>NAGA</gdgsch:aliasGeneSymbol>
<gdgsch:geneName>N-acetylgalactosaminidase, alpha-</gdgsch:geneName>
<gdgsch:aliasGeneName>Acetylgalactosaminidase, alpha-N- (alpha-galactosidase B)</gdgsch:aliasGeneName>
<gdgsch:aliasGeneName>OTTHUMP00000199655</gdgsch:aliasGeneName>
<gdgsch:aliasGeneName>OTTHUMP00000199657</gdgsch:aliasGeneName>
<gdgsch:aliasGeneName>alpha-N-acetylgalactosaminidase</gdgsch:aliasGeneName>
<gdgsch:locus>22q11</gdgsch:locus>
<gdgsch:externalLink>NCBI Gene : http://www.ncbi.nlm.nih.gov/gene/4668</gdgsch:externalLink>
<gdgsch:ncbiGeneId>4668</gdgsch:ncbiGeneId>
<rdfs:seeAlso rdf:resource="http://identifiers.org/ncbigene/4668"/>
</rdf:Description>
<rdf:Description rdf:about="#genedMSId39">
<rdf:type rdf:resource="http://jcggdb.jp/rdf/diseases/gdgdb-schema#GeneDescriptionGDGDB"/>
<gdgsch:geneSymbol>DPM1</gdgsch:geneSymbol>
<gdgsch:aliasGeneSymbol>MPDS</gdgsch:aliasGeneSymbol>
<gdgsch:aliasGeneSymbol>CDGIE</gdgsch:aliasGeneSymbol>
<gdgsch:aliasGeneSymbol>DPM1</gdgsch:aliasGeneSymbol>
<gdgsch:aliasGeneSymbol>RP5-914P20.2</gdgsch:aliasGeneSymbol>
<gdgsch:geneName>dolichyl-phosphate mannosyltransferase polypeptide 1, catalytic subunit </gdgsch:geneName>
<gdgsch:aliasGeneName>DPM synthase</gdgsch:aliasGeneName>
<gdgsch:aliasGeneName>MPD synthase</gdgsch:aliasGeneName>
<gdgsch:aliasGeneName>dolichol monophosphate mannose synthase</gdgsch:aliasGeneName>
<gdgsch:aliasGeneName>dolichyl-phosphate beta-D-mannosyltransferase</gdgsch:aliasGeneName>
<gdgsch:aliasGeneName>dolichyl-phosphate mannosyltransferase 1</gdgsch:aliasGeneName>
<gdgsch:locus>20q13.13</gdgsch:locus>
<gdgsch:externalLink>GGDB : http://jcggdb.jp/rcmg/ggdb/Homolog?cat=symbol&amp;symbol=DPM1</gdgsch:externalLink>
<gdgsch:externalLink>NCBI Gene : http://www.ncbi.nlm.nih.gov/gene/8813</gdgsch:externalLink>
<gdgsch:ncbiGeneId>8813</gdgsch:ncbiGeneId>
<rdfs:seeAlso rdf:resource="http://identifiers.org/ncbigene/8813"/>
</rdf:Description>
<rdf:Description rdf:about="#genedMSId54">
<rdf:type rdf:resource="http://jcggdb.jp/rdf/diseases/gdgdb-schema#GeneDescriptionGDGDB"/>
<gdgsch:geneSymbol>GLB1</gdgsch:geneSymbol>
<gdgsch:aliasGeneSymbol>EBP</gdgsch:aliasGeneSymbol>
<gdgsch:aliasGeneSymbol>ELNR1</gdgsch:aliasGeneSymbol>
<gdgsch:aliasGeneSymbol>GLB1</gdgsch:aliasGeneSymbol>
<gdgsch:geneName>galactosidase, beta 1</gdgsch:geneName>
<gdgsch:aliasGeneName>beta-galactosidase-1</gdgsch:aliasGeneName>
<gdgsch:locus>3p21.33</gdgsch:locus>
<gdgsch:externalLink>NCBI Gene : http://www.ncbi.nlm.nih.gov/gene/2720</gdgsch:externalLink>
<gdgsch:ncbiGeneId>2720</gdgsch:ncbiGeneId>
<rdfs:seeAlso rdf:resource="http://identifiers.org/ncbigene/2720"/>
</rdf:Description>
<rdf:Description rdf:about="#genedMSId112">
<rdf:type rdf:resource="http://jcggdb.jp/rdf/diseases/gdgdb-schema#GeneDescriptionGDGDB"/>
<gdgsch:geneSymbol>PMP22</gdgsch:geneSymbol>
<gdgsch:aliasGeneSymbol>DSS</gdgsch:aliasGeneSymbol>
<gdgsch:aliasGeneSymbol>HNPP</gdgsch:aliasGeneSymbol>
<gdgsch:aliasGeneSymbol>CMT1A</gdgsch:aliasGeneSymbol>
<gdgsch:aliasGeneSymbol>CMT1E</gdgsch:aliasGeneSymbol>
<gdgsch:aliasGeneSymbol>GAS-3</gdgsch:aliasGeneSymbol>
<gdgsch:aliasGeneSymbol>Sp110</gdgsch:aliasGeneSymbol>
<gdgsch:aliasGeneSymbol>HMSNIA</gdgsch:aliasGeneSymbol>
<gdgsch:aliasGeneSymbol>MGC20769</gdgsch:aliasGeneSymbol>
<gdgsch:aliasGeneSymbol>PMP22</gdgsch:aliasGeneSymbol>
<gdgsch:geneName>peripheral myelin protein 22</gdgsch:geneName>
<gdgsch:aliasGeneName>growth arrest-specific 3</gdgsch:aliasGeneName>
<gdgsch:locus>17p12-p11.2</gdgsch:locus>
<gdgsch:externalLink>NCBI Gene : http://www.ncbi.nlm.nih.gov/gene/5376</gdgsch:externalLink>
<gdgsch:ncbiGeneId>5376</gdgsch:ncbiGeneId>
<rdfs:seeAlso rdf:resource="http://identifiers.org/ncbigene/5376"/>
</rdf:Description>
<rdf:Description rdf:about="#genedMSId103">
<rdf:type rdf:resource="http://jcggdb.jp/rdf/diseases/gdgdb-schema#GeneDescriptionGDGDB"/>
<gdgsch:geneSymbol>FKTN</gdgsch:geneSymbol>
<gdgsch:aliasGeneSymbol>FCMD</gdgsch:aliasGeneSymbol>
<gdgsch:aliasGeneSymbol>CMD1X</gdgsch:aliasGeneSymbol>
<gdgsch:aliasGeneSymbol>LGMD2M</gdgsch:aliasGeneSymbol>
<gdgsch:aliasGeneSymbol>MGC126857</gdgsch:aliasGeneSymbol>
<gdgsch:aliasGeneSymbol>MGC134944</gdgsch:aliasGeneSymbol>
<gdgsch:aliasGeneSymbol>MGC134945</gdgsch:aliasGeneSymbol>
<gdgsch:aliasGeneSymbol>MGC138243</gdgsch:aliasGeneSymbol>
<gdgsch:aliasGeneSymbol>FKTN</gdgsch:aliasGeneSymbol>
<gdgsch:geneName>fukutin</gdgsch:geneName>
<gdgsch:locus>9q31</gdgsch:locus>
<gdgsch:externalLink>GGDB : http://jcggdb.jp/rcmg/ggdb/Homolog?cat=symbol&amp;symbol=FCMD</gdgsch:externalLink>
<gdgsch:externalLink>NCBI Gene : http://www.ncbi.nlm.nih.gov/gene/2218</gdgsch:externalLink>
<gdgsch:ncbiGeneId>2218</gdgsch:ncbiGeneId>
<rdfs:seeAlso rdf:resource="http://identifiers.org/ncbigene/2218"/>
</rdf:Description>
<rdf:Description rdf:about="#genedMSId115">
<rdf:type rdf:resource="http://jcggdb.jp/rdf/diseases/gdgdb-schema#GeneDescriptionGDGDB"/>
<gdgsch:geneSymbol>PIGA</gdgsch:geneSymbol>
<gdgsch:aliasGeneSymbol>GPI3</gdgsch:aliasGeneSymbol>
<gdgsch:aliasGeneSymbol>PIG-A</gdgsch:aliasGeneSymbol>
<gdgsch:geneName>phosphatidylinositol glycan anchor biosynthesis, class A</gdgsch:geneName>
<gdgsch:aliasGeneName>GLCNAC-PI synthesis protein</gdgsch:aliasGeneName>
<gdgsch:aliasGeneName>GPI anchor biosynthesis</gdgsch:aliasGeneName>
<gdgsch:aliasGeneName>phosphatidylinositol N-acetylglucosaminyltransferase subunit A</gdgsch:aliasGeneName>
<gdgsch:aliasGeneName>phosphatidylinositol-glycan biosynthesis, class A protein</gdgsch:aliasGeneName>
<gdgsch:locus>Xp22.1</gdgsch:locus>
<gdgsch:externalLink>NCBI Gene : http://www.ncbi.nlm.nih.gov/gene/5277</gdgsch:externalLink>
<gdgsch:ncbiGeneId>5277</gdgsch:ncbiGeneId>
<rdfs:seeAlso rdf:resource="http://identifiers.org/ncbigene/5277"/>
</rdf:Description>
<rdf:Description rdf:about="#genedMSId61">
<rdf:type rdf:resource="http://jcggdb.jp/rdf/diseases/gdgdb-schema#GeneDescriptionGDGDB"/>
<gdgsch:geneSymbol>PSAP</gdgsch:geneSymbol>
<gdgsch:aliasGeneSymbol>GLBA</gdgsch:aliasGeneSymbol>
<gdgsch:aliasGeneSymbol>SAP1</gdgsch:aliasGeneSymbol>
<gdgsch:aliasGeneSymbol>FLJ00245</gdgsch:aliasGeneSymbol>
<gdgsch:aliasGeneSymbol>MGC110993</gdgsch:aliasGeneSymbol>
<gdgsch:aliasGeneSymbol>PSAP</gdgsch:aliasGeneSymbol>
<gdgsch:geneName>prosaposin</gdgsch:geneName>
<gdgsch:aliasGeneName>sphingolipid activator protein-1</gdgsch:aliasGeneName>
<gdgsch:locus>10q21-q22</gdgsch:locus>
<gdgsch:externalLink>NCBI Gene : http://www.ncbi.nlm.nih.gov/gene/5660</gdgsch:externalLink>
<gdgsch:ncbiGeneId>5660</gdgsch:ncbiGeneId>
<rdfs:seeAlso rdf:resource="http://identifiers.org/ncbigene/5660"/>
</rdf:Description>
<rdf:Description rdf:about="#genedMSId96">
<rdf:type rdf:resource="http://jcggdb.jp/rdf/diseases/gdgdb-schema#GeneDescriptionGDGDB"/>
<gdgsch:geneSymbol>GNPTAB</gdgsch:geneSymbol>
<gdgsch:aliasGeneSymbol>ICD</gdgsch:aliasGeneSymbol>
<gdgsch:aliasGeneSymbol>GNPTA</gdgsch:aliasGeneSymbol>
<gdgsch:aliasGeneSymbol>MGC4170</gdgsch:aliasGeneSymbol>
<gdgsch:aliasGeneSymbol>KIAA1208</gdgsch:aliasGeneSymbol>
<gdgsch:aliasGeneSymbol>DKFZp762B226</gdgsch:aliasGeneSymbol>
<gdgsch:aliasGeneSymbol>GNPTAB</gdgsch:aliasGeneSymbol>
<gdgsch:geneName>N-acetylglucosamine-1-phosphate transferase, alpha and beta subunits</gdgsch:geneName>
<gdgsch:aliasGeneName>GlcNAc phosphotransferase</gdgsch:aliasGeneName>
<gdgsch:aliasGeneName>N-acetylglucosamine-1-phosphate transferase</gdgsch:aliasGeneName>
<gdgsch:aliasGeneName>UDP-N-acetylglucosamine-lysosomal-enzyme N-acetylglucosamine</gdgsch:aliasGeneName>
<gdgsch:aliasGeneName>alpha-beta GlcNAc-1-phosphotransferase</gdgsch:aliasGeneName>
<gdgsch:aliasGeneName>glucosamine (UDP-N-acetyl)-lysosomal-enzyme N-acetylglucosamine phosphotransferase (mucolipidoses II III)</gdgsch:aliasGeneName>
<gdgsch:locus>12q23.2</gdgsch:locus>
<gdgsch:externalLink>NCBI Gene : http://www.ncbi.nlm.nih.gov/gene/79158</gdgsch:externalLink>
<gdgsch:ncbiGeneId>79158</gdgsch:ncbiGeneId>
<rdfs:seeAlso rdf:resource="http://identifiers.org/ncbigene/79158"/>
</rdf:Description>
<rdf:Description rdf:about="#genedMSId110">
<rdf:type rdf:resource="http://jcggdb.jp/rdf/diseases/gdgdb-schema#GeneDescriptionGDGDB"/>
<gdgsch:geneSymbol>PLOD2</gdgsch:geneSymbol>
<gdgsch:geneName>procollagen-lysine, 2-oxoglutarate 5-dioxygenase 2</gdgsch:geneName>
<gdgsch:aliasGeneName>lysine hydroxylase 2</gdgsch:aliasGeneName>
<gdgsch:aliasGeneName>lysyl hydroxylase 2</gdgsch:aliasGeneName>
<gdgsch:aliasGeneName>telopeptide lysyl hydroxylase</gdgsch:aliasGeneName>
<gdgsch:locus>3q23-q24</gdgsch:locus>
<gdgsch:externalLink>NCBI Gene : http://www.ncbi.nlm.nih.gov/gene/5352</gdgsch:externalLink>
<gdgsch:ncbiGeneId>5352</gdgsch:ncbiGeneId>
<rdfs:seeAlso rdf:resource="http://identifiers.org/ncbigene/5352"/>
</rdf:Description>
<rdf:Description rdf:about="#genedMSId67">
<rdf:type rdf:resource="http://jcggdb.jp/rdf/diseases/gdgdb-schema#GeneDescriptionGDGDB"/>
<gdgsch:geneSymbol>GBA</gdgsch:geneSymbol>
<gdgsch:aliasGeneSymbol>GCB</gdgsch:aliasGeneSymbol>
<gdgsch:aliasGeneSymbol>GBA1</gdgsch:aliasGeneSymbol>
<gdgsch:aliasGeneSymbol>GLUC</gdgsch:aliasGeneSymbol>
<gdgsch:aliasGeneSymbol>GBA</gdgsch:aliasGeneSymbol>
<gdgsch:geneName>glucosidase, beta; acid (includes glucosylceramidase)</gdgsch:geneName>
<gdgsch:aliasGeneName>D-glucosyl-N-acylsphingosine glucohydrolase</gdgsch:aliasGeneName>
<gdgsch:aliasGeneName>beta-glucocerebrosidase</gdgsch:aliasGeneName>
<gdgsch:aliasGeneName>glucocerebrosidase</gdgsch:aliasGeneName>
<gdgsch:aliasGeneName>lysosomal glucocerebrosidase</gdgsch:aliasGeneName>
<gdgsch:locus>1q21</gdgsch:locus>
<gdgsch:externalLink>NCBI Gene : http://www.ncbi.nlm.nih.gov/gene/2629</gdgsch:externalLink>
<gdgsch:ncbiGeneId>2629</gdgsch:ncbiGeneId>
<rdfs:seeAlso rdf:resource="http://identifiers.org/ncbigene/2629"/>
</rdf:Description>
<rdf:Description rdf:about="#genedMSId87">
<rdf:type rdf:resource="http://jcggdb.jp/rdf/diseases/gdgdb-schema#GeneDescriptionGDGDB"/>
<gdgsch:geneSymbol>NAGLU</gdgsch:geneSymbol>
<gdgsch:aliasGeneSymbol>NAG</gdgsch:aliasGeneSymbol>
<gdgsch:aliasGeneSymbol>MPS3B</gdgsch:aliasGeneSymbol>
<gdgsch:aliasGeneSymbol>UFHSD</gdgsch:aliasGeneSymbol>
<gdgsch:aliasGeneSymbol>MPS-IIIB</gdgsch:aliasGeneSymbol>
<gdgsch:aliasGeneSymbol>NAGLU</gdgsch:aliasGeneSymbol>
<gdgsch:geneName>N-acetylglucosaminidase, alpha-</gdgsch:geneName>
<gdgsch:aliasGeneName>N-acetyl-alpha-glucosaminidase</gdgsch:aliasGeneName>
<gdgsch:aliasGeneName>alpha-N-acetylglucosaminidase</gdgsch:aliasGeneName>
<gdgsch:locus>17q21</gdgsch:locus>
<gdgsch:externalLink>NCBI Gene : http://www.ncbi.nlm.nih.gov/gene/4669</gdgsch:externalLink>
<gdgsch:ncbiGeneId>4669</gdgsch:ncbiGeneId>
<rdfs:seeAlso rdf:resource="http://identifiers.org/ncbigene/4669"/>
</rdf:Description>
<rdf:Description rdf:about="#genedMSId46">
<rdf:type rdf:resource="http://jcggdb.jp/rdf/diseases/gdgdb-schema#GeneDescriptionGDGDB"/>
<gdgsch:geneSymbol>ALG9</gdgsch:geneSymbol>
<gdgsch:aliasGeneSymbol>asparagine-linked glycosylation 9</gdgsch:aliasGeneSymbol>
<gdgsch:aliasGeneSymbol>alpha-1</gdgsch:aliasGeneSymbol>
<gdgsch:aliasGeneSymbol>2-mannosyltransferase homolog (S. cerevisiae)</gdgsch:aliasGeneSymbol>
<gdgsch:geneName>DIBD1; FLJ21845; LOH11CR1J; DKFZp586M2420</gdgsch:geneName>
<gdgsch:aliasGeneName>asparagine-linked glycosylation 9 homolog (S. cerevisiae, alpha- 1,2-mannosyltransferase)</gdgsch:aliasGeneName>
<gdgsch:aliasGeneName>asparagine-linked glycosylation 9 homolog (yeast, alpha- 1,2-mannosyltransferase)</gdgsch:aliasGeneName>
<gdgsch:aliasGeneName>asparagine-linked glycosylation 9 protein</gdgsch:aliasGeneName>
<gdgsch:aliasGeneName>disrupted in bipolar affective disorder 1</gdgsch:aliasGeneName>
<gdgsch:aliasGeneName>loss of heterozygosity, 11, chromosomal region 1 gene J product</gdgsch:aliasGeneName>
<gdgsch:locus>11q23</gdgsch:locus>
<gdgsch:externalLink>GGDB : http://jcggdb.jp/rcmg/ggdb/Homolog?cat=symbol&amp;symbol=ALG9</gdgsch:externalLink>
<gdgsch:externalLink>NCBI Gene : http://www.ncbi.nlm.nih.gov/gene/79796</gdgsch:externalLink>
<gdgsch:ncbiGeneId>79796</gdgsch:ncbiGeneId>
<rdfs:seeAlso rdf:resource="http://identifiers.org/ncbigene/79796"/>
</rdf:Description>
<rdf:Description rdf:about="#genedMSId99">
<rdf:type rdf:resource="http://jcggdb.jp/rdf/diseases/gdgdb-schema#GeneDescriptionGDGDB"/>
<gdgsch:geneSymbol>SEC23B</gdgsch:geneSymbol>
<gdgsch:aliasGeneSymbol>CDAN2</gdgsch:aliasGeneSymbol>
<gdgsch:aliasGeneSymbol>HEMPAS</gdgsch:aliasGeneSymbol>
<gdgsch:aliasGeneSymbol>SEC23B</gdgsch:aliasGeneSymbol>
<gdgsch:geneName>Sec23 homolog B (S. cerevisiae)</gdgsch:geneName>
<gdgsch:aliasGeneName>OTTHUMP00000042646</gdgsch:aliasGeneName>
<gdgsch:aliasGeneName>OTTHUMP00000063206</gdgsch:aliasGeneName>
<gdgsch:aliasGeneName>SEC23-like protein B</gdgsch:aliasGeneName>
<gdgsch:aliasGeneName>SEC23-related protein B</gdgsch:aliasGeneName>
<gdgsch:aliasGeneName>Sec23 homolog B</gdgsch:aliasGeneName>
<gdgsch:aliasGeneName>transport protein SEC23B</gdgsch:aliasGeneName>
<gdgsch:locus>20p11.23</gdgsch:locus>
<gdgsch:externalLink>NCBI Gene : http://www.ncbi.nlm.nih.gov/gene/10483</gdgsch:externalLink>
<gdgsch:ncbiGeneId>10483</gdgsch:ncbiGeneId>
<rdfs:seeAlso rdf:resource="http://identifiers.org/ncbigene/10483"/>
</rdf:Description>
<rdf:Description rdf:about="#genedMSId107">
<rdf:type rdf:resource="http://jcggdb.jp/rdf/diseases/gdgdb-schema#GeneDescriptionGDGDB"/>
<gdgsch:geneSymbol>FKRP</gdgsch:geneSymbol>
<gdgsch:aliasGeneSymbol>MDC1C</gdgsch:aliasGeneSymbol>
<gdgsch:aliasGeneSymbol>LGMD2I</gdgsch:aliasGeneSymbol>
<gdgsch:aliasGeneSymbol>MGC2991</gdgsch:aliasGeneSymbol>
<gdgsch:aliasGeneSymbol>FLJ12576</gdgsch:aliasGeneSymbol>
<gdgsch:aliasGeneSymbol>FKRP</gdgsch:aliasGeneSymbol>
<gdgsch:geneName>fukutin-related protein</gdgsch:geneName>
<gdgsch:locus>19q13.32</gdgsch:locus>
<gdgsch:externalLink>GGDB : http://jcggdb.jp/rcmg/ggdb/Homolog?cat=symbol&amp;symbol=FKRP</gdgsch:externalLink>
<gdgsch:externalLink>NCBI Gene : http://www.ncbi.nlm.nih.gov/gene/79147</gdgsch:externalLink>
<gdgsch:ncbiGeneId>79147</gdgsch:ncbiGeneId>
<rdfs:seeAlso rdf:resource="http://identifiers.org/ncbigene/79147"/>
</rdf:Description>
<rdf:Description rdf:about="#genedMSId48">
<rdf:type rdf:resource="http://jcggdb.jp/rdf/diseases/gdgdb-schema#GeneDescriptionGDGDB"/>
<gdgsch:geneSymbol>MGAT2</gdgsch:geneSymbol>
<gdgsch:aliasGeneSymbol>GNT2</gdgsch:aliasGeneSymbol>
<gdgsch:aliasGeneSymbol>CDGS2</gdgsch:aliasGeneSymbol>
<gdgsch:aliasGeneSymbol>GNT-II</gdgsch:aliasGeneSymbol>
<gdgsch:aliasGeneSymbol>GLCNACTII</gdgsch:aliasGeneSymbol>
<gdgsch:aliasGeneSymbol>MGAT2</gdgsch:aliasGeneSymbol>
<gdgsch:geneName>mannosyl (alpha-1,6-)-glycoprotein beta-1,2-N-acetylglucosaminyltransferase</gdgsch:geneName>
<gdgsch:locus>14q21</gdgsch:locus>
<gdgsch:externalLink>GGDB : http://jcggdb.jp/rcmg/ggdb/Homolog?cat=symbol&amp;symbol=MGAT2</gdgsch:externalLink>
<gdgsch:externalLink>NCBI Gene : http://www.ncbi.nlm.nih.gov/gene/4247</gdgsch:externalLink>
<gdgsch:ncbiGeneId>4247</gdgsch:ncbiGeneId>
<rdfs:seeAlso rdf:resource="http://identifiers.org/ncbigene/4247"/>
</rdf:Description>
<rdf:Description rdf:about="#genedMSId83">
<rdf:type rdf:resource="http://jcggdb.jp/rdf/diseases/gdgdb-schema#GeneDescriptionGDGDB"/>
<gdgsch:geneSymbol>IDUA</gdgsch:geneSymbol>
<gdgsch:aliasGeneSymbol>IDA</gdgsch:aliasGeneSymbol>
<gdgsch:aliasGeneSymbol>MPS1</gdgsch:aliasGeneSymbol>
<gdgsch:aliasGeneSymbol>IDUA</gdgsch:aliasGeneSymbol>
<gdgsch:geneName>iduronidase, alpha-L-</gdgsch:geneName>
<gdgsch:aliasGeneName>alpha-L-iduronidase</gdgsch:aliasGeneName>
<gdgsch:locus>4p16.3</gdgsch:locus>
<gdgsch:externalLink>NCBI Gene : http://www.ncbi.nlm.nih.gov/gene/3425</gdgsch:externalLink>
<gdgsch:ncbiGeneId>3425</gdgsch:ncbiGeneId>
<rdfs:seeAlso rdf:resource="http://identifiers.org/ncbigene/3425"/>
</rdf:Description>
<rdf:Description rdf:about="#genedMSId94">
<rdf:type rdf:resource="http://jcggdb.jp/rdf/diseases/gdgdb-schema#GeneDescriptionGDGDB"/>
<gdgsch:geneSymbol>GUSB</gdgsch:geneSymbol>
<gdgsch:aliasGeneSymbol>MPS7</gdgsch:aliasGeneSymbol>
<gdgsch:aliasGeneSymbol>FLJ39445</gdgsch:aliasGeneSymbol>
<gdgsch:aliasGeneSymbol>GUSB</gdgsch:aliasGeneSymbol>
<gdgsch:geneName>glucuronidase, beta</gdgsch:geneName>
<gdgsch:locus>7q21.11</gdgsch:locus>
<gdgsch:externalLink>NCBI Gene : http://www.ncbi.nlm.nih.gov/gene/2990</gdgsch:externalLink>
<gdgsch:ncbiGeneId>2990</gdgsch:ncbiGeneId>
<rdfs:seeAlso rdf:resource="http://identifiers.org/ncbigene/2990"/>
</rdf:Description>
<rdf:Description rdf:about="#genedMSId36">
<rdf:type rdf:resource="http://jcggdb.jp/rdf/diseases/gdgdb-schema#GeneDescriptionGDGDB"/>
<gdgsch:geneSymbol>MPI</gdgsch:geneSymbol>
<gdgsch:aliasGeneSymbol>PMI</gdgsch:aliasGeneSymbol>
<gdgsch:aliasGeneSymbol>PMI1</gdgsch:aliasGeneSymbol>
<gdgsch:aliasGeneSymbol>FLJ39201</gdgsch:aliasGeneSymbol>
<gdgsch:aliasGeneSymbol>MPI</gdgsch:aliasGeneSymbol>
<gdgsch:geneName>mannose phosphate isomerase</gdgsch:geneName>
<gdgsch:aliasGeneName>mannose-6- phosphate isomerase</gdgsch:aliasGeneName>
<gdgsch:aliasGeneName>phosphomannose isomerase 1</gdgsch:aliasGeneName>
<gdgsch:locus>15q22-qter</gdgsch:locus>
<gdgsch:externalLink>NCBI Gene : http://www.ncbi.nlm.nih.gov/gene/4351</gdgsch:externalLink>
<gdgsch:ncbiGeneId>4351</gdgsch:ncbiGeneId>
<rdfs:seeAlso rdf:resource="http://identifiers.org/ncbigene/4351"/>
</rdf:Description>
<rdf:Description rdf:about="#genedMSId77">
<rdf:type rdf:resource="http://jcggdb.jp/rdf/diseases/gdgdb-schema#GeneDescriptionGDGDB"/>
<gdgsch:geneSymbol>MANBA</gdgsch:geneSymbol>
<gdgsch:aliasGeneSymbol>MANB1</gdgsch:aliasGeneSymbol>
<gdgsch:aliasGeneSymbol>MANBA</gdgsch:aliasGeneSymbol>
<gdgsch:geneName>mannosidase, beta A, lysosomal</gdgsch:geneName>
<gdgsch:aliasGeneName>mannanase</gdgsch:aliasGeneName>
<gdgsch:aliasGeneName>mannase</gdgsch:aliasGeneName>
<gdgsch:locus>4q22-q25</gdgsch:locus>
<gdgsch:externalLink>NCBI Gene : http://www.ncbi.nlm.nih.gov/gene/4126</gdgsch:externalLink>
<gdgsch:ncbiGeneId>4126</gdgsch:ncbiGeneId>
<rdfs:seeAlso rdf:resource="http://identifiers.org/ncbigene/4126"/>
</rdf:Description>
<rdf:Description rdf:about="#genedMSId66">
<rdf:type rdf:resource="http://jcggdb.jp/rdf/diseases/gdgdb-schema#GeneDescriptionGDGDB"/>
<gdgsch:geneSymbol>PSAP</gdgsch:geneSymbol>
<gdgsch:aliasGeneSymbol>GLBA</gdgsch:aliasGeneSymbol>
<gdgsch:aliasGeneSymbol>SAP1</gdgsch:aliasGeneSymbol>
<gdgsch:aliasGeneSymbol>FLJ00245</gdgsch:aliasGeneSymbol>
<gdgsch:aliasGeneSymbol>MGC110993</gdgsch:aliasGeneSymbol>
<gdgsch:aliasGeneSymbol>PSAP</gdgsch:aliasGeneSymbol>
<gdgsch:geneName>prosaposin</gdgsch:geneName>
<gdgsch:aliasGeneName>sphingolipid activator protein-1</gdgsch:aliasGeneName>
<gdgsch:locus>10q21-q22</gdgsch:locus>
<gdgsch:externalLink>NCBI Gene : http://www.ncbi.nlm.nih.gov/gene/5660</gdgsch:externalLink>
<gdgsch:ncbiGeneId>5660</gdgsch:ncbiGeneId>
<rdfs:seeAlso rdf:resource="http://identifiers.org/ncbigene/5660"/>
</rdf:Description>
<rdf:Description rdf:about="#genedMSId89">
<rdf:type rdf:resource="http://jcggdb.jp/rdf/diseases/gdgdb-schema#GeneDescriptionGDGDB"/>
<gdgsch:geneSymbol>GNS</gdgsch:geneSymbol>
<gdgsch:aliasGeneSymbol>G6S</gdgsch:aliasGeneSymbol>
<gdgsch:aliasGeneSymbol>MGC21274</gdgsch:aliasGeneSymbol>
<gdgsch:aliasGeneSymbol>GNS</gdgsch:aliasGeneSymbol>
<gdgsch:geneName>glucosamine (N-acetyl)-6-sulfatase</gdgsch:geneName>
<gdgsch:aliasGeneName>N-acetylglucosamine-6-sulfatase</gdgsch:aliasGeneName>
<gdgsch:aliasGeneName>glucosamine-6-sulfatase</gdgsch:aliasGeneName>
<gdgsch:locus>12q14</gdgsch:locus>
<gdgsch:externalLink>NCBI Gene : http://www.ncbi.nlm.nih.gov/gene/2799</gdgsch:externalLink>
<gdgsch:ncbiGeneId>2799</gdgsch:ncbiGeneId>
<rdfs:seeAlso rdf:resource="http://identifiers.org/ncbigene/2799"/>
</rdf:Description>
<rdf:Description rdf:about="#genedMSId50">
<rdf:type rdf:resource="http://jcggdb.jp/rdf/diseases/gdgdb-schema#GeneDescriptionGDGDB"/>
<gdgsch:geneSymbol>SLC35C1</gdgsch:geneSymbol>
<gdgsch:aliasGeneSymbol>FUCT1</gdgsch:aliasGeneSymbol>
<gdgsch:aliasGeneSymbol>FLJ11320</gdgsch:aliasGeneSymbol>
<gdgsch:aliasGeneSymbol>FLJ14841</gdgsch:aliasGeneSymbol>
<gdgsch:aliasGeneSymbol>SLC35C1</gdgsch:aliasGeneSymbol>
<gdgsch:geneName>solute carrier family 35, member C1</gdgsch:geneName>
<gdgsch:aliasGeneName>GDP-fucose transporter</gdgsch:aliasGeneName>
<gdgsch:locus>11p11.2</gdgsch:locus>
<gdgsch:externalLink>GGDB : http://jcggdb.jp/rcmg/ggdb/Homolog?cat=symbol&amp;symbol=SLC35C1</gdgsch:externalLink>
<gdgsch:externalLink>NCBI Gene : http://www.ncbi.nlm.nih.gov/gene/55343</gdgsch:externalLink>
<gdgsch:ncbiGeneId>55343</gdgsch:ncbiGeneId>
<rdfs:seeAlso rdf:resource="http://identifiers.org/ncbigene/55343"/>
</rdf:Description>
<rdf:Description rdf:about="#genedMSId73">
<rdf:type rdf:resource="http://jcggdb.jp/rdf/diseases/gdgdb-schema#GeneDescriptionGDGDB"/>
<gdgsch:geneSymbol>LIPA</gdgsch:geneSymbol>
<gdgsch:aliasGeneSymbol>LAL</gdgsch:aliasGeneSymbol>
<gdgsch:aliasGeneSymbol>CESD</gdgsch:aliasGeneSymbol>
<gdgsch:aliasGeneSymbol>LIPA</gdgsch:aliasGeneSymbol>
<gdgsch:geneName>lipase A, lysosomal acid, cholesterol esterase</gdgsch:geneName>
<gdgsch:aliasGeneName>OTTHUMP00000020068</gdgsch:aliasGeneName>
<gdgsch:aliasGeneName>cholesterol ester hydrolase</gdgsch:aliasGeneName>
<gdgsch:aliasGeneName>lipase A</gdgsch:aliasGeneName>
<gdgsch:aliasGeneName>lysosomal acid lipase</gdgsch:aliasGeneName>
<gdgsch:aliasGeneName>sterol esterase</gdgsch:aliasGeneName>
<gdgsch:locus>10q23.2-q23.3</gdgsch:locus>
<gdgsch:externalLink>NCBI Gene : http://www.ncbi.nlm.nih.gov/gene/3988</gdgsch:externalLink>
<gdgsch:ncbiGeneId>3988</gdgsch:ncbiGeneId>
<rdfs:seeAlso rdf:resource="http://identifiers.org/ncbigene/3988"/>
</rdf:Description>
<rdf:Description rdf:about="#genedMSId95">
<rdf:type rdf:resource="http://jcggdb.jp/rdf/diseases/gdgdb-schema#GeneDescriptionGDGDB"/>
<gdgsch:geneSymbol>GNPTAB</gdgsch:geneSymbol>
<gdgsch:aliasGeneSymbol>ICD</gdgsch:aliasGeneSymbol>
<gdgsch:aliasGeneSymbol>GNPTA</gdgsch:aliasGeneSymbol>
<gdgsch:aliasGeneSymbol>MGC4170</gdgsch:aliasGeneSymbol>
<gdgsch:aliasGeneSymbol>KIAA1208</gdgsch:aliasGeneSymbol>
<gdgsch:aliasGeneSymbol>DKFZp762B226</gdgsch:aliasGeneSymbol>
<gdgsch:aliasGeneSymbol>GNPTAB</gdgsch:aliasGeneSymbol>
<gdgsch:geneName>N-acetylglucosamine-1-phosphate transferase, alpha and beta subunits</gdgsch:geneName>
<gdgsch:aliasGeneName>GlcNAc phosphotransferase</gdgsch:aliasGeneName>
<gdgsch:aliasGeneName>N-acetylglucosamine-1-phosphate transferase</gdgsch:aliasGeneName>
<gdgsch:aliasGeneName>UDP-N-acetylglucosamine-lysosomal-enzyme N-acetylglucosamine</gdgsch:aliasGeneName>
<gdgsch:aliasGeneName>alpha-beta GlcNAc-1-phosphotransferase</gdgsch:aliasGeneName>
<gdgsch:aliasGeneName>glucosamine (UDP-N-acetyl)-lysosomal-enzyme N-acetylglucosamine phosphotransferase (mucolipidoses II III)</gdgsch:aliasGeneName>
<gdgsch:locus>12q23.2</gdgsch:locus>
<gdgsch:externalLink>NCBI Gene : http://www.ncbi.nlm.nih.gov/gene/79158</gdgsch:externalLink>
<gdgsch:ncbiGeneId>79158</gdgsch:ncbiGeneId>
<rdfs:seeAlso rdf:resource="http://identifiers.org/ncbigene/79158"/>
</rdf:Description>
<rdf:Description rdf:about="#genedMSId56">
<rdf:type rdf:resource="http://jcggdb.jp/rdf/diseases/gdgdb-schema#GeneDescriptionGDGDB"/>
<gdgsch:geneSymbol> 
GM2A
 </gdgsch:geneSymbol>
<gdgsch:aliasGeneSymbol>SAP-3</gdgsch:aliasGeneSymbol>
<gdgsch:aliasGeneSymbol>GM2A</gdgsch:aliasGeneSymbol>
<gdgsch:geneName> 
GM2 ganglioside activator
 </gdgsch:geneName>
<gdgsch:aliasGeneName>cerebroside sulfate activator protein</gdgsch:aliasGeneName>
<gdgsch:aliasGeneName>sphingolipid activator protein 3</gdgsch:aliasGeneName>
<gdgsch:locus> 
5q31.3-q33.1
 </gdgsch:locus>
<gdgsch:externalLink>NCBI Gene : http://www.ncbi.nlm.nih.gov/gene/2760</gdgsch:externalLink>
<gdgsch:ncbiGeneId>2760</gdgsch:ncbiGeneId>
<rdfs:seeAlso rdf:resource="http://identifiers.org/ncbigene/2760"/>
</rdf:Description>
<rdf:Description rdf:about="#genedMSId40">
<rdf:type rdf:resource="http://jcggdb.jp/rdf/diseases/gdgdb-schema#GeneDescriptionGDGDB"/>
<gdgsch:geneSymbol>MPDU1</gdgsch:geneSymbol>
<gdgsch:aliasGeneSymbol>SL15</gdgsch:aliasGeneSymbol>
<gdgsch:aliasGeneSymbol>CDGIF</gdgsch:aliasGeneSymbol>
<gdgsch:aliasGeneSymbol>Lec35</gdgsch:aliasGeneSymbol>
<gdgsch:aliasGeneSymbol>My008</gdgsch:aliasGeneSymbol>
<gdgsch:aliasGeneSymbol>PQLC5</gdgsch:aliasGeneSymbol>
<gdgsch:aliasGeneSymbol>PP3958</gdgsch:aliasGeneSymbol>
<gdgsch:aliasGeneSymbol>FLJ14836</gdgsch:aliasGeneSymbol>
<gdgsch:aliasGeneSymbol>HBEBP2BPA</gdgsch:aliasGeneSymbol>
<gdgsch:geneName>mannose-P-dolichol utilization defect 1</gdgsch:geneName>
<gdgsch:locus>17p13.1-p12</gdgsch:locus>
<gdgsch:externalLink>NCBI Gene: </gdgsch:externalLink>
<gdgsch:ncbiGeneId>9526</gdgsch:ncbiGeneId>
<rdfs:seeAlso rdf:resource="http://identifiers.org/ncbigene/9526"/>
</rdf:Description>
<rdf:Description rdf:about="#genedMSId53">
<rdf:type rdf:resource="http://jcggdb.jp/rdf/diseases/gdgdb-schema#GeneDescriptionGDGDB"/>
<gdgsch:geneSymbol>GLB1</gdgsch:geneSymbol>
<gdgsch:aliasGeneSymbol>EBP</gdgsch:aliasGeneSymbol>
<gdgsch:aliasGeneSymbol>ELNR1</gdgsch:aliasGeneSymbol>
<gdgsch:aliasGeneSymbol>GLB1</gdgsch:aliasGeneSymbol>
<gdgsch:geneName>galactosidase, beta 1</gdgsch:geneName>
<gdgsch:aliasGeneName>beta-galactosidase-1</gdgsch:aliasGeneName>
<gdgsch:locus>3p21.33</gdgsch:locus>
<gdgsch:externalLink>NCBI Gene : http://www.ncbi.nlm.nih.gov/gene/2720</gdgsch:externalLink>
<gdgsch:ncbiGeneId>2720</gdgsch:ncbiGeneId>
<rdfs:seeAlso rdf:resource="http://identifiers.org/ncbigene/2720"/>
</rdf:Description>
<rdf:Description rdf:about="#genedMSId62">
<rdf:type rdf:resource="http://jcggdb.jp/rdf/diseases/gdgdb-schema#GeneDescriptionGDGDB"/>
<gdgsch:geneSymbol>GALC</gdgsch:geneSymbol>
<gdgsch:geneName>galactosylceramidase</gdgsch:geneName>
<gdgsch:aliasGeneName>GALCERase</gdgsch:aliasGeneName>
<gdgsch:aliasGeneName>OTTHUMP00000027906</gdgsch:aliasGeneName>
<gdgsch:aliasGeneName>galactocerebrosidase</gdgsch:aliasGeneName>
<gdgsch:aliasGeneName>galactocerebroside beta-galactosidase</gdgsch:aliasGeneName>
<gdgsch:aliasGeneName>galactosylceramide beta-galactosidase</gdgsch:aliasGeneName>
<gdgsch:aliasGeneName>galactosylceraminidase</gdgsch:aliasGeneName>
<gdgsch:locus>14q31</gdgsch:locus>
<gdgsch:externalLink>NCBI Gene : http://www.ncbi.nlm.nih.gov/gene/2581</gdgsch:externalLink>
<gdgsch:ncbiGeneId>2581</gdgsch:ncbiGeneId>
<rdfs:seeAlso rdf:resource="http://identifiers.org/ncbigene/2581"/>
</rdf:Description>
<rdf:Description rdf:about="#genedMSId108">
<rdf:type rdf:resource="http://jcggdb.jp/rdf/diseases/gdgdb-schema#GeneDescriptionGDGDB"/>
<gdgsch:geneSymbol>PLOD3</gdgsch:geneSymbol>
<gdgsch:aliasGeneSymbol>LH3</gdgsch:aliasGeneSymbol>
<gdgsch:aliasGeneSymbol>PLOD3</gdgsch:aliasGeneSymbol>
<gdgsch:geneName>lysine hydroxylase 3; lysyl hydroxylase 3</gdgsch:geneName>
<gdgsch:locus>7q22</gdgsch:locus>
<gdgsch:externalLink>NCBI Gene : http://www.ncbi.nlm.nih.gov/gene/8985</gdgsch:externalLink>
<gdgsch:ncbiGeneId>8985</gdgsch:ncbiGeneId>
<rdfs:seeAlso rdf:resource="http://identifiers.org/ncbigene/8985"/>
</rdf:Description>
<rdf:Description rdf:about="#genedMSId57">
<rdf:type rdf:resource="http://jcggdb.jp/rdf/diseases/gdgdb-schema#GeneDescriptionGDGDB"/>
<gdgsch:geneSymbol>HEXA</gdgsch:geneSymbol>
<gdgsch:aliasGeneSymbol>MGC99608</gdgsch:aliasGeneSymbol>
<gdgsch:aliasGeneSymbol>TSD</gdgsch:aliasGeneSymbol>
<gdgsch:geneName>hexosaminidase A (alpha polypeptide)</gdgsch:geneName>
<gdgsch:aliasGeneName>N-acetyl-beta-glucosaminidase</gdgsch:aliasGeneName>
<gdgsch:aliasGeneName>beta-N-acetylhexosaminidase</gdgsch:aliasGeneName>
<gdgsch:aliasGeneName>hexosaminidase A</gdgsch:aliasGeneName>
<gdgsch:locus>15q23-q24</gdgsch:locus>
<gdgsch:externalLink>NCBI Gene : http://www.ncbi.nlm.nih.gov/gene/3073</gdgsch:externalLink>
<gdgsch:ncbiGeneId>3073</gdgsch:ncbiGeneId>
<rdfs:seeAlso rdf:resource="http://identifiers.org/ncbigene/3073"/>
</rdf:Description>
<rdf:Description rdf:about="#genedMSId109">
<rdf:type rdf:resource="http://jcggdb.jp/rdf/diseases/gdgdb-schema#GeneDescriptionGDGDB"/>
<gdgsch:geneSymbol>PLOD1</gdgsch:geneSymbol>
<gdgsch:aliasGeneSymbol>LH</gdgsch:aliasGeneSymbol>
<gdgsch:aliasGeneSymbol>LH1</gdgsch:aliasGeneSymbol>
<gdgsch:aliasGeneSymbol>LLH</gdgsch:aliasGeneSymbol>
<gdgsch:aliasGeneSymbol>PLOD</gdgsch:aliasGeneSymbol>
<gdgsch:aliasGeneSymbol>FLJ42041</gdgsch:aliasGeneSymbol>
<gdgsch:aliasGeneSymbol>PLOD1</gdgsch:aliasGeneSymbol>
<gdgsch:geneName>procollagen-lysine 1, 2-oxoglutarate 5-dioxygenase 1</gdgsch:geneName>
<gdgsch:aliasGeneName>lysine hydroxylase</gdgsch:aliasGeneName>
<gdgsch:aliasGeneName>lysyl hydroxylase 1</gdgsch:aliasGeneName>
<gdgsch:aliasGeneName>procollagen-lysine, 2-oxoglutarate 5-dioxygenase</gdgsch:aliasGeneName>
<gdgsch:locus>1p36.22</gdgsch:locus>
<gdgsch:externalLink>NCBI Gene : http://www.ncbi.nlm.nih.gov/gene/5351</gdgsch:externalLink>
<gdgsch:ncbiGeneId>5351</gdgsch:ncbiGeneId>
<rdfs:seeAlso rdf:resource="http://identifiers.org/ncbigene/5351"/>
</rdf:Description>
<rdf:Description rdf:about="#genedMSId51">
<rdf:type rdf:resource="http://jcggdb.jp/rdf/diseases/gdgdb-schema#GeneDescriptionGDGDB"/>
<gdgsch:geneSymbol>B4GALT1</gdgsch:geneSymbol>
<gdgsch:aliasGeneSymbol>GT1</gdgsch:aliasGeneSymbol>
<gdgsch:aliasGeneSymbol>GTB</gdgsch:aliasGeneSymbol>
<gdgsch:aliasGeneSymbol>GGTB2</gdgsch:aliasGeneSymbol>
<gdgsch:aliasGeneSymbol>B4GAL-T1</gdgsch:aliasGeneSymbol>
<gdgsch:aliasGeneSymbol>MGC50983</gdgsch:aliasGeneSymbol>
<gdgsch:aliasGeneSymbol>beta4Gal-T1</gdgsch:aliasGeneSymbol>
<gdgsch:aliasGeneSymbol>DKFZp686N19253</gdgsch:aliasGeneSymbol>
<gdgsch:aliasGeneSymbol>B4GALT1</gdgsch:aliasGeneSymbol>
<gdgsch:geneName>UDP-Gal:betaGlcNAc beta 1,4- galactosyltransferase, polypeptide 1</gdgsch:geneName>
<gdgsch:aliasGeneName>beta 1,4-galactosyltransferase 1</gdgsch:aliasGeneName>
<gdgsch:locus>9p13</gdgsch:locus>
<gdgsch:externalLink>GGDB : http://jcggdb.jp/rcmg/ggdb/Homolog?cat=symbol&amp;symbol=B4GALT1</gdgsch:externalLink>
<gdgsch:externalLink>NCBI Gene : http://www.ncbi.nlm.nih.gov/gene/2683</gdgsch:externalLink>
<gdgsch:ncbiGeneId>2683</gdgsch:ncbiGeneId>
<rdfs:seeAlso rdf:resource="http://identifiers.org/ncbigene/2683"/>
</rdf:Description>
<rdf:Description rdf:about="#genedMSId65">
<rdf:type rdf:resource="http://jcggdb.jp/rdf/diseases/gdgdb-schema#GeneDescriptionGDGDB"/>
<gdgsch:geneSymbol>GBA</gdgsch:geneSymbol>
<gdgsch:aliasGeneSymbol>GCB</gdgsch:aliasGeneSymbol>
<gdgsch:aliasGeneSymbol>GBA1</gdgsch:aliasGeneSymbol>
<gdgsch:aliasGeneSymbol>GLUC</gdgsch:aliasGeneSymbol>
<gdgsch:aliasGeneSymbol>GBA</gdgsch:aliasGeneSymbol>
<gdgsch:geneName>glucosidase, beta; acid (includes glucosylceramidase)</gdgsch:geneName>
<gdgsch:aliasGeneName>D-glucosyl-N-acylsphingosine glucohydrolase</gdgsch:aliasGeneName>
<gdgsch:aliasGeneName>beta-glucocerebrosidase</gdgsch:aliasGeneName>
<gdgsch:aliasGeneName>glucocerebrosidase</gdgsch:aliasGeneName>
<gdgsch:aliasGeneName>lysosomal glucocerebrosidase</gdgsch:aliasGeneName>
<gdgsch:locus>1q21</gdgsch:locus>
<gdgsch:externalLink>NCBI Gene : http://www.ncbi.nlm.nih.gov/gene/2629</gdgsch:externalLink>
<gdgsch:ncbiGeneId>2629</gdgsch:ncbiGeneId>
<rdfs:seeAlso rdf:resource="http://identifiers.org/ncbigene/2629"/>
</rdf:Description>
<rdf:Description rdf:about="#genedMSId35">
<rdf:type rdf:resource="http://jcggdb.jp/rdf/diseases/gdgdb-schema#GeneDescriptionGDGDB"/>
<gdgsch:geneSymbol>PMM2</gdgsch:geneSymbol>
<gdgsch:aliasGeneSymbol>CDG1</gdgsch:aliasGeneSymbol>
<gdgsch:aliasGeneSymbol>CDGS</gdgsch:aliasGeneSymbol>
<gdgsch:aliasGeneSymbol>CDG1a</gdgsch:aliasGeneSymbol>
<gdgsch:aliasGeneSymbol>PMM2</gdgsch:aliasGeneSymbol>
<gdgsch:geneName>phosphomannomutase 2</gdgsch:geneName>
<gdgsch:locus>16p13.3-p13.2</gdgsch:locus>
<gdgsch:externalLink>NCBI Gene : http://www.ncbi.nlm.nih.gov/gene/5373</gdgsch:externalLink>
<gdgsch:ncbiGeneId>5373</gdgsch:ncbiGeneId>
<rdfs:seeAlso rdf:resource="http://identifiers.org/ncbigene/5373"/>
</rdf:Description>
<rdf:Description rdf:about="#genedMSId101">
<rdf:type rdf:resource="http://jcggdb.jp/rdf/diseases/gdgdb-schema#GeneDescriptionGDGDB"/>
<gdgsch:geneSymbol>POMGNT1</gdgsch:geneSymbol>
<gdgsch:aliasGeneSymbol>MEB</gdgsch:aliasGeneSymbol>
<gdgsch:aliasGeneSymbol>GNTI.2</gdgsch:aliasGeneSymbol>
<gdgsch:aliasGeneSymbol>MGAT1.2</gdgsch:aliasGeneSymbol>
<gdgsch:aliasGeneSymbol>FLJ20277</gdgsch:aliasGeneSymbol>
<gdgsch:aliasGeneSymbol>DKFZp761B182</gdgsch:aliasGeneSymbol>
<gdgsch:aliasGeneSymbol>POMGNT1</gdgsch:aliasGeneSymbol>
<gdgsch:geneName>protein O-linked mannose beta1,2-N-acetylglucosaminyltransferase</gdgsch:geneName>
<gdgsch:aliasGeneName>O-linked mannose beta1,2-N-acetylglucosaminyltransferase</gdgsch:aliasGeneName>
<gdgsch:aliasGeneName>UDP-GlcNAc:alpha-D-mannoside beta-1,2-N-acetylglucosaminyltransferase I.2</gdgsch:aliasGeneName>
<gdgsch:locus>1p34.1</gdgsch:locus>
<gdgsch:externalLink>GGDB : http://jcggdb.jp/rcmg/ggdb/Homolog?cat=symbol&amp;symbol=POMGNT1</gdgsch:externalLink>
<gdgsch:externalLink>NCBI Gene : http://www.ncbi.nlm.nih.gov/gene/55624</gdgsch:externalLink>
<gdgsch:ncbiGeneId>55624</gdgsch:ncbiGeneId>
<rdfs:seeAlso rdf:resource="http://identifiers.org/ncbigene/55624"/>
</rdf:Description>
<rdf:Description rdf:about="#genedMSId52">
<rdf:type rdf:resource="http://jcggdb.jp/rdf/diseases/gdgdb-schema#GeneDescriptionGDGDB"/>
<gdgsch:geneSymbol>COG7</gdgsch:geneSymbol>
<gdgsch:aliasGeneSymbol>CDG2E</gdgsch:aliasGeneSymbol>
<gdgsch:aliasGeneSymbol>COG7</gdgsch:aliasGeneSymbol>
<gdgsch:geneName>component of oligomeric golgi complex 7</gdgsch:geneName>
<gdgsch:locus>16p</gdgsch:locus>
<gdgsch:externalLink>NCBI Gene : http://www.ncbi.nlm.nih.gov/gene/91949</gdgsch:externalLink>
<gdgsch:ncbiGeneId>91949</gdgsch:ncbiGeneId>
<rdfs:seeAlso rdf:resource="http://identifiers.org/ncbigene/91949"/>
</rdf:Description>
<rdf:Description rdf:about="#genedMSId69">
<rdf:type rdf:resource="http://jcggdb.jp/rdf/diseases/gdgdb-schema#GeneDescriptionGDGDB"/>
<gdgsch:geneSymbol>SMPD1</gdgsch:geneSymbol>
<gdgsch:aliasGeneSymbol>ASM</gdgsch:aliasGeneSymbol>
<gdgsch:aliasGeneSymbol>NPD</gdgsch:aliasGeneSymbol>
<gdgsch:aliasGeneSymbol>SMPD1</gdgsch:aliasGeneSymbol>
<gdgsch:geneName>sphingomyelin phosphodiesterase 1, acid lysosomal</gdgsch:geneName>
<gdgsch:aliasGeneName>acid sphingomyelinase</gdgsch:aliasGeneName>
<gdgsch:locus>11p15.4-p15.1</gdgsch:locus>
<gdgsch:externalLink>NCBI Gene : http://www.ncbi.nlm.nih.gov/gene/6609</gdgsch:externalLink>
<gdgsch:ncbiGeneId>6609</gdgsch:ncbiGeneId>
<rdfs:seeAlso rdf:resource="http://identifiers.org/ncbigene/6609"/>
</rdf:Description>
<rdf:Description rdf:about="#genedMSId44">
<rdf:type rdf:resource="http://jcggdb.jp/rdf/diseases/gdgdb-schema#GeneDescriptionGDGDB"/>
<gdgsch:geneSymbol>DPAGT1</gdgsch:geneSymbol>
<gdgsch:aliasGeneSymbol>GPT</gdgsch:aliasGeneSymbol>
<gdgsch:aliasGeneSymbol>ALG7</gdgsch:aliasGeneSymbol>
<gdgsch:aliasGeneSymbol>DGPT</gdgsch:aliasGeneSymbol>
<gdgsch:aliasGeneSymbol>G1PT</gdgsch:aliasGeneSymbol>
<gdgsch:aliasGeneSymbol>UAGT</gdgsch:aliasGeneSymbol>
<gdgsch:aliasGeneSymbol>UGAT</gdgsch:aliasGeneSymbol>
<gdgsch:aliasGeneSymbol>DPAGT</gdgsch:aliasGeneSymbol>
<gdgsch:aliasGeneSymbol>CDG-Ij</gdgsch:aliasGeneSymbol>
<gdgsch:aliasGeneSymbol>DPAGT2</gdgsch:aliasGeneSymbol>
<gdgsch:aliasGeneSymbol>D11S366</gdgsch:aliasGeneSymbol>
<gdgsch:geneName>dolichyl-phosphate (UDP-N-acetylglucosamine) N-acetylglucosaminephosphotransferase 1 (GlcNAc-1-P transferase)</gdgsch:geneName>
<gdgsch:aliasGeneName>GlcNAc-1-P transferase</gdgsch:aliasGeneName>
<gdgsch:aliasGeneName>N-acetylglucosamine-1-phosphate transferase</gdgsch:aliasGeneName>
<gdgsch:aliasGeneName>OTTHUMP00000204055</gdgsch:aliasGeneName>
<gdgsch:aliasGeneName>UDP-GlcNAc:dolichyl-phosphate N-acetylglucosaminephosphotransferase</gdgsch:aliasGeneName>
<gdgsch:aliasGeneName>UDP-N-acetylglucosamine-dolichyl-phosphate N-acetylglucosaminephosphotransferase</gdgsch:aliasGeneName>
<gdgsch:aliasGeneName>dolichyl-phosphate alpha-N-acetylglucosaminyltransferase</gdgsch:aliasGeneName>
<gdgsch:locus>11q23.3</gdgsch:locus>
<gdgsch:externalLink>GGDB : http://jcggdb.jp/rcmg/ggdb/Homolog?cat=symbol&amp;symbol=DPAGT1</gdgsch:externalLink>
<gdgsch:externalLink>NCBI Gene : http://www.ncbi.nlm.nih.gov/gene/1798</gdgsch:externalLink>
<gdgsch:ncbiGeneId>1798</gdgsch:ncbiGeneId>
<rdfs:seeAlso rdf:resource="http://identifiers.org/ncbigene/1798"/>
</rdf:Description>
<rdf:Description rdf:about="#genedMSId37">
<rdf:type rdf:resource="http://jcggdb.jp/rdf/diseases/gdgdb-schema#GeneDescriptionGDGDB"/>
<gdgsch:geneSymbol>ALG6</gdgsch:geneSymbol>
<gdgsch:geneName>asparagine-linked glycosylation 6, alpha-1,3-glucosyltransferase homolog (S. cerevisiae)</gdgsch:geneName>
<gdgsch:aliasGeneName>Man(9)GlcNAc(2)-PP-Dol alpha-1,3-glucosyltransferase</gdgsch:aliasGeneName>
<gdgsch:aliasGeneName>asparagine-linked glycosylation 6 homolog (S. cerevisiae, alpha-1,3-glucosyltransferase)</gdgsch:aliasGeneName>
<gdgsch:aliasGeneName>asparagine-linked glycosylation 6 homolog (yeast, alpha-1,3-glucosyltransferase)</gdgsch:aliasGeneName>
<gdgsch:aliasGeneName>dolichyl pyrophosphate Man9GlcNAc2 alpha-1,3-glucosyltransferase</gdgsch:aliasGeneName>
<gdgsch:aliasGeneName>dolichyl-P-Glc:Man9GlcNAc2-PP-dolichylglucosyltransferase</gdgsch:aliasGeneName>
<gdgsch:locus>1p31.3</gdgsch:locus>
<gdgsch:externalLink>GGDB : http://jcggdb.jp/rcmg/ggdb/Homolog?cat=symbol&amp;symbol=ALG6</gdgsch:externalLink>
<gdgsch:externalLink>NCBI Gene : http://www.ncbi.nlm.nih.gov/gene/29929</gdgsch:externalLink>
<gdgsch:ncbiGeneId>29929</gdgsch:ncbiGeneId>
<rdfs:seeAlso rdf:resource="http://identifiers.org/ncbigene/29929"/>
</rdf:Description>
<rdf:Description rdf:about="#genedMSId85">
<rdf:type rdf:resource="http://jcggdb.jp/rdf/diseases/gdgdb-schema#GeneDescriptionGDGDB"/>
<gdgsch:geneSymbol>IDS</gdgsch:geneSymbol>
<gdgsch:aliasGeneSymbol>iduronate 2-sulfatase</gdgsch:aliasGeneSymbol>
<gdgsch:geneName>MPS2; SIDS; IDS</gdgsch:geneName>
<gdgsch:aliasGeneName>alpha-L-iduronate sulfate sulfatase</gdgsch:aliasGeneName>
<gdgsch:aliasGeneName>iduronate 2-sulfatase 14 kDa chain</gdgsch:aliasGeneName>
<gdgsch:aliasGeneName>iduronate 2-sulfatase 42 kDa chain</gdgsch:aliasGeneName>
<gdgsch:aliasGeneName>iduronate-2-sulfatase</gdgsch:aliasGeneName>
<gdgsch:aliasGeneName>idursulfase</gdgsch:aliasGeneName>
<gdgsch:locus>Xq28</gdgsch:locus>
<gdgsch:externalLink>NCBI Gene : http://www.ncbi.nlm.nih.gov/gene/3423</gdgsch:externalLink>
<gdgsch:ncbiGeneId>3423</gdgsch:ncbiGeneId>
<rdfs:seeAlso rdf:resource="http://identifiers.org/ncbigene/3423"/>
</rdf:Description>
<rdf:Description rdf:about="#genedMSId82">
<rdf:type rdf:resource="http://jcggdb.jp/rdf/diseases/gdgdb-schema#GeneDescriptionGDGDB"/>
<gdgsch:geneSymbol>IDUA</gdgsch:geneSymbol>
<gdgsch:aliasGeneSymbol>IDA</gdgsch:aliasGeneSymbol>
<gdgsch:aliasGeneSymbol>MPS1</gdgsch:aliasGeneSymbol>
<gdgsch:aliasGeneSymbol>IDUA</gdgsch:aliasGeneSymbol>
<gdgsch:geneName>iduronidase, alpha-L-</gdgsch:geneName>
<gdgsch:aliasGeneName>alpha-L-iduronidase</gdgsch:aliasGeneName>
<gdgsch:locus>4p16.3</gdgsch:locus>
<gdgsch:externalLink>NCBI Gene : http://www.ncbi.nlm.nih.gov/gene/3425</gdgsch:externalLink>
<gdgsch:ncbiGeneId>3425</gdgsch:ncbiGeneId>
<rdfs:seeAlso rdf:resource="http://identifiers.org/ncbigene/3425"/>
</rdf:Description>
<rdf:Description rdf:about="#genedMSId81">
<rdf:type rdf:resource="http://jcggdb.jp/rdf/diseases/gdgdb-schema#GeneDescriptionGDGDB"/>
<gdgsch:geneSymbol>NAGA</gdgsch:geneSymbol>
<gdgsch:aliasGeneSymbol>GALB</gdgsch:aliasGeneSymbol>
<gdgsch:aliasGeneSymbol>D22S674</gdgsch:aliasGeneSymbol>
<gdgsch:aliasGeneSymbol>NAGA</gdgsch:aliasGeneSymbol>
<gdgsch:geneName>N-acetylgalactosaminidase, alpha-</gdgsch:geneName>
<gdgsch:aliasGeneName>Acetylgalactosaminidase, alpha-N- (alpha-galactosidase B)</gdgsch:aliasGeneName>
<gdgsch:aliasGeneName>OTTHUMP00000199655</gdgsch:aliasGeneName>
<gdgsch:aliasGeneName>OTTHUMP00000199657</gdgsch:aliasGeneName>
<gdgsch:aliasGeneName>alpha-N-acetylgalactosaminidase</gdgsch:aliasGeneName>
<gdgsch:locus>22q11</gdgsch:locus>
<gdgsch:externalLink>NCBI Gene : http://www.ncbi.nlm.nih.gov/gene/4668</gdgsch:externalLink>
<gdgsch:ncbiGeneId>4668</gdgsch:ncbiGeneId>
<rdfs:seeAlso rdf:resource="http://identifiers.org/ncbigene/4668"/>
</rdf:Description>
<rdf:Description rdf:about="#genedMSId58">
<rdf:type rdf:resource="http://jcggdb.jp/rdf/diseases/gdgdb-schema#GeneDescriptionGDGDB"/>
<gdgsch:geneSymbol>HEXB</gdgsch:geneSymbol>
<gdgsch:aliasGeneSymbol>ENC-1AS</gdgsch:aliasGeneSymbol>
<gdgsch:aliasGeneSymbol>HEXB</gdgsch:aliasGeneSymbol>
<gdgsch:geneName>hexosaminidase B (beta polypeptide)</gdgsch:geneName>
<gdgsch:aliasGeneName>N-acetyl-beta-glucosaminidase</gdgsch:aliasGeneName>
<gdgsch:aliasGeneName>hexosaminidase B</gdgsch:aliasGeneName>
<gdgsch:locus>5q13</gdgsch:locus>
<gdgsch:externalLink>NCBI Gene : http://www.ncbi.nlm.nih.gov/gene/3074</gdgsch:externalLink>
<gdgsch:ncbiGeneId>3074</gdgsch:ncbiGeneId>
<rdfs:seeAlso rdf:resource="http://identifiers.org/ncbigene/3074"/>
</rdf:Description>
<rdf:Description rdf:about="#genedMSId79">
<rdf:type rdf:resource="http://jcggdb.jp/rdf/diseases/gdgdb-schema#GeneDescriptionGDGDB"/>
<gdgsch:geneSymbol>AGA</gdgsch:geneSymbol>
<gdgsch:aliasGeneSymbol>GA</gdgsch:aliasGeneSymbol>
<gdgsch:aliasGeneSymbol>AGU</gdgsch:aliasGeneSymbol>
<gdgsch:aliasGeneSymbol>ASRG</gdgsch:aliasGeneSymbol>
<gdgsch:aliasGeneSymbol>AGA</gdgsch:aliasGeneSymbol>
<gdgsch:geneName>aspartylglucosaminidase</gdgsch:geneName>
<gdgsch:aliasGeneName>N(4)-(beta-N-acetylglucosaminyl)-L-asparaginase</gdgsch:aliasGeneName>
<gdgsch:aliasGeneName>N4-(N-acetyl-beta-glucosaminyl)-L-asparagine amidase</gdgsch:aliasGeneName>
<gdgsch:aliasGeneName>aspartylglucosylamine deaspartylase</gdgsch:aliasGeneName>
<gdgsch:aliasGeneName>glycosylasparaginase</gdgsch:aliasGeneName>
<gdgsch:locus>4q32-q33</gdgsch:locus>
<gdgsch:externalLink>NCBI Gene : http://www.ncbi.nlm.nih.gov/gene/175</gdgsch:externalLink>
<gdgsch:ncbiGeneId>175</gdgsch:ncbiGeneId>
<rdfs:seeAlso rdf:resource="http://identifiers.org/ncbigene/175"/>
</rdf:Description>
<rdf:Description rdf:about="#genedMSId42">
<rdf:type rdf:resource="http://jcggdb.jp/rdf/diseases/gdgdb-schema#GeneDescriptionGDGDB"/>
<gdgsch:geneSymbol>ALG8</gdgsch:geneSymbol>
<gdgsch:aliasGeneSymbol>MGC2840</gdgsch:aliasGeneSymbol>
<gdgsch:geneName>asparagine-linked glycosylation 8, alpha-1,3-glucosyltransferase homolog (S. cerevisiae)</gdgsch:geneName>
<gdgsch:aliasGeneName>HUSSY-02</gdgsch:aliasGeneName>
<gdgsch:aliasGeneName>asparagine-linked glycosylation 8 homolog (S. cerevisiae, alpha-1,3-glucosyltransferase)</gdgsch:aliasGeneName>
<gdgsch:aliasGeneName>asparagine-linked glycosylation 8 homolog (yeast, alpha-1,3-glucosyltransferase)</gdgsch:aliasGeneName>
<gdgsch:aliasGeneName>dolichyl pyrophosphate Glc1Man9GlcNAc2 alpha-1,3-glucosyltransferase</gdgsch:aliasGeneName>
<gdgsch:aliasGeneName>dolichyl-P-Glc:Glc1Man9GlcNAc2-PP-dolichyl glucosyltransferase</gdgsch:aliasGeneName>
<gdgsch:aliasGeneName>dolichyl-P-glucose:Glc1Man9GlcNAc2-PP-dolichyl-alpha-1,3-glucosyltransferase</gdgsch:aliasGeneName>
<gdgsch:locus>11q14.1</gdgsch:locus>
<gdgsch:externalLink>GGDB : http://jcggdb.jp/rcmg/ggdb/Homolog?cat=symbol&amp;symbol=ALG8</gdgsch:externalLink>
<gdgsch:externalLink>NCBI Gene : http://www.ncbi.nlm.nih.gov/gene/79053</gdgsch:externalLink>
<gdgsch:ncbiGeneId>79053</gdgsch:ncbiGeneId>
<rdfs:seeAlso rdf:resource="http://identifiers.org/ncbigene/79053"/>
</rdf:Description>
<rdf:Description rdf:about="#genedMSId90">
<rdf:type rdf:resource="http://jcggdb.jp/rdf/diseases/gdgdb-schema#GeneDescriptionGDGDB"/>
<gdgsch:geneSymbol>GALNS</gdgsch:geneSymbol>
<gdgsch:aliasGeneSymbol>GAS</gdgsch:aliasGeneSymbol>
<gdgsch:aliasGeneSymbol>MPS4A</gdgsch:aliasGeneSymbol>
<gdgsch:aliasGeneSymbol>FLJ17434</gdgsch:aliasGeneSymbol>
<gdgsch:aliasGeneSymbol>FLJ42844</gdgsch:aliasGeneSymbol>
<gdgsch:aliasGeneSymbol>FLJ98217</gdgsch:aliasGeneSymbol>
<gdgsch:aliasGeneSymbol>GALNAC6S</gdgsch:aliasGeneSymbol>
<gdgsch:aliasGeneSymbol>GALNS</gdgsch:aliasGeneSymbol>
<gdgsch:geneName>galactosamine (N-acetyl)-6-sulfate sulfatase</gdgsch:geneName>
<gdgsch:aliasGeneName>chondroitinase</gdgsch:aliasGeneName>
<gdgsch:locus>16q24.3</gdgsch:locus>
<gdgsch:externalLink>NCBI Gene : http://www.ncbi.nlm.nih.gov/gene/2588</gdgsch:externalLink>
<gdgsch:ncbiGeneId>2588</gdgsch:ncbiGeneId>
<rdfs:seeAlso rdf:resource="http://identifiers.org/ncbigene/2588"/>
</rdf:Description>
<rdf:Description rdf:about="#genedMSId59">
<rdf:type rdf:resource="http://jcggdb.jp/rdf/diseases/gdgdb-schema#GeneDescriptionGDGDB"/>
<gdgsch:geneSymbol>GLA</gdgsch:geneSymbol>
<gdgsch:aliasGeneSymbol>GALA</gdgsch:aliasGeneSymbol>
<gdgsch:aliasGeneSymbol>GLA</gdgsch:aliasGeneSymbol>
<gdgsch:geneName>galactosidase, alpha</gdgsch:geneName>
<gdgsch:aliasGeneName>agalsidase alfa</gdgsch:aliasGeneName>
<gdgsch:aliasGeneName>alpha-D-galactosidase A</gdgsch:aliasGeneName>
<gdgsch:aliasGeneName>alpha-D-galactoside galactohydrolase 1</gdgsch:aliasGeneName>
<gdgsch:aliasGeneName>alpha-gal A</gdgsch:aliasGeneName>
<gdgsch:aliasGeneName>alpha-galactosidase A</gdgsch:aliasGeneName>
<gdgsch:aliasGeneName>melibiase</gdgsch:aliasGeneName>
<gdgsch:locus>Xq22</gdgsch:locus>
<gdgsch:externalLink>NCBI Gene : http://www.ncbi.nlm.nih.gov/gene/2717</gdgsch:externalLink>
<gdgsch:ncbiGeneId>2717</gdgsch:ncbiGeneId>
<rdfs:seeAlso rdf:resource="http://identifiers.org/ncbigene/2717"/>
</rdf:Description>
<rdf:Description rdf:about="#genedMSId117">
<rdf:type rdf:resource="http://jcggdb.jp/rdf/diseases/gdgdb-schema#GeneDescriptionGDGDB"/>
<gdgsch:geneSymbol>MAN2B1</gdgsch:geneSymbol>
<gdgsch:aliasGeneSymbol>LAMAN</gdgsch:aliasGeneSymbol>
<gdgsch:aliasGeneSymbol>MANB</gdgsch:aliasGeneSymbol>
<gdgsch:geneName>mannosidase, alpha, class 2B, member 1</gdgsch:geneName>
<gdgsch:aliasGeneName>lysosomal acid alpha-mannosidase</gdgsch:aliasGeneName>
<gdgsch:aliasGeneName>mannosidase, alpha B, lysosomal</gdgsch:aliasGeneName>
<gdgsch:locus>19cen-q13.1</gdgsch:locus>
<gdgsch:externalLink>NCBI Gene : http://www.ncbi.nlm.nih.gov/gene/4125</gdgsch:externalLink>
<gdgsch:ncbiGeneId>4125</gdgsch:ncbiGeneId>
<rdfs:seeAlso rdf:resource="http://identifiers.org/ncbigene/4125"/>
</rdf:Description>
<rdf:Description rdf:about="#genedMSId78">
<rdf:type rdf:resource="http://jcggdb.jp/rdf/diseases/gdgdb-schema#GeneDescriptionGDGDB"/>
<gdgsch:geneSymbol>NEU1</gdgsch:geneSymbol>
<gdgsch:aliasGeneSymbol>DAAP-222I20.1</gdgsch:aliasGeneSymbol>
<gdgsch:aliasGeneSymbol>FLJ93471</gdgsch:aliasGeneSymbol>
<gdgsch:aliasGeneSymbol>NANH</gdgsch:aliasGeneSymbol>
<gdgsch:aliasGeneSymbol>NEU</gdgsch:aliasGeneSymbol>
<gdgsch:aliasGeneSymbol>SIAL1</gdgsch:aliasGeneSymbol>
<gdgsch:geneName>sialidase 1 (lysosomal sialidase)</gdgsch:geneName>
<gdgsch:aliasGeneName>G9 sialidase</gdgsch:aliasGeneName>
<gdgsch:aliasGeneName>N-acetyl-alpha-neuraminidase 1</gdgsch:aliasGeneName>
<gdgsch:aliasGeneName>acetylneuraminyl hydrolase</gdgsch:aliasGeneName>
<gdgsch:aliasGeneName>exo-alpha-sialidase</gdgsch:aliasGeneName>
<gdgsch:aliasGeneName>lysosomal sialidase</gdgsch:aliasGeneName>
<gdgsch:aliasGeneName>neuraminidase 1</gdgsch:aliasGeneName>
<gdgsch:locus>6p21.3</gdgsch:locus>
<gdgsch:externalLink>NCBI Gene : http://www.ncbi.nlm.nih.gov/gene/4758</gdgsch:externalLink>
<gdgsch:ncbiGeneId>4758</gdgsch:ncbiGeneId>
<rdfs:seeAlso rdf:resource="http://identifiers.org/ncbigene/4758"/>
</rdf:Description>
<rdf:Description rdf:about="#genedMSId98">
<rdf:type rdf:resource="http://jcggdb.jp/rdf/diseases/gdgdb-schema#GeneDescriptionGDGDB"/>
<gdgsch:geneSymbol>SUMF1</gdgsch:geneSymbol>
<gdgsch:aliasGeneSymbol>FGE</gdgsch:aliasGeneSymbol>
<gdgsch:aliasGeneSymbol>UNQ3037</gdgsch:aliasGeneSymbol>
<gdgsch:aliasGeneSymbol>AAPA3037</gdgsch:aliasGeneSymbol>
<gdgsch:aliasGeneSymbol>MGC131853</gdgsch:aliasGeneSymbol>
<gdgsch:aliasGeneSymbol>MGC150436</gdgsch:aliasGeneSymbol>
<gdgsch:aliasGeneSymbol>SUMF1</gdgsch:aliasGeneSymbol>
<gdgsch:geneName>sulfatase modifying factor 1</gdgsch:geneName>
<gdgsch:aliasGeneName>C-alpha-formylglycine-generating enzyme</gdgsch:aliasGeneName>
<gdgsch:aliasGeneName>FGly-generating enzyme</gdgsch:aliasGeneName>
<gdgsch:locus>3p26.1</gdgsch:locus>
<gdgsch:externalLink>NCBI Gene : http://www.ncbi.nlm.nih.gov/gene/285362</gdgsch:externalLink>
<gdgsch:ncbiGeneId>285362</gdgsch:ncbiGeneId>
<rdfs:seeAlso rdf:resource="http://identifiers.org/ncbigene/285362"/>
</rdf:Description>
<rdf:Description rdf:about="#genedMSId111">
<rdf:type rdf:resource="http://jcggdb.jp/rdf/diseases/gdgdb-schema#GeneDescriptionGDGDB"/>
<gdgsch:geneSymbol>PLOD1</gdgsch:geneSymbol>
<gdgsch:aliasGeneSymbol>LH</gdgsch:aliasGeneSymbol>
<gdgsch:aliasGeneSymbol>LH1</gdgsch:aliasGeneSymbol>
<gdgsch:aliasGeneSymbol>LLH</gdgsch:aliasGeneSymbol>
<gdgsch:aliasGeneSymbol>PLOD</gdgsch:aliasGeneSymbol>
<gdgsch:aliasGeneSymbol>FLJ42041</gdgsch:aliasGeneSymbol>
<gdgsch:aliasGeneSymbol>PLOD1</gdgsch:aliasGeneSymbol>
<gdgsch:geneName>procollagen-lysine 1, 2-oxoglutarate 5-dioxygenase 1</gdgsch:geneName>
<gdgsch:aliasGeneName>lysine hydroxylase</gdgsch:aliasGeneName>
<gdgsch:aliasGeneName>lysyl hydroxylase 1</gdgsch:aliasGeneName>
<gdgsch:aliasGeneName>procollagen-lysine, 2-oxoglutarate 5-dioxygenase</gdgsch:aliasGeneName>
<gdgsch:locus>1p36.22</gdgsch:locus>
<gdgsch:externalLink>NCBI Gene : http://www.ncbi.nlm.nih.gov/gene/5351</gdgsch:externalLink>
<gdgsch:ncbiGeneId>5351</gdgsch:ncbiGeneId>
<rdfs:seeAlso rdf:resource="http://identifiers.org/ncbigene/5351"/>
</rdf:Description>
<rdf:Description rdf:about="#genedMSId100">
<rdf:type rdf:resource="http://jcggdb.jp/rdf/diseases/gdgdb-schema#GeneDescriptionGDGDB"/>
<gdgsch:geneSymbol>GNE</gdgsch:geneSymbol>
<gdgsch:aliasGeneSymbol>NM</gdgsch:aliasGeneSymbol>
<gdgsch:aliasGeneSymbol>DMRV</gdgsch:aliasGeneSymbol>
<gdgsch:aliasGeneSymbol>IBM2</gdgsch:aliasGeneSymbol>
<gdgsch:aliasGeneSymbol>Uae1</gdgsch:aliasGeneSymbol>
<gdgsch:aliasGeneSymbol>GLCNE</gdgsch:aliasGeneSymbol>
<gdgsch:aliasGeneSymbol>GNE</gdgsch:aliasGeneSymbol>
<gdgsch:geneName>glucosamine (UDP-N-acetyl)-2-epimerase/N-acetylmannosamine kinase</gdgsch:geneName>
<gdgsch:aliasGeneName>N-acylmannosamine kinase</gdgsch:aliasGeneName>
<gdgsch:aliasGeneName>UDP-N-acetylglucosamine 2-epimerase/N-acetylmannosamine kinase</gdgsch:aliasGeneName>
<gdgsch:aliasGeneName>UDP-N-acetylglucosamine-2-epimerase/N-acetylmannosamine kinase</gdgsch:aliasGeneName>
<gdgsch:locus>9p13.3</gdgsch:locus>
<gdgsch:externalLink>NCBI Gene : http://www.ncbi.nlm.nih.gov/gene/10020</gdgsch:externalLink>
<gdgsch:ncbiGeneId>10020</gdgsch:ncbiGeneId>
<rdfs:seeAlso rdf:resource="http://identifiers.org/ncbigene/10020"/>
</rdf:Description>
<rdf:Description rdf:about="#genedMSId86">
<rdf:type rdf:resource="http://jcggdb.jp/rdf/diseases/gdgdb-schema#GeneDescriptionGDGDB"/>
<gdgsch:geneSymbol>SGSH</gdgsch:geneSymbol>
<gdgsch:aliasGeneSymbol>HSS</gdgsch:aliasGeneSymbol>
<gdgsch:aliasGeneSymbol>SFMD</gdgsch:aliasGeneSymbol>
<gdgsch:aliasGeneSymbol>MPS3A</gdgsch:aliasGeneSymbol>
<gdgsch:aliasGeneSymbol>SGSH</gdgsch:aliasGeneSymbol>
<gdgsch:geneName>N-sulfoglucosamine sulfohydrolase</gdgsch:geneName>
<gdgsch:aliasGeneName>heparan sulfate sulfatase</gdgsch:aliasGeneName>
<gdgsch:aliasGeneName>sulfamidase</gdgsch:aliasGeneName>
<gdgsch:aliasGeneName>sulfoglucosamine sulfamidase</gdgsch:aliasGeneName>
<gdgsch:locus>17q25.3</gdgsch:locus>
<gdgsch:externalLink>NCBI Gene : http://www.ncbi.nlm.nih.gov/gene/6448</gdgsch:externalLink>
<gdgsch:ncbiGeneId>6448</gdgsch:ncbiGeneId>
<rdfs:seeAlso rdf:resource="http://identifiers.org/ncbigene/6448"/>
</rdf:Description>
<rdf:Description rdf:about="#genedMSId49">
<rdf:type rdf:resource="http://jcggdb.jp/rdf/diseases/gdgdb-schema#GeneDescriptionGDGDB"/>
<gdgsch:geneSymbol>MOGS</gdgsch:geneSymbol>
<gdgsch:aliasGeneSymbol>GCS1</gdgsch:aliasGeneSymbol>
<gdgsch:aliasGeneSymbol>MOGS</gdgsch:aliasGeneSymbol>
<gdgsch:geneName>mannosyl-oligosaccharide glucosidase</gdgsch:geneName>
<gdgsch:locus>2p13-p12</gdgsch:locus>
<gdgsch:externalLink>NCBI Gene : http://www.ncbi.nlm.nih.gov/gene/7841</gdgsch:externalLink>
<gdgsch:ncbiGeneId>7841</gdgsch:ncbiGeneId>
<rdfs:seeAlso rdf:resource="http://identifiers.org/ncbigene/7841"/>
</rdf:Description>
<rdf:Description rdf:about="#genedMSId113">
<rdf:type rdf:resource="http://jcggdb.jp/rdf/diseases/gdgdb-schema#GeneDescriptionGDGDB"/>
<gdgsch:geneSymbol>ARSB</gdgsch:geneSymbol>
<gdgsch:aliasGeneSymbol>ASB</gdgsch:aliasGeneSymbol>
<gdgsch:aliasGeneSymbol>G4S</gdgsch:aliasGeneSymbol>
<gdgsch:aliasGeneSymbol>MPS6</gdgsch:aliasGeneSymbol>
<gdgsch:geneName>arylsulfatase B</gdgsch:geneName>
<gdgsch:aliasGeneName>N-acetylgalactosamine-4-sulfatase</gdgsch:aliasGeneName>
<gdgsch:locus>5q11-q13</gdgsch:locus>
<gdgsch:externalLink>NCBI Gene : http://www.ncbi.nlm.nih.gov/gene/411</gdgsch:externalLink>
<gdgsch:ncbiGeneId>411</gdgsch:ncbiGeneId>
<rdfs:seeAlso rdf:resource="http://identifiers.org/ncbigene/411"/>
</rdf:Description>
<rdf:Description rdf:about="#genedMSId63">
<rdf:type rdf:resource="http://jcggdb.jp/rdf/diseases/gdgdb-schema#GeneDescriptionGDGDB"/>
<gdgsch:geneSymbol>GBA</gdgsch:geneSymbol>
<gdgsch:aliasGeneSymbol>GCB</gdgsch:aliasGeneSymbol>
<gdgsch:aliasGeneSymbol>GBA1</gdgsch:aliasGeneSymbol>
<gdgsch:aliasGeneSymbol>GLUC</gdgsch:aliasGeneSymbol>
<gdgsch:aliasGeneSymbol>GBA</gdgsch:aliasGeneSymbol>
<gdgsch:geneName>glucosidase, beta; acid (includes glucosylceramidase)</gdgsch:geneName>
<gdgsch:aliasGeneName>D-glucosyl-N-acylsphingosine glucohydrolase</gdgsch:aliasGeneName>
<gdgsch:aliasGeneName>beta-glucocerebrosidase</gdgsch:aliasGeneName>
<gdgsch:aliasGeneName>glucocerebrosidase</gdgsch:aliasGeneName>
<gdgsch:aliasGeneName>lysosomal glucocerebrosidase</gdgsch:aliasGeneName>
<gdgsch:locus>1q21</gdgsch:locus>
<gdgsch:externalLink>NCBI Gene : http://www.ncbi.nlm.nih.gov/gene/2629</gdgsch:externalLink>
<gdgsch:ncbiGeneId>2629</gdgsch:ncbiGeneId>
<rdfs:seeAlso rdf:resource="http://identifiers.org/ncbigene/2629"/>
</rdf:Description>
<rdf:Description rdf:about="#genedMSId91">
<rdf:type rdf:resource="http://jcggdb.jp/rdf/diseases/gdgdb-schema#GeneDescriptionGDGDB"/>
<gdgsch:geneSymbol>GLB1</gdgsch:geneSymbol>
<gdgsch:aliasGeneSymbol>EBP</gdgsch:aliasGeneSymbol>
<gdgsch:aliasGeneSymbol>ELNR1</gdgsch:aliasGeneSymbol>
<gdgsch:aliasGeneSymbol>GLB1</gdgsch:aliasGeneSymbol>
<gdgsch:geneName>galactosidase, beta 1</gdgsch:geneName>
<gdgsch:aliasGeneName>elastin receptor 1, 67kDa</gdgsch:aliasGeneName>
<gdgsch:locus>3p21.33</gdgsch:locus>
<gdgsch:externalLink>NCBI Gene : http://www.ncbi.nlm.nih.gov/gene/2720</gdgsch:externalLink>
<gdgsch:ncbiGeneId>2720</gdgsch:ncbiGeneId>
<rdfs:seeAlso rdf:resource="http://identifiers.org/ncbigene/2720"/>
</rdf:Description>
<rdf:Description rdf:about="#genedMSId70">
<rdf:type rdf:resource="http://jcggdb.jp/rdf/diseases/gdgdb-schema#GeneDescriptionGDGDB"/>
<gdgsch:geneSymbol>NPC1</gdgsch:geneSymbol>
<gdgsch:aliasGeneSymbol>NPC</gdgsch:aliasGeneSymbol>
<gdgsch:aliasGeneSymbol>FLJ98532</gdgsch:aliasGeneSymbol>
<gdgsch:aliasGeneSymbol>NPC1</gdgsch:aliasGeneSymbol>
<gdgsch:geneName>Niemann-Pick disease, type C1</gdgsch:geneName>
<gdgsch:locus>18q11-q12</gdgsch:locus>
<gdgsch:externalLink>NCBI Gene : http://www.ncbi.nlm.nih.gov/gene/4864</gdgsch:externalLink>
<gdgsch:ncbiGeneId>4864</gdgsch:ncbiGeneId>
<rdfs:seeAlso rdf:resource="http://identifiers.org/ncbigene/4864"/>
</rdf:Description>
<rdf:Description rdf:about="#genedMSId64">
<rdf:type rdf:resource="http://jcggdb.jp/rdf/diseases/gdgdb-schema#GeneDescriptionGDGDB"/>
<gdgsch:geneSymbol>GBA</gdgsch:geneSymbol>
<gdgsch:aliasGeneSymbol>GCB</gdgsch:aliasGeneSymbol>
<gdgsch:aliasGeneSymbol>GBA1</gdgsch:aliasGeneSymbol>
<gdgsch:aliasGeneSymbol>GLUC</gdgsch:aliasGeneSymbol>
<gdgsch:aliasGeneSymbol>GBA</gdgsch:aliasGeneSymbol>
<gdgsch:geneName>glucosidase, beta; acid (includes glucosylceramidase)</gdgsch:geneName>
<gdgsch:aliasGeneName>D-glucosyl-N-acylsphingosine glucohydrolase</gdgsch:aliasGeneName>
<gdgsch:aliasGeneName>beta-glucocerebrosidase</gdgsch:aliasGeneName>
<gdgsch:aliasGeneName>glucocerebrosidase</gdgsch:aliasGeneName>
<gdgsch:aliasGeneName>lysosomal glucocerebrosidase</gdgsch:aliasGeneName>
<gdgsch:locus>1q21</gdgsch:locus>
<gdgsch:externalLink>NCBI Gene : http://www.ncbi.nlm.nih.gov/gene/2629</gdgsch:externalLink>
<gdgsch:ncbiGeneId>2629</gdgsch:ncbiGeneId>
<rdfs:seeAlso rdf:resource="http://identifiers.org/ncbigene/2629"/>
</rdf:Description>
<rdf:Description rdf:about="#genedMSId45">
<rdf:type rdf:resource="http://jcggdb.jp/rdf/diseases/gdgdb-schema#GeneDescriptionGDGDB"/>
<gdgsch:geneSymbol>ALG1</gdgsch:geneSymbol>
<gdgsch:aliasGeneSymbol>HMT1</gdgsch:aliasGeneSymbol>
<gdgsch:aliasGeneSymbol>HMAT1</gdgsch:aliasGeneSymbol>
<gdgsch:aliasGeneSymbol>HMT-1</gdgsch:aliasGeneSymbol>
<gdgsch:geneName>asparagine-linked glycosylation 1, beta-1,4-mannosyltransferase homolog (S. cerevisiae)</gdgsch:geneName>
<gdgsch:aliasGeneName>GDP-Man:GlcNAc2-PP-dolichol mannosyltransferase</gdgsch:aliasGeneName>
<gdgsch:aliasGeneName>GDP-mannose-dolichol diphosphochitobiose mannosyltransferase</gdgsch:aliasGeneName>
<gdgsch:aliasGeneName>asparagine-linked glycosylation 1 homolog (yeast, beta-1,4-mannosyltransferase)</gdgsch:aliasGeneName>
<gdgsch:aliasGeneName>beta-1,4 mannosyltransferase</gdgsch:aliasGeneName>
<gdgsch:aliasGeneName>beta-1,4-mannosyltransferase</gdgsch:aliasGeneName>
<gdgsch:aliasGeneName>chitobiosyldiphosphodolichol beta-mannosyltransferase</gdgsch:aliasGeneName>
<gdgsch:locus>16p13.3</gdgsch:locus>
<gdgsch:externalLink>GGDB : http://jcggdb.jp/rcmg/ggdb/Homolog?cat=symbol&amp;symbol=ALG1</gdgsch:externalLink>
<gdgsch:externalLink>NCBI Gene : http://www.ncbi.nlm.nih.gov/gene/56052</gdgsch:externalLink>
<gdgsch:ncbiGeneId>56052</gdgsch:ncbiGeneId>
<rdfs:seeAlso rdf:resource="http://identifiers.org/ncbigene/56052"/>
</rdf:Description>
<rdf:Description rdf:about="#genedMSId55">
<rdf:type rdf:resource="http://jcggdb.jp/rdf/diseases/gdgdb-schema#GeneDescriptionGDGDB"/>
<gdgsch:geneSymbol>GLB1</gdgsch:geneSymbol>
<gdgsch:aliasGeneSymbol>EBP</gdgsch:aliasGeneSymbol>
<gdgsch:aliasGeneSymbol>ELNR1</gdgsch:aliasGeneSymbol>
<gdgsch:aliasGeneSymbol>GLB1</gdgsch:aliasGeneSymbol>
<gdgsch:geneName>galactosidase, beta 1</gdgsch:geneName>
<gdgsch:aliasGeneName>beta-galactosidase-1</gdgsch:aliasGeneName>
<gdgsch:locus>3p21.33</gdgsch:locus>
<gdgsch:externalLink>NCBI Gene : http://www.ncbi.nlm.nih.gov/gene/2720</gdgsch:externalLink>
<gdgsch:ncbiGeneId>2720</gdgsch:ncbiGeneId>
<rdfs:seeAlso rdf:resource="http://identifiers.org/ncbigene/2720"/>
</rdf:Description>
<rdf:Description rdf:about="#genedMSId68">
<rdf:type rdf:resource="http://jcggdb.jp/rdf/diseases/gdgdb-schema#GeneDescriptionGDGDB"/>
<gdgsch:geneSymbol>SMPD1</gdgsch:geneSymbol>
<gdgsch:aliasGeneSymbol>ASM</gdgsch:aliasGeneSymbol>
<gdgsch:aliasGeneSymbol>NPD</gdgsch:aliasGeneSymbol>
<gdgsch:aliasGeneSymbol>SMPD1</gdgsch:aliasGeneSymbol>
<gdgsch:geneName>sphingomyelin phosphodiesterase 1, acid lysosomal</gdgsch:geneName>
<gdgsch:aliasGeneName>acid sphingomyelinase</gdgsch:aliasGeneName>
<gdgsch:locus>11p15.4-p15.1</gdgsch:locus>
<gdgsch:externalLink>NCBI Gene : http://www.ncbi.nlm.nih.gov/gene/6609</gdgsch:externalLink>
<gdgsch:ncbiGeneId>6609</gdgsch:ncbiGeneId>
<rdfs:seeAlso rdf:resource="http://identifiers.org/ncbigene/6609"/>
</rdf:Description>
<rdf:Description rdf:about="#genedMSId84">
<rdf:type rdf:resource="http://jcggdb.jp/rdf/diseases/gdgdb-schema#GeneDescriptionGDGDB"/>
<gdgsch:geneSymbol>IDUA</gdgsch:geneSymbol>
<gdgsch:aliasGeneSymbol>IDA</gdgsch:aliasGeneSymbol>
<gdgsch:aliasGeneSymbol>MPS1</gdgsch:aliasGeneSymbol>
<gdgsch:aliasGeneSymbol>IDUA</gdgsch:aliasGeneSymbol>
<gdgsch:geneName>iduronidase, alpha-L-</gdgsch:geneName>
<gdgsch:aliasGeneName>alpha-L-iduronidase</gdgsch:aliasGeneName>
<gdgsch:locus>4p16.3</gdgsch:locus>
<gdgsch:externalLink>NCBI Gene : http://www.ncbi.nlm.nih.gov/gene/3425</gdgsch:externalLink>
<gdgsch:ncbiGeneId>3425</gdgsch:ncbiGeneId>
<rdfs:seeAlso rdf:resource="http://identifiers.org/ncbigene/3425"/>
</rdf:Description>
<rdf:Description rdf:about="#genedMSId88">
<rdf:type rdf:resource="http://jcggdb.jp/rdf/diseases/gdgdb-schema#GeneDescriptionGDGDB"/>
<gdgsch:geneSymbol>HGSNAT</gdgsch:geneSymbol>
<gdgsch:aliasGeneSymbol>HGNAT</gdgsch:aliasGeneSymbol>
<gdgsch:aliasGeneSymbol>MPS3C</gdgsch:aliasGeneSymbol>
<gdgsch:aliasGeneSymbol>TMEM76</gdgsch:aliasGeneSymbol>
<gdgsch:aliasGeneSymbol>FLJ22242</gdgsch:aliasGeneSymbol>
<gdgsch:aliasGeneSymbol>FLJ32731</gdgsch:aliasGeneSymbol>
<gdgsch:aliasGeneSymbol>DKFZp686G24175</gdgsch:aliasGeneSymbol>
<gdgsch:aliasGeneSymbol>HGSNAT</gdgsch:aliasGeneSymbol>
<gdgsch:geneName>heparan-alpha-glucosaminide N-acetyltransferase</gdgsch:geneName>
<gdgsch:aliasGeneName>transmembrane protein 76</gdgsch:aliasGeneName>
<gdgsch:locus>8p11.1</gdgsch:locus>
<gdgsch:externalLink>NCBI Gene : http://www.ncbi.nlm.nih.gov/gene/138050</gdgsch:externalLink>
<gdgsch:ncbiGeneId>138050</gdgsch:ncbiGeneId>
<rdfs:seeAlso rdf:resource="http://identifiers.org/ncbigene/138050"/>
</rdf:Description>
<rdf:Description rdf:about="#genedMSId38">
<rdf:type rdf:resource="http://jcggdb.jp/rdf/diseases/gdgdb-schema#GeneDescriptionGDGDB"/>
<gdgsch:geneSymbol>ALG3</gdgsch:geneSymbol>
<gdgsch:aliasGeneSymbol>CDGS4</gdgsch:aliasGeneSymbol>
<gdgsch:aliasGeneSymbol>Not56</gdgsch:aliasGeneSymbol>
<gdgsch:aliasGeneSymbol>NOT56L</gdgsch:aliasGeneSymbol>
<gdgsch:aliasGeneSymbol>D16Ertd36e</gdgsch:aliasGeneSymbol>
<gdgsch:aliasGeneSymbol>ALG3</gdgsch:aliasGeneSymbol>
<gdgsch:geneName>asparagine-linked glycosylation 3, alpha-1,3- mannosyltransferase homolog (S. cerevisiae)</gdgsch:geneName>
<gdgsch:aliasGeneName>Not56-like protein</gdgsch:aliasGeneName>
<gdgsch:aliasGeneName>alpha-1,3-mannosyltransferase ALG3</gdgsch:aliasGeneName>
<gdgsch:aliasGeneName>asparagine-linked glycosylation 3 homolog (S. cerevisiae, alpha-1,3-mannosyltransferase)</gdgsch:aliasGeneName>
<gdgsch:aliasGeneName>asparagine-linked glycosylation 3 homolog (yeast, alpha-1,3-mannosyltransferase)</gdgsch:aliasGeneName>
<gdgsch:aliasGeneName>carbohydrate deficient glycoprotein syndrome type IV</gdgsch:aliasGeneName>
<gdgsch:aliasGeneName>dol-P-Man dependent alpha(1-3)-mannosyltransferase</gdgsch:aliasGeneName>
<gdgsch:aliasGeneName>dolichyl-P-Man:Man(5)GlcNAc(2)-PP-dolichyl mannosyltransferase</gdgsch:aliasGeneName>
<gdgsch:locus>3q27.1</gdgsch:locus>
<gdgsch:externalLink>GGDB : http://jcggdb.jp/rcmg/ggdb/Homolog?cat=symbol&amp;symbol=ALG3</gdgsch:externalLink>
<gdgsch:externalLink>NCBI Gene : http://www.ncbi.nlm.nih.gov/gene/10195</gdgsch:externalLink>
<gdgsch:ncbiGeneId>10195</gdgsch:ncbiGeneId>
<rdfs:seeAlso rdf:resource="http://identifiers.org/ncbigene/10195"/>
</rdf:Description>
<rdf:Description rdf:about="#genedMSId60">
<rdf:type rdf:resource="http://jcggdb.jp/rdf/diseases/gdgdb-schema#GeneDescriptionGDGDB"/>
<gdgsch:geneSymbol>ARSA</gdgsch:geneSymbol>
<gdgsch:aliasGeneSymbol>MLD</gdgsch:aliasGeneSymbol>
<gdgsch:aliasGeneSymbol>ARSA</gdgsch:aliasGeneSymbol>
<gdgsch:geneName>arylsulfatase A</gdgsch:geneName>
<gdgsch:locus>22q13.33</gdgsch:locus>
<gdgsch:externalLink>NCBI Gene : http://www.ncbi.nlm.nih.gov/gene/410</gdgsch:externalLink>
<gdgsch:ncbiGeneId>410</gdgsch:ncbiGeneId>
<rdfs:seeAlso rdf:resource="http://identifiers.org/ncbigene/410"/>
</rdf:Description>
<rdf:Description rdf:about="#genedMSId74">
<rdf:type rdf:resource="http://jcggdb.jp/rdf/diseases/gdgdb-schema#GeneDescriptionGDGDB"/>
<gdgsch:geneSymbol>GAA</gdgsch:geneSymbol>
<gdgsch:aliasGeneSymbol>LYAG</gdgsch:aliasGeneSymbol>
<gdgsch:aliasGeneSymbol>GAA</gdgsch:aliasGeneSymbol>
<gdgsch:geneName>glucosidase, alpha; acid</gdgsch:geneName>
<gdgsch:aliasGeneName>acid alpha-glucosidase</gdgsch:aliasGeneName>
<gdgsch:aliasGeneName>acid maltase</gdgsch:aliasGeneName>
<gdgsch:aliasGeneName>lysosomal alpha-glucosidase</gdgsch:aliasGeneName>
<gdgsch:locus>17q25.2-q25.3</gdgsch:locus>
<gdgsch:externalLink>NCBI Gene : http://www.ncbi.nlm.nih.gov/gene/2548</gdgsch:externalLink>
<gdgsch:ncbiGeneId>2548</gdgsch:ncbiGeneId>
<rdfs:seeAlso rdf:resource="http://identifiers.org/ncbigene/2548"/>
</rdf:Description>
<rdf:Description rdf:about="#genedMSId104">
<rdf:type rdf:resource="http://jcggdb.jp/rdf/diseases/gdgdb-schema#GeneDescriptionGDGDB"/>
<gdgsch:geneSymbol>FKTN</gdgsch:geneSymbol>
<gdgsch:aliasGeneSymbol>FCMD</gdgsch:aliasGeneSymbol>
<gdgsch:aliasGeneSymbol>CMD1X</gdgsch:aliasGeneSymbol>
<gdgsch:aliasGeneSymbol>LGMD2M</gdgsch:aliasGeneSymbol>
<gdgsch:aliasGeneSymbol>MGC126857</gdgsch:aliasGeneSymbol>
<gdgsch:aliasGeneSymbol>MGC134944</gdgsch:aliasGeneSymbol>
<gdgsch:aliasGeneSymbol>MGC134945</gdgsch:aliasGeneSymbol>
<gdgsch:aliasGeneSymbol>MGC138243</gdgsch:aliasGeneSymbol>
<gdgsch:aliasGeneSymbol>FKTN</gdgsch:aliasGeneSymbol>
<gdgsch:geneName>fukutin</gdgsch:geneName>
<gdgsch:locus>9q31</gdgsch:locus>
<gdgsch:externalLink>GGDB : http://jcggdb.jp/rcmg/ggdb/Homolog?cat=symbol&amp;symbol=FCMD</gdgsch:externalLink>
<gdgsch:externalLink>NCBI Gene : http://www.ncbi.nlm.nih.gov/gene/2218</gdgsch:externalLink>
<gdgsch:ncbiGeneId>2218</gdgsch:ncbiGeneId>
<rdfs:seeAlso rdf:resource="http://identifiers.org/ncbigene/2218"/>
</rdf:Description>
<rdf:Description rdf:about="#genedMSId102">
<rdf:type rdf:resource="http://jcggdb.jp/rdf/diseases/gdgdb-schema#GeneDescriptionGDGDB"/>
<gdgsch:geneSymbol>POMT1 and POMT2</gdgsch:geneSymbol>
<gdgsch:aliasGeneSymbol>POMT1 : RT</gdgsch:aliasGeneSymbol>
<gdgsch:aliasGeneSymbol>LGMD2K</gdgsch:aliasGeneSymbol>
<gdgsch:aliasGeneSymbol>FLJ37239</gdgsch:aliasGeneSymbol>
<gdgsch:aliasGeneSymbol>POMT2 : FLJ22309</gdgsch:aliasGeneSymbol>
<gdgsch:aliasGeneSymbol>DKFZp686G10254</gdgsch:aliasGeneSymbol>
<gdgsch:geneName>POMT1 : protein-O-mannosyltransferase 1</gdgsch:geneName>
<gdgsch:geneName>POMT2 : protein-O-mannosyltransferase 2</gdgsch:geneName>
<gdgsch:aliasGeneName>POMT1 : dolichyl-phosphate-mannose--protein mannosyltransferase 1</gdgsch:aliasGeneName>
<gdgsch:aliasGeneName>POMT2 : dolichyl-phosphate-mannose--protein mannosyltransferase 2</gdgsch:aliasGeneName>
<gdgsch:locus>POMT1 : 9q34.1</gdgsch:locus>
<gdgsch:locus>POMT2 : 14q24</gdgsch:locus>
<gdgsch:externalLink>GGDB : http://jcggdb.jp/rcmg/ggdb/Homolog?cat=symbol&amp;symbol=POMT1</gdgsch:externalLink>
<gdgsch:externalLink>NCBI Gene : http://www.ncbi.nlm.nih.gov/gene/10585</gdgsch:externalLink>
<gdgsch:externalLink>GGDB : http://jcggdb.jp/rcmg/ggdb/Homolog?cat=symbol&amp;symbol=POMT2</gdgsch:externalLink>
<gdgsch:externalLink>NCBI Gene : http://www.ncbi.nlm.nih.gov/gene/29954</gdgsch:externalLink>
<gdgsch:ncbiGeneId>10585</gdgsch:ncbiGeneId>
<rdfs:seeAlso rdf:resource="http://identifiers.org/ncbigene/10585"/>
<gdgsch:ncbiGeneId>29954</gdgsch:ncbiGeneId>
<rdfs:seeAlso rdf:resource="http://identifiers.org/ncbigene/29954"/>
</rdf:Description>
<rdf:Description rdf:about="#genedMSId71">
<rdf:type rdf:resource="http://jcggdb.jp/rdf/diseases/gdgdb-schema#GeneDescriptionGDGDB"/>
<gdgsch:geneSymbol>NPC2</gdgsch:geneSymbol>
<gdgsch:geneName>Niemann-Pick disease, type C2</gdgsch:geneName>
<gdgsch:aliasGeneName>HE1</gdgsch:aliasGeneName>
<gdgsch:aliasGeneName>EDDM1</gdgsch:aliasGeneName>
<gdgsch:aliasGeneName>NP-C2</gdgsch:aliasGeneName>
<gdgsch:aliasGeneName>MGC1333</gdgsch:aliasGeneName>
<gdgsch:aliasGeneName>NPC2</gdgsch:aliasGeneName>
<gdgsch:locus>14q24.3</gdgsch:locus>
<gdgsch:externalLink>NCBI Gene : http://www.ncbi.nlm.nih.gov/gene/10577</gdgsch:externalLink>
<gdgsch:ncbiGeneId>10577</gdgsch:ncbiGeneId>
<rdfs:seeAlso rdf:resource="http://identifiers.org/ncbigene/10577"/>
</rdf:Description>
<rdf:Description rdf:about="#genedMSId105">
<rdf:type rdf:resource="http://jcggdb.jp/rdf/diseases/gdgdb-schema#GeneDescriptionGDGDB"/>
<gdgsch:geneSymbol>FKTN</gdgsch:geneSymbol>
<gdgsch:aliasGeneSymbol>FCMD</gdgsch:aliasGeneSymbol>
<gdgsch:aliasGeneSymbol>CMD1X</gdgsch:aliasGeneSymbol>
<gdgsch:aliasGeneSymbol>LGMD2M</gdgsch:aliasGeneSymbol>
<gdgsch:aliasGeneSymbol>MGC126857</gdgsch:aliasGeneSymbol>
<gdgsch:aliasGeneSymbol>MGC134944</gdgsch:aliasGeneSymbol>
<gdgsch:aliasGeneSymbol>MGC134945</gdgsch:aliasGeneSymbol>
<gdgsch:aliasGeneSymbol>MGC138243</gdgsch:aliasGeneSymbol>
<gdgsch:aliasGeneSymbol>FKTN</gdgsch:aliasGeneSymbol>
<gdgsch:geneName>fukutin</gdgsch:geneName>
<gdgsch:locus>9q31</gdgsch:locus>
<gdgsch:externalLink>GGDB : http://jcggdb.jp/rcmg/ggdb/Homolog?cat=symbol&amp;symbol=FCMD</gdgsch:externalLink>
<gdgsch:externalLink>NCBI Gene : http://www.ncbi.nlm.nih.gov/gene/2218</gdgsch:externalLink>
<gdgsch:ncbiGeneId>2218</gdgsch:ncbiGeneId>
<rdfs:seeAlso rdf:resource="http://identifiers.org/ncbigene/2218"/>
</rdf:Description>
<rdf:Description rdf:about="#genedMSId93">
<rdf:type rdf:resource="http://jcggdb.jp/rdf/diseases/gdgdb-schema#GeneDescriptionGDGDB"/>
<gdgsch:geneSymbol>ARSB</gdgsch:geneSymbol>
<gdgsch:aliasGeneSymbol>ASB</gdgsch:aliasGeneSymbol>
<gdgsch:aliasGeneSymbol>G4S</gdgsch:aliasGeneSymbol>
<gdgsch:aliasGeneSymbol>MPS6</gdgsch:aliasGeneSymbol>
<gdgsch:aliasGeneSymbol>ARSB</gdgsch:aliasGeneSymbol>
<gdgsch:geneName>arylsulfatase B</gdgsch:geneName>
<gdgsch:aliasGeneName>N-acetylgalactosamine-4-sulfatase</gdgsch:aliasGeneName>
<gdgsch:locus>5q11-q13</gdgsch:locus>
<gdgsch:externalLink>NCBI Gene : http://www.ncbi.nlm.nih.gov/gene/411</gdgsch:externalLink>
<gdgsch:ncbiGeneId>411</gdgsch:ncbiGeneId>
<rdfs:seeAlso rdf:resource="http://identifiers.org/ncbigene/411"/>
</rdf:Description>
<rdf:Description rdf:about="#genedMSId97">
<rdf:type rdf:resource="http://jcggdb.jp/rdf/diseases/gdgdb-schema#GeneDescriptionGDGDB"/>
<gdgsch:geneSymbol>PSAP</gdgsch:geneSymbol>
<gdgsch:aliasGeneSymbol>GLBA</gdgsch:aliasGeneSymbol>
<gdgsch:aliasGeneSymbol>SAP1</gdgsch:aliasGeneSymbol>
<gdgsch:aliasGeneSymbol>FLJ00245</gdgsch:aliasGeneSymbol>
<gdgsch:aliasGeneSymbol>MGC110993</gdgsch:aliasGeneSymbol>
<gdgsch:aliasGeneSymbol>PSAP</gdgsch:aliasGeneSymbol>
<gdgsch:geneName>prosaposin</gdgsch:geneName>
<gdgsch:aliasGeneName>sphingolipid activator protein-1</gdgsch:aliasGeneName>
<gdgsch:locus>10q21-q22</gdgsch:locus>
<gdgsch:externalLink>NCBI Gene : http://www.ncbi.nlm.nih.gov/gene/5660</gdgsch:externalLink>
<gdgsch:ncbiGeneId>5660</gdgsch:ncbiGeneId>
<rdfs:seeAlso rdf:resource="http://identifiers.org/ncbigene/5660"/>
</rdf:Description>
<rdf:Description rdf:about="#genedMSId72">
<rdf:type rdf:resource="http://jcggdb.jp/rdf/diseases/gdgdb-schema#GeneDescriptionGDGDB"/>
<gdgsch:geneSymbol>ASAH1</gdgsch:geneSymbol>
<gdgsch:aliasGeneSymbol>AC</gdgsch:aliasGeneSymbol>
<gdgsch:aliasGeneSymbol>PHP</gdgsch:aliasGeneSymbol>
<gdgsch:aliasGeneSymbol>ASAH</gdgsch:aliasGeneSymbol>
<gdgsch:aliasGeneSymbol>PHP32</gdgsch:aliasGeneSymbol>
<gdgsch:aliasGeneSymbol>FLJ21558</gdgsch:aliasGeneSymbol>
<gdgsch:aliasGeneSymbol>FLJ22079</gdgsch:aliasGeneSymbol>
<gdgsch:aliasGeneSymbol>ASAH1</gdgsch:aliasGeneSymbol>
<gdgsch:geneName>N-acylsphingosine amidohydrolase (acid ceramidase) 1</gdgsch:geneName>
<gdgsch:aliasGeneName>N-acylsphingosine amidohydrolase 1</gdgsch:aliasGeneName>
<gdgsch:aliasGeneName>acylsphingosine deacylase</gdgsch:aliasGeneName>
<gdgsch:aliasGeneName>putative 32 kDa heart protein</gdgsch:aliasGeneName>
<gdgsch:locus>8p22-p21.3</gdgsch:locus>
<gdgsch:externalLink>NCBI Gene : http://www.ncbi.nlm.nih.gov/gene/427</gdgsch:externalLink>
<gdgsch:ncbiGeneId>427</gdgsch:ncbiGeneId>
<rdfs:seeAlso rdf:resource="http://identifiers.org/ncbigene/427"/>
</rdf:Description>
<rdf:Description rdf:about="#genedMSId41">
<rdf:type rdf:resource="http://jcggdb.jp/rdf/diseases/gdgdb-schema#GeneDescriptionGDGDB"/>
<gdgsch:geneSymbol>ALG12</gdgsch:geneSymbol>
<gdgsch:aliasGeneSymbol>ECM39</gdgsch:aliasGeneSymbol>
<gdgsch:aliasGeneSymbol>hALG12</gdgsch:aliasGeneSymbol>
<gdgsch:aliasGeneSymbol>MGC3136</gdgsch:aliasGeneSymbol>
<gdgsch:aliasGeneSymbol>PP14673</gdgsch:aliasGeneSymbol>
<gdgsch:aliasGeneSymbol>MGC111358</gdgsch:aliasGeneSymbol>
<gdgsch:geneName>asparagine-linked glycosylation 12, alpha-1,6-mannosyltransferase homolog (S. cerevisiae)</gdgsch:geneName>
<gdgsch:locus>22q13.33</gdgsch:locus>
<gdgsch:externalLink>GGDB : http://jcggdb.jp/rcmg/ggdb/Homolog?cat=symbol&amp;symbol=ALG12</gdgsch:externalLink>
<gdgsch:externalLink>NCBI Gene : http://www.ncbi.nlm.nih.gov/gene/79087</gdgsch:externalLink>
<gdgsch:ncbiGeneId>79087</gdgsch:ncbiGeneId>
<rdfs:seeAlso rdf:resource="http://identifiers.org/ncbigene/79087"/>
</rdf:Description>
<rdf:Description rdf:about="#genedMSId75">
<rdf:type rdf:resource="http://jcggdb.jp/rdf/diseases/gdgdb-schema#GeneDescriptionGDGDB"/>
<gdgsch:geneSymbol>FUCA1</gdgsch:geneSymbol>
<gdgsch:aliasGeneSymbol>FUCA</gdgsch:aliasGeneSymbol>
<gdgsch:aliasGeneSymbol>FUCA1</gdgsch:aliasGeneSymbol>
<gdgsch:geneName>fucosidase, alpha-L- 1, tissue</gdgsch:geneName>
<gdgsch:aliasGeneName>Nbla10230/alpha-L-fucosidase</gdgsch:aliasGeneName>
<gdgsch:aliasGeneName>alpha-L-fucoside fucohydrolase</gdgsch:aliasGeneName>
<gdgsch:aliasGeneName>fucosidase, alpha-L-1, tissue</gdgsch:aliasGeneName>
<gdgsch:locus>1p34</gdgsch:locus>
<gdgsch:externalLink>NCBI Gene : http://www.ncbi.nlm.nih.gov/gene/2517</gdgsch:externalLink>
<gdgsch:ncbiGeneId>2517</gdgsch:ncbiGeneId>
<rdfs:seeAlso rdf:resource="http://identifiers.org/ncbigene/2517"/>
</rdf:Description>
<rdf:Description rdf:about="#genedMSId114">
<rdf:type rdf:resource="http://jcggdb.jp/rdf/diseases/gdgdb-schema#GeneDescriptionGDGDB"/>
<gdgsch:geneSymbol>Combined deficiency (GLB1, NEU1 and CTSA)</gdgsch:geneSymbol>
<gdgsch:aliasGeneSymbol>GLB1 (EBP</gdgsch:aliasGeneSymbol>
<gdgsch:aliasGeneSymbol>ELNR1),
NEU1 (DAAP-222I20.1</gdgsch:aliasGeneSymbol>
<gdgsch:aliasGeneSymbol>FLJ93471</gdgsch:aliasGeneSymbol>
<gdgsch:aliasGeneSymbol>NANH</gdgsch:aliasGeneSymbol>
<gdgsch:aliasGeneSymbol>NEU</gdgsch:aliasGeneSymbol>
<gdgsch:aliasGeneSymbol>SIAL1),
CTSA (RP3-337O18.1, GLB2, GSL, NGBE, PPCA, PPGB)</gdgsch:aliasGeneSymbol>
<gdgsch:geneName>GLB1: galactosidase, beta 1,
NEU1 : sialidase 1 (lysosomal sialidase),
CTSA : cathepsin A</gdgsch:geneName>
<gdgsch:aliasGeneName>GLB1: elastin receptor 1, 67kDa,
NEU1 : G9 sialidase</gdgsch:aliasGeneName>
<gdgsch:aliasGeneName>N-acetyl-alpha-neuraminidase 1</gdgsch:aliasGeneName>
<gdgsch:aliasGeneName>acetylneuraminyl hydrolase</gdgsch:aliasGeneName>
<gdgsch:aliasGeneName>exo-alpha-sialidase</gdgsch:aliasGeneName>
<gdgsch:aliasGeneName>lysosomal sialidase</gdgsch:aliasGeneName>
<gdgsch:aliasGeneName>neuraminidase 1,
CTSA : OTTHUMP00000031779</gdgsch:aliasGeneName>
<gdgsch:aliasGeneName>beta-galactosidase 2</gdgsch:aliasGeneName>
<gdgsch:aliasGeneName>beta-galactosidase protective protein</gdgsch:aliasGeneName>
<gdgsch:locus>GLB1: 3p21.33,
NEU1 : 6p21.3,
CTSA : 20q13.1</gdgsch:locus>
<gdgsch:externalLink>NCBI Gene : http://www.ncbi.nlm.nih.gov/gene/2720</gdgsch:externalLink>
<gdgsch:externalLink>NCBI Gene : http://www.ncbi.nlm.nih.gov/gene/4758</gdgsch:externalLink>
<gdgsch:externalLink>NCBI Gene : http://www.ncbi.nlm.nih.gov/gene/5476</gdgsch:externalLink>
<gdgsch:ncbiGeneId>5476</gdgsch:ncbiGeneId>
<rdfs:seeAlso rdf:resource="http://identifiers.org/ncbigene/5476"/>
<gdgsch:ncbiGeneId>2720</gdgsch:ncbiGeneId>
<rdfs:seeAlso rdf:resource="http://identifiers.org/ncbigene/2720"/>
<gdgsch:ncbiGeneId>4758</gdgsch:ncbiGeneId>
<rdfs:seeAlso rdf:resource="http://identifiers.org/ncbigene/4758"/>
</rdf:Description>
<!-- Concepts description -->
<skos:Concept rdf:about="#dMSId43">
<dct:identifier>dMSId43</dct:identifier>
<skos:prefLabel xml:lang="en">GDGDB Document number: 43</skos:prefLabel>
<rdfs:label>GDGDB Document number: 43</rdfs:label>
<rdf:type rdf:resource="http://jcggdb.jp/rdf/diseases/gdgdb-schema#DocumentGDGDB"/>
<ggdsch:conceptType rdf:resource="http://jcggdb.jp/rdf/diseases/gdgdb-schema#DiseaseDescriptionAndEtiology"/>
<gdgsch:dmsid>43</gdgsch:dmsid>
<skos:inScheme rdf:resource="http://jcggdb.jp/rdf/diseases/gdgdb-schema#ConceptSchemeGDGDB"/>
<gdgsch:diseaseDescription rdf:resource="#disdMSId43"/>
<gdgsch:geneDescription rdf:resource="#genedMSId43"/>
</skos:Concept>
<skos:Concept rdf:about="#dMSId106">
<dct:identifier>dMSId106</dct:identifier>
<skos:prefLabel xml:lang="en">GDGDB Document number: 106</skos:prefLabel>
<rdfs:label>GDGDB Document number: 106</rdfs:label>
<rdf:type rdf:resource="http://jcggdb.jp/rdf/diseases/gdgdb-schema#DocumentGDGDB"/>
<ggdsch:conceptType rdf:resource="http://jcggdb.jp/rdf/diseases/gdgdb-schema#DiseaseDescriptionAndEtiology"/>
<gdgsch:dmsid>106</gdgsch:dmsid>
<skos:inScheme rdf:resource="http://jcggdb.jp/rdf/diseases/gdgdb-schema#ConceptSchemeGDGDB"/>
<gdgsch:diseaseDescription rdf:resource="#disdMSId106"/>
<gdgsch:geneDescription rdf:resource="#genedMSId106"/>
</skos:Concept>
<skos:Concept rdf:about="#dMSId80">
<dct:identifier>dMSId80</dct:identifier>
<skos:prefLabel xml:lang="en">GDGDB Document number: 80</skos:prefLabel>
<rdfs:label>GDGDB Document number: 80</rdfs:label>
<rdf:type rdf:resource="http://jcggdb.jp/rdf/diseases/gdgdb-schema#DocumentGDGDB"/>
<ggdsch:conceptType rdf:resource="http://jcggdb.jp/rdf/diseases/gdgdb-schema#DiseaseDescriptionAndEtiology"/>
<gdgsch:dmsid>80</gdgsch:dmsid>
<skos:inScheme rdf:resource="http://jcggdb.jp/rdf/diseases/gdgdb-schema#ConceptSchemeGDGDB"/>
<gdgsch:diseaseDescription rdf:resource="#disdMSId80"/>
<gdgsch:geneDescription rdf:resource="#genedMSId80"/>
</skos:Concept>
<skos:Concept rdf:about="#dMSId39">
<dct:identifier>dMSId39</dct:identifier>
<skos:prefLabel xml:lang="en">GDGDB Document number: 39</skos:prefLabel>
<rdfs:label>GDGDB Document number: 39</rdfs:label>
<rdf:type rdf:resource="http://jcggdb.jp/rdf/diseases/gdgdb-schema#DocumentGDGDB"/>
<ggdsch:conceptType rdf:resource="http://jcggdb.jp/rdf/diseases/gdgdb-schema#DiseaseDescriptionAndEtiology"/>
<gdgsch:dmsid>39</gdgsch:dmsid>
<skos:inScheme rdf:resource="http://jcggdb.jp/rdf/diseases/gdgdb-schema#ConceptSchemeGDGDB"/>
<gdgsch:diseaseDescription rdf:resource="#disdMSId39"/>
<gdgsch:geneDescription rdf:resource="#genedMSId39"/>
</skos:Concept>
<skos:Concept rdf:about="#dMSId54">
<dct:identifier>dMSId54</dct:identifier>
<skos:prefLabel xml:lang="en">GDGDB Document number: 54</skos:prefLabel>
<rdfs:label>GDGDB Document number: 54</rdfs:label>
<rdf:type rdf:resource="http://jcggdb.jp/rdf/diseases/gdgdb-schema#DocumentGDGDB"/>
<ggdsch:conceptType rdf:resource="http://jcggdb.jp/rdf/diseases/gdgdb-schema#DiseaseDescriptionAndEtiology"/>
<gdgsch:dmsid>54</gdgsch:dmsid>
<skos:inScheme rdf:resource="http://jcggdb.jp/rdf/diseases/gdgdb-schema#ConceptSchemeGDGDB"/>
<gdgsch:diseaseDescription rdf:resource="#disdMSId54"/>
<gdgsch:geneDescription rdf:resource="#genedMSId54"/>
</skos:Concept>
<skos:Concept rdf:about="#dMSId112">
<dct:identifier>dMSId112</dct:identifier>
<skos:prefLabel xml:lang="en">GDGDB Document number: 112</skos:prefLabel>
<rdfs:label>GDGDB Document number: 112</rdfs:label>
<rdf:type rdf:resource="http://jcggdb.jp/rdf/diseases/gdgdb-schema#DocumentGDGDB"/>
<ggdsch:conceptType rdf:resource="http://jcggdb.jp/rdf/diseases/gdgdb-schema#DiseaseDescriptionAndEtiology"/>
<gdgsch:dmsid>112</gdgsch:dmsid>
<skos:inScheme rdf:resource="http://jcggdb.jp/rdf/diseases/gdgdb-schema#ConceptSchemeGDGDB"/>
<gdgsch:diseaseDescription rdf:resource="#disdMSId112"/>
<gdgsch:geneDescription rdf:resource="#genedMSId112"/>
</skos:Concept>
<skos:Concept rdf:about="#dMSId103">
<dct:identifier>dMSId103</dct:identifier>
<skos:prefLabel xml:lang="en">GDGDB Document number: 103</skos:prefLabel>
<rdfs:label>GDGDB Document number: 103</rdfs:label>
<rdf:type rdf:resource="http://jcggdb.jp/rdf/diseases/gdgdb-schema#DocumentGDGDB"/>
<ggdsch:conceptType rdf:resource="http://jcggdb.jp/rdf/diseases/gdgdb-schema#DiseaseDescriptionAndEtiology"/>
<gdgsch:dmsid>103</gdgsch:dmsid>
<skos:inScheme rdf:resource="http://jcggdb.jp/rdf/diseases/gdgdb-schema#ConceptSchemeGDGDB"/>
<gdgsch:diseaseDescription rdf:resource="#disdMSId103"/>
<gdgsch:geneDescription rdf:resource="#genedMSId103"/>
</skos:Concept>
<skos:Concept rdf:about="#dMSId115">
<dct:identifier>dMSId115</dct:identifier>
<skos:prefLabel xml:lang="en">GDGDB Document number: 115</skos:prefLabel>
<rdfs:label>GDGDB Document number: 115</rdfs:label>
<rdf:type rdf:resource="http://jcggdb.jp/rdf/diseases/gdgdb-schema#DocumentGDGDB"/>
<ggdsch:conceptType rdf:resource="http://jcggdb.jp/rdf/diseases/gdgdb-schema#DiseaseDescriptionAndEtiology"/>
<gdgsch:dmsid>115</gdgsch:dmsid>
<skos:inScheme rdf:resource="http://jcggdb.jp/rdf/diseases/gdgdb-schema#ConceptSchemeGDGDB"/>
<gdgsch:diseaseDescription rdf:resource="#disdMSId115"/>
<gdgsch:geneDescription rdf:resource="#genedMSId115"/>
</skos:Concept>
<skos:Concept rdf:about="#dMSId61">
<dct:identifier>dMSId61</dct:identifier>
<skos:prefLabel xml:lang="en">GDGDB Document number: 61</skos:prefLabel>
<rdfs:label>GDGDB Document number: 61</rdfs:label>
<rdf:type rdf:resource="http://jcggdb.jp/rdf/diseases/gdgdb-schema#DocumentGDGDB"/>
<ggdsch:conceptType rdf:resource="http://jcggdb.jp/rdf/diseases/gdgdb-schema#DiseaseDescriptionAndEtiology"/>
<gdgsch:dmsid>61</gdgsch:dmsid>
<skos:inScheme rdf:resource="http://jcggdb.jp/rdf/diseases/gdgdb-schema#ConceptSchemeGDGDB"/>
<gdgsch:diseaseDescription rdf:resource="#disdMSId61"/>
<gdgsch:geneDescription rdf:resource="#genedMSId61"/>
</skos:Concept>
<skos:Concept rdf:about="#dMSId96">
<dct:identifier>dMSId96</dct:identifier>
<skos:prefLabel xml:lang="en">GDGDB Document number: 96</skos:prefLabel>
<rdfs:label>GDGDB Document number: 96</rdfs:label>
<rdf:type rdf:resource="http://jcggdb.jp/rdf/diseases/gdgdb-schema#DocumentGDGDB"/>
<ggdsch:conceptType rdf:resource="http://jcggdb.jp/rdf/diseases/gdgdb-schema#DiseaseDescriptionAndEtiology"/>
<gdgsch:dmsid>96</gdgsch:dmsid>
<skos:inScheme rdf:resource="http://jcggdb.jp/rdf/diseases/gdgdb-schema#ConceptSchemeGDGDB"/>
<gdgsch:diseaseDescription rdf:resource="#disdMSId96"/>
<gdgsch:geneDescription rdf:resource="#genedMSId96"/>
</skos:Concept>
<skos:Concept rdf:about="#dMSId110">
<dct:identifier>dMSId110</dct:identifier>
<skos:prefLabel xml:lang="en">GDGDB Document number: 110</skos:prefLabel>
<rdfs:label>GDGDB Document number: 110</rdfs:label>
<rdf:type rdf:resource="http://jcggdb.jp/rdf/diseases/gdgdb-schema#DocumentGDGDB"/>
<ggdsch:conceptType rdf:resource="http://jcggdb.jp/rdf/diseases/gdgdb-schema#DiseaseDescriptionAndEtiology"/>
<gdgsch:dmsid>110</gdgsch:dmsid>
<skos:inScheme rdf:resource="http://jcggdb.jp/rdf/diseases/gdgdb-schema#ConceptSchemeGDGDB"/>
<gdgsch:diseaseDescription rdf:resource="#disdMSId110"/>
<gdgsch:geneDescription rdf:resource="#genedMSId110"/>
</skos:Concept>
<skos:Concept rdf:about="#dMSId67">
<dct:identifier>dMSId67</dct:identifier>
<skos:prefLabel xml:lang="en">GDGDB Document number: 67</skos:prefLabel>
<rdfs:label>GDGDB Document number: 67</rdfs:label>
<rdf:type rdf:resource="http://jcggdb.jp/rdf/diseases/gdgdb-schema#DocumentGDGDB"/>
<ggdsch:conceptType rdf:resource="http://jcggdb.jp/rdf/diseases/gdgdb-schema#DiseaseDescriptionAndEtiology"/>
<gdgsch:dmsid>67</gdgsch:dmsid>
<skos:inScheme rdf:resource="http://jcggdb.jp/rdf/diseases/gdgdb-schema#ConceptSchemeGDGDB"/>
<gdgsch:diseaseDescription rdf:resource="#disdMSId67"/>
<gdgsch:geneDescription rdf:resource="#genedMSId67"/>
</skos:Concept>
<skos:Concept rdf:about="#dMSId87">
<dct:identifier>dMSId87</dct:identifier>
<skos:prefLabel xml:lang="en">GDGDB Document number: 87</skos:prefLabel>
<rdfs:label>GDGDB Document number: 87</rdfs:label>
<rdf:type rdf:resource="http://jcggdb.jp/rdf/diseases/gdgdb-schema#DocumentGDGDB"/>
<ggdsch:conceptType rdf:resource="http://jcggdb.jp/rdf/diseases/gdgdb-schema#DiseaseDescriptionAndEtiology"/>
<gdgsch:dmsid>87</gdgsch:dmsid>
<skos:inScheme rdf:resource="http://jcggdb.jp/rdf/diseases/gdgdb-schema#ConceptSchemeGDGDB"/>
<gdgsch:diseaseDescription rdf:resource="#disdMSId87"/>
<gdgsch:geneDescription rdf:resource="#genedMSId87"/>
</skos:Concept>
<skos:Concept rdf:about="#dMSId46">
<dct:identifier>dMSId46</dct:identifier>
<skos:prefLabel xml:lang="en">GDGDB Document number: 46</skos:prefLabel>
<rdfs:label>GDGDB Document number: 46</rdfs:label>
<rdf:type rdf:resource="http://jcggdb.jp/rdf/diseases/gdgdb-schema#DocumentGDGDB"/>
<ggdsch:conceptType rdf:resource="http://jcggdb.jp/rdf/diseases/gdgdb-schema#DiseaseDescriptionAndEtiology"/>
<gdgsch:dmsid>46</gdgsch:dmsid>
<skos:inScheme rdf:resource="http://jcggdb.jp/rdf/diseases/gdgdb-schema#ConceptSchemeGDGDB"/>
<gdgsch:diseaseDescription rdf:resource="#disdMSId46"/>
<gdgsch:geneDescription rdf:resource="#genedMSId46"/>
</skos:Concept>
<skos:Concept rdf:about="#dMSId99">
<dct:identifier>dMSId99</dct:identifier>
<skos:prefLabel xml:lang="en">GDGDB Document number: 99</skos:prefLabel>
<rdfs:label>GDGDB Document number: 99</rdfs:label>
<rdf:type rdf:resource="http://jcggdb.jp/rdf/diseases/gdgdb-schema#DocumentGDGDB"/>
<ggdsch:conceptType rdf:resource="http://jcggdb.jp/rdf/diseases/gdgdb-schema#DiseaseDescriptionAndEtiology"/>
<gdgsch:dmsid>99</gdgsch:dmsid>
<skos:inScheme rdf:resource="http://jcggdb.jp/rdf/diseases/gdgdb-schema#ConceptSchemeGDGDB"/>
<gdgsch:diseaseDescription rdf:resource="#disdMSId99"/>
<gdgsch:geneDescription rdf:resource="#genedMSId99"/>
</skos:Concept>
<skos:Concept rdf:about="#dMSId107">
<dct:identifier>dMSId107</dct:identifier>
<skos:prefLabel xml:lang="en">GDGDB Document number: 107</skos:prefLabel>
<rdfs:label>GDGDB Document number: 107</rdfs:label>
<rdf:type rdf:resource="http://jcggdb.jp/rdf/diseases/gdgdb-schema#DocumentGDGDB"/>
<ggdsch:conceptType rdf:resource="http://jcggdb.jp/rdf/diseases/gdgdb-schema#DiseaseDescriptionAndEtiology"/>
<gdgsch:dmsid>107</gdgsch:dmsid>
<skos:inScheme rdf:resource="http://jcggdb.jp/rdf/diseases/gdgdb-schema#ConceptSchemeGDGDB"/>
<gdgsch:diseaseDescription rdf:resource="#disdMSId107"/>
<gdgsch:geneDescription rdf:resource="#genedMSId107"/>
</skos:Concept>
<skos:Concept rdf:about="#dMSId48">
<dct:identifier>dMSId48</dct:identifier>
<skos:prefLabel xml:lang="en">GDGDB Document number: 48</skos:prefLabel>
<rdfs:label>GDGDB Document number: 48</rdfs:label>
<rdf:type rdf:resource="http://jcggdb.jp/rdf/diseases/gdgdb-schema#DocumentGDGDB"/>
<ggdsch:conceptType rdf:resource="http://jcggdb.jp/rdf/diseases/gdgdb-schema#DiseaseDescriptionAndEtiology"/>
<gdgsch:dmsid>48</gdgsch:dmsid>
<skos:inScheme rdf:resource="http://jcggdb.jp/rdf/diseases/gdgdb-schema#ConceptSchemeGDGDB"/>
<gdgsch:diseaseDescription rdf:resource="#disdMSId48"/>
<gdgsch:geneDescription rdf:resource="#genedMSId48"/>
</skos:Concept>
<skos:Concept rdf:about="#dMSId83">
<dct:identifier>dMSId83</dct:identifier>
<skos:prefLabel xml:lang="en">GDGDB Document number: 83</skos:prefLabel>
<rdfs:label>GDGDB Document number: 83</rdfs:label>
<rdf:type rdf:resource="http://jcggdb.jp/rdf/diseases/gdgdb-schema#DocumentGDGDB"/>
<ggdsch:conceptType rdf:resource="http://jcggdb.jp/rdf/diseases/gdgdb-schema#DiseaseDescriptionAndEtiology"/>
<gdgsch:dmsid>83</gdgsch:dmsid>
<skos:inScheme rdf:resource="http://jcggdb.jp/rdf/diseases/gdgdb-schema#ConceptSchemeGDGDB"/>
<gdgsch:diseaseDescription rdf:resource="#disdMSId83"/>
<gdgsch:geneDescription rdf:resource="#genedMSId83"/>
</skos:Concept>
<skos:Concept rdf:about="#dMSId94">
<dct:identifier>dMSId94</dct:identifier>
<skos:prefLabel xml:lang="en">GDGDB Document number: 94</skos:prefLabel>
<rdfs:label>GDGDB Document number: 94</rdfs:label>
<rdf:type rdf:resource="http://jcggdb.jp/rdf/diseases/gdgdb-schema#DocumentGDGDB"/>
<ggdsch:conceptType rdf:resource="http://jcggdb.jp/rdf/diseases/gdgdb-schema#DiseaseDescriptionAndEtiology"/>
<gdgsch:dmsid>94</gdgsch:dmsid>
<skos:inScheme rdf:resource="http://jcggdb.jp/rdf/diseases/gdgdb-schema#ConceptSchemeGDGDB"/>
<gdgsch:diseaseDescription rdf:resource="#disdMSId94"/>
<gdgsch:geneDescription rdf:resource="#genedMSId94"/>
</skos:Concept>
<skos:Concept rdf:about="#dMSId36">
<dct:identifier>dMSId36</dct:identifier>
<skos:prefLabel xml:lang="en">GDGDB Document number: 36</skos:prefLabel>
<rdfs:label>GDGDB Document number: 36</rdfs:label>
<rdf:type rdf:resource="http://jcggdb.jp/rdf/diseases/gdgdb-schema#DocumentGDGDB"/>
<ggdsch:conceptType rdf:resource="http://jcggdb.jp/rdf/diseases/gdgdb-schema#DiseaseDescriptionAndEtiology"/>
<gdgsch:dmsid>36</gdgsch:dmsid>
<skos:inScheme rdf:resource="http://jcggdb.jp/rdf/diseases/gdgdb-schema#ConceptSchemeGDGDB"/>
<gdgsch:diseaseDescription rdf:resource="#disdMSId36"/>
<gdgsch:geneDescription rdf:resource="#genedMSId36"/>
</skos:Concept>
<skos:Concept rdf:about="#dMSId77">
<dct:identifier>dMSId77</dct:identifier>
<skos:prefLabel xml:lang="en">GDGDB Document number: 77</skos:prefLabel>
<rdfs:label>GDGDB Document number: 77</rdfs:label>
<rdf:type rdf:resource="http://jcggdb.jp/rdf/diseases/gdgdb-schema#DocumentGDGDB"/>
<ggdsch:conceptType rdf:resource="http://jcggdb.jp/rdf/diseases/gdgdb-schema#DiseaseDescriptionAndEtiology"/>
<gdgsch:dmsid>77</gdgsch:dmsid>
<skos:inScheme rdf:resource="http://jcggdb.jp/rdf/diseases/gdgdb-schema#ConceptSchemeGDGDB"/>
<gdgsch:diseaseDescription rdf:resource="#disdMSId77"/>
<gdgsch:geneDescription rdf:resource="#genedMSId77"/>
</skos:Concept>
<skos:Concept rdf:about="#dMSId66">
<dct:identifier>dMSId66</dct:identifier>
<skos:prefLabel xml:lang="en">GDGDB Document number: 66</skos:prefLabel>
<rdfs:label>GDGDB Document number: 66</rdfs:label>
<rdf:type rdf:resource="http://jcggdb.jp/rdf/diseases/gdgdb-schema#DocumentGDGDB"/>
<ggdsch:conceptType rdf:resource="http://jcggdb.jp/rdf/diseases/gdgdb-schema#DiseaseDescriptionAndEtiology"/>
<gdgsch:dmsid>66</gdgsch:dmsid>
<skos:inScheme rdf:resource="http://jcggdb.jp/rdf/diseases/gdgdb-schema#ConceptSchemeGDGDB"/>
<gdgsch:diseaseDescription rdf:resource="#disdMSId66"/>
<gdgsch:geneDescription rdf:resource="#genedMSId66"/>
</skos:Concept>
<skos:Concept rdf:about="#dMSId89">
<dct:identifier>dMSId89</dct:identifier>
<skos:prefLabel xml:lang="en">GDGDB Document number: 89</skos:prefLabel>
<rdfs:label>GDGDB Document number: 89</rdfs:label>
<rdf:type rdf:resource="http://jcggdb.jp/rdf/diseases/gdgdb-schema#DocumentGDGDB"/>
<ggdsch:conceptType rdf:resource="http://jcggdb.jp/rdf/diseases/gdgdb-schema#DiseaseDescriptionAndEtiology"/>
<gdgsch:dmsid>89</gdgsch:dmsid>
<skos:inScheme rdf:resource="http://jcggdb.jp/rdf/diseases/gdgdb-schema#ConceptSchemeGDGDB"/>
<gdgsch:diseaseDescription rdf:resource="#disdMSId89"/>
<gdgsch:geneDescription rdf:resource="#genedMSId89"/>
</skos:Concept>
<skos:Concept rdf:about="#dMSId50">
<dct:identifier>dMSId50</dct:identifier>
<skos:prefLabel xml:lang="en">GDGDB Document number: 50</skos:prefLabel>
<rdfs:label>GDGDB Document number: 50</rdfs:label>
<rdf:type rdf:resource="http://jcggdb.jp/rdf/diseases/gdgdb-schema#DocumentGDGDB"/>
<ggdsch:conceptType rdf:resource="http://jcggdb.jp/rdf/diseases/gdgdb-schema#DiseaseDescriptionAndEtiology"/>
<gdgsch:dmsid>50</gdgsch:dmsid>
<skos:inScheme rdf:resource="http://jcggdb.jp/rdf/diseases/gdgdb-schema#ConceptSchemeGDGDB"/>
<gdgsch:diseaseDescription rdf:resource="#disdMSId50"/>
<gdgsch:geneDescription rdf:resource="#genedMSId50"/>
</skos:Concept>
<skos:Concept rdf:about="#dMSId73">
<dct:identifier>dMSId73</dct:identifier>
<skos:prefLabel xml:lang="en">GDGDB Document number: 73</skos:prefLabel>
<rdfs:label>GDGDB Document number: 73</rdfs:label>
<rdf:type rdf:resource="http://jcggdb.jp/rdf/diseases/gdgdb-schema#DocumentGDGDB"/>
<ggdsch:conceptType rdf:resource="http://jcggdb.jp/rdf/diseases/gdgdb-schema#DiseaseDescriptionAndEtiology"/>
<gdgsch:dmsid>73</gdgsch:dmsid>
<skos:inScheme rdf:resource="http://jcggdb.jp/rdf/diseases/gdgdb-schema#ConceptSchemeGDGDB"/>
<gdgsch:diseaseDescription rdf:resource="#disdMSId73"/>
<gdgsch:geneDescription rdf:resource="#genedMSId73"/>
</skos:Concept>
<skos:Concept rdf:about="#dMSId95">
<dct:identifier>dMSId95</dct:identifier>
<skos:prefLabel xml:lang="en">GDGDB Document number: 95</skos:prefLabel>
<rdfs:label>GDGDB Document number: 95</rdfs:label>
<rdf:type rdf:resource="http://jcggdb.jp/rdf/diseases/gdgdb-schema#DocumentGDGDB"/>
<ggdsch:conceptType rdf:resource="http://jcggdb.jp/rdf/diseases/gdgdb-schema#DiseaseDescriptionAndEtiology"/>
<gdgsch:dmsid>95</gdgsch:dmsid>
<skos:inScheme rdf:resource="http://jcggdb.jp/rdf/diseases/gdgdb-schema#ConceptSchemeGDGDB"/>
<gdgsch:diseaseDescription rdf:resource="#disdMSId95"/>
<gdgsch:geneDescription rdf:resource="#genedMSId95"/>
</skos:Concept>
<skos:Concept rdf:about="#dMSId56">
<dct:identifier>dMSId56</dct:identifier>
<skos:prefLabel xml:lang="en">GDGDB Document number: 56</skos:prefLabel>
<rdfs:label>GDGDB Document number: 56</rdfs:label>
<rdf:type rdf:resource="http://jcggdb.jp/rdf/diseases/gdgdb-schema#DocumentGDGDB"/>
<ggdsch:conceptType rdf:resource="http://jcggdb.jp/rdf/diseases/gdgdb-schema#DiseaseDescriptionAndEtiology"/>
<gdgsch:dmsid>56</gdgsch:dmsid>
<skos:inScheme rdf:resource="http://jcggdb.jp/rdf/diseases/gdgdb-schema#ConceptSchemeGDGDB"/>
<gdgsch:diseaseDescription rdf:resource="#disdMSId56"/>
<gdgsch:geneDescription rdf:resource="#genedMSId56"/>
</skos:Concept>
<skos:Concept rdf:about="#dMSId40">
<dct:identifier>dMSId40</dct:identifier>
<skos:prefLabel xml:lang="en">GDGDB Document number: 40</skos:prefLabel>
<rdfs:label>GDGDB Document number: 40</rdfs:label>
<rdf:type rdf:resource="http://jcggdb.jp/rdf/diseases/gdgdb-schema#DocumentGDGDB"/>
<ggdsch:conceptType rdf:resource="http://jcggdb.jp/rdf/diseases/gdgdb-schema#DiseaseDescriptionAndEtiology"/>
<gdgsch:dmsid>40</gdgsch:dmsid>
<skos:inScheme rdf:resource="http://jcggdb.jp/rdf/diseases/gdgdb-schema#ConceptSchemeGDGDB"/>
<gdgsch:diseaseDescription rdf:resource="#disdMSId40"/>
<gdgsch:geneDescription rdf:resource="#genedMSId40"/>
</skos:Concept>
<skos:Concept rdf:about="#dMSId53">
<dct:identifier>dMSId53</dct:identifier>
<skos:prefLabel xml:lang="en">GDGDB Document number: 53</skos:prefLabel>
<rdfs:label>GDGDB Document number: 53</rdfs:label>
<rdf:type rdf:resource="http://jcggdb.jp/rdf/diseases/gdgdb-schema#DocumentGDGDB"/>
<ggdsch:conceptType rdf:resource="http://jcggdb.jp/rdf/diseases/gdgdb-schema#DiseaseDescriptionAndEtiology"/>
<gdgsch:dmsid>53</gdgsch:dmsid>
<skos:inScheme rdf:resource="http://jcggdb.jp/rdf/diseases/gdgdb-schema#ConceptSchemeGDGDB"/>
<gdgsch:diseaseDescription rdf:resource="#disdMSId53"/>
<gdgsch:geneDescription rdf:resource="#genedMSId53"/>
</skos:Concept>
<skos:Concept rdf:about="#dMSId62">
<dct:identifier>dMSId62</dct:identifier>
<skos:prefLabel xml:lang="en">GDGDB Document number: 62</skos:prefLabel>
<rdfs:label>GDGDB Document number: 62</rdfs:label>
<rdf:type rdf:resource="http://jcggdb.jp/rdf/diseases/gdgdb-schema#DocumentGDGDB"/>
<ggdsch:conceptType rdf:resource="http://jcggdb.jp/rdf/diseases/gdgdb-schema#DiseaseDescriptionAndEtiology"/>
<gdgsch:dmsid>62</gdgsch:dmsid>
<skos:inScheme rdf:resource="http://jcggdb.jp/rdf/diseases/gdgdb-schema#ConceptSchemeGDGDB"/>
<gdgsch:diseaseDescription rdf:resource="#disdMSId62"/>
<gdgsch:geneDescription rdf:resource="#genedMSId62"/>
</skos:Concept>
<skos:Concept rdf:about="#dMSId108">
<dct:identifier>dMSId108</dct:identifier>
<skos:prefLabel xml:lang="en">GDGDB Document number: 108</skos:prefLabel>
<rdfs:label>GDGDB Document number: 108</rdfs:label>
<rdf:type rdf:resource="http://jcggdb.jp/rdf/diseases/gdgdb-schema#DocumentGDGDB"/>
<ggdsch:conceptType rdf:resource="http://jcggdb.jp/rdf/diseases/gdgdb-schema#DiseaseDescriptionAndEtiology"/>
<gdgsch:dmsid>108</gdgsch:dmsid>
<skos:inScheme rdf:resource="http://jcggdb.jp/rdf/diseases/gdgdb-schema#ConceptSchemeGDGDB"/>
<gdgsch:diseaseDescription rdf:resource="#disdMSId108"/>
<gdgsch:geneDescription rdf:resource="#genedMSId108"/>
</skos:Concept>
<skos:Concept rdf:about="#dMSId57">
<dct:identifier>dMSId57</dct:identifier>
<skos:prefLabel xml:lang="en">GDGDB Document number: 57</skos:prefLabel>
<rdfs:label>GDGDB Document number: 57</rdfs:label>
<rdf:type rdf:resource="http://jcggdb.jp/rdf/diseases/gdgdb-schema#DocumentGDGDB"/>
<ggdsch:conceptType rdf:resource="http://jcggdb.jp/rdf/diseases/gdgdb-schema#DiseaseDescriptionAndEtiology"/>
<gdgsch:dmsid>57</gdgsch:dmsid>
<skos:inScheme rdf:resource="http://jcggdb.jp/rdf/diseases/gdgdb-schema#ConceptSchemeGDGDB"/>
<gdgsch:diseaseDescription rdf:resource="#disdMSId57"/>
<gdgsch:geneDescription rdf:resource="#genedMSId57"/>
</skos:Concept>
<skos:Concept rdf:about="#dMSId109">
<dct:identifier>dMSId109</dct:identifier>
<skos:prefLabel xml:lang="en">GDGDB Document number: 109</skos:prefLabel>
<rdfs:label>GDGDB Document number: 109</rdfs:label>
<rdf:type rdf:resource="http://jcggdb.jp/rdf/diseases/gdgdb-schema#DocumentGDGDB"/>
<ggdsch:conceptType rdf:resource="http://jcggdb.jp/rdf/diseases/gdgdb-schema#DiseaseDescriptionAndEtiology"/>
<gdgsch:dmsid>109</gdgsch:dmsid>
<skos:inScheme rdf:resource="http://jcggdb.jp/rdf/diseases/gdgdb-schema#ConceptSchemeGDGDB"/>
<gdgsch:diseaseDescription rdf:resource="#disdMSId109"/>
<gdgsch:geneDescription rdf:resource="#genedMSId109"/>
</skos:Concept>
<skos:Concept rdf:about="#dMSId51">
<dct:identifier>dMSId51</dct:identifier>
<skos:prefLabel xml:lang="en">GDGDB Document number: 51</skos:prefLabel>
<rdfs:label>GDGDB Document number: 51</rdfs:label>
<rdf:type rdf:resource="http://jcggdb.jp/rdf/diseases/gdgdb-schema#DocumentGDGDB"/>
<ggdsch:conceptType rdf:resource="http://jcggdb.jp/rdf/diseases/gdgdb-schema#DiseaseDescriptionAndEtiology"/>
<gdgsch:dmsid>51</gdgsch:dmsid>
<skos:inScheme rdf:resource="http://jcggdb.jp/rdf/diseases/gdgdb-schema#ConceptSchemeGDGDB"/>
<gdgsch:diseaseDescription rdf:resource="#disdMSId51"/>
<gdgsch:geneDescription rdf:resource="#genedMSId51"/>
</skos:Concept>
<skos:Concept rdf:about="#dMSId65">
<dct:identifier>dMSId65</dct:identifier>
<skos:prefLabel xml:lang="en">GDGDB Document number: 65</skos:prefLabel>
<rdfs:label>GDGDB Document number: 65</rdfs:label>
<rdf:type rdf:resource="http://jcggdb.jp/rdf/diseases/gdgdb-schema#DocumentGDGDB"/>
<ggdsch:conceptType rdf:resource="http://jcggdb.jp/rdf/diseases/gdgdb-schema#DiseaseDescriptionAndEtiology"/>
<gdgsch:dmsid>65</gdgsch:dmsid>
<skos:inScheme rdf:resource="http://jcggdb.jp/rdf/diseases/gdgdb-schema#ConceptSchemeGDGDB"/>
<gdgsch:diseaseDescription rdf:resource="#disdMSId65"/>
<gdgsch:geneDescription rdf:resource="#genedMSId65"/>
</skos:Concept>
<skos:Concept rdf:about="#dMSId35">
<dct:identifier>dMSId35</dct:identifier>
<skos:prefLabel xml:lang="en">GDGDB Document number: 35</skos:prefLabel>
<rdfs:label>GDGDB Document number: 35</rdfs:label>
<rdf:type rdf:resource="http://jcggdb.jp/rdf/diseases/gdgdb-schema#DocumentGDGDB"/>
<ggdsch:conceptType rdf:resource="http://jcggdb.jp/rdf/diseases/gdgdb-schema#DiseaseDescriptionAndEtiology"/>
<gdgsch:dmsid>35</gdgsch:dmsid>
<skos:inScheme rdf:resource="http://jcggdb.jp/rdf/diseases/gdgdb-schema#ConceptSchemeGDGDB"/>
<gdgsch:diseaseDescription rdf:resource="#disdMSId35"/>
<gdgsch:geneDescription rdf:resource="#genedMSId35"/>
</skos:Concept>
<skos:Concept rdf:about="#dMSId101">
<dct:identifier>dMSId101</dct:identifier>
<skos:prefLabel xml:lang="en">GDGDB Document number: 101</skos:prefLabel>
<rdfs:label>GDGDB Document number: 101</rdfs:label>
<rdf:type rdf:resource="http://jcggdb.jp/rdf/diseases/gdgdb-schema#DocumentGDGDB"/>
<ggdsch:conceptType rdf:resource="http://jcggdb.jp/rdf/diseases/gdgdb-schema#DiseaseDescriptionAndEtiology"/>
<gdgsch:dmsid>101</gdgsch:dmsid>
<skos:inScheme rdf:resource="http://jcggdb.jp/rdf/diseases/gdgdb-schema#ConceptSchemeGDGDB"/>
<gdgsch:diseaseDescription rdf:resource="#disdMSId101"/>
<gdgsch:geneDescription rdf:resource="#genedMSId101"/>
</skos:Concept>
<skos:Concept rdf:about="#dMSId52">
<dct:identifier>dMSId52</dct:identifier>
<skos:prefLabel xml:lang="en">GDGDB Document number: 52</skos:prefLabel>
<rdfs:label>GDGDB Document number: 52</rdfs:label>
<rdf:type rdf:resource="http://jcggdb.jp/rdf/diseases/gdgdb-schema#DocumentGDGDB"/>
<ggdsch:conceptType rdf:resource="http://jcggdb.jp/rdf/diseases/gdgdb-schema#DiseaseDescriptionAndEtiology"/>
<gdgsch:dmsid>52</gdgsch:dmsid>
<skos:inScheme rdf:resource="http://jcggdb.jp/rdf/diseases/gdgdb-schema#ConceptSchemeGDGDB"/>
<gdgsch:diseaseDescription rdf:resource="#disdMSId52"/>
<gdgsch:geneDescription rdf:resource="#genedMSId52"/>
</skos:Concept>
<skos:Concept rdf:about="#dMSId69">
<dct:identifier>dMSId69</dct:identifier>
<skos:prefLabel xml:lang="en">GDGDB Document number: 69</skos:prefLabel>
<rdfs:label>GDGDB Document number: 69</rdfs:label>
<rdf:type rdf:resource="http://jcggdb.jp/rdf/diseases/gdgdb-schema#DocumentGDGDB"/>
<ggdsch:conceptType rdf:resource="http://jcggdb.jp/rdf/diseases/gdgdb-schema#DiseaseDescriptionAndEtiology"/>
<gdgsch:dmsid>69</gdgsch:dmsid>
<skos:inScheme rdf:resource="http://jcggdb.jp/rdf/diseases/gdgdb-schema#ConceptSchemeGDGDB"/>
<gdgsch:diseaseDescription rdf:resource="#disdMSId69"/>
<gdgsch:geneDescription rdf:resource="#genedMSId69"/>
</skos:Concept>
<skos:Concept rdf:about="#dMSId44">
<dct:identifier>dMSId44</dct:identifier>
<skos:prefLabel xml:lang="en">GDGDB Document number: 44</skos:prefLabel>
<rdfs:label>GDGDB Document number: 44</rdfs:label>
<rdf:type rdf:resource="http://jcggdb.jp/rdf/diseases/gdgdb-schema#DocumentGDGDB"/>
<ggdsch:conceptType rdf:resource="http://jcggdb.jp/rdf/diseases/gdgdb-schema#DiseaseDescriptionAndEtiology"/>
<gdgsch:dmsid>44</gdgsch:dmsid>
<skos:inScheme rdf:resource="http://jcggdb.jp/rdf/diseases/gdgdb-schema#ConceptSchemeGDGDB"/>
<gdgsch:diseaseDescription rdf:resource="#disdMSId44"/>
<gdgsch:geneDescription rdf:resource="#genedMSId44"/>
</skos:Concept>
<skos:Concept rdf:about="#dMSId37">
<dct:identifier>dMSId37</dct:identifier>
<skos:prefLabel xml:lang="en">GDGDB Document number: 37</skos:prefLabel>
<rdfs:label>GDGDB Document number: 37</rdfs:label>
<rdf:type rdf:resource="http://jcggdb.jp/rdf/diseases/gdgdb-schema#DocumentGDGDB"/>
<ggdsch:conceptType rdf:resource="http://jcggdb.jp/rdf/diseases/gdgdb-schema#DiseaseDescriptionAndEtiology"/>
<gdgsch:dmsid>37</gdgsch:dmsid>
<skos:inScheme rdf:resource="http://jcggdb.jp/rdf/diseases/gdgdb-schema#ConceptSchemeGDGDB"/>
<gdgsch:diseaseDescription rdf:resource="#disdMSId37"/>
<gdgsch:geneDescription rdf:resource="#genedMSId37"/>
</skos:Concept>
<skos:Concept rdf:about="#dMSId85">
<dct:identifier>dMSId85</dct:identifier>
<skos:prefLabel xml:lang="en">GDGDB Document number: 85</skos:prefLabel>
<rdfs:label>GDGDB Document number: 85</rdfs:label>
<rdf:type rdf:resource="http://jcggdb.jp/rdf/diseases/gdgdb-schema#DocumentGDGDB"/>
<ggdsch:conceptType rdf:resource="http://jcggdb.jp/rdf/diseases/gdgdb-schema#DiseaseDescriptionAndEtiology"/>
<gdgsch:dmsid>85</gdgsch:dmsid>
<skos:inScheme rdf:resource="http://jcggdb.jp/rdf/diseases/gdgdb-schema#ConceptSchemeGDGDB"/>
<gdgsch:diseaseDescription rdf:resource="#disdMSId85"/>
<gdgsch:geneDescription rdf:resource="#genedMSId85"/>
</skos:Concept>
<skos:Concept rdf:about="#dMSId82">
<dct:identifier>dMSId82</dct:identifier>
<skos:prefLabel xml:lang="en">GDGDB Document number: 82</skos:prefLabel>
<rdfs:label>GDGDB Document number: 82</rdfs:label>
<rdf:type rdf:resource="http://jcggdb.jp/rdf/diseases/gdgdb-schema#DocumentGDGDB"/>
<ggdsch:conceptType rdf:resource="http://jcggdb.jp/rdf/diseases/gdgdb-schema#DiseaseDescriptionAndEtiology"/>
<gdgsch:dmsid>82</gdgsch:dmsid>
<skos:inScheme rdf:resource="http://jcggdb.jp/rdf/diseases/gdgdb-schema#ConceptSchemeGDGDB"/>
<gdgsch:diseaseDescription rdf:resource="#disdMSId82"/>
<gdgsch:geneDescription rdf:resource="#genedMSId82"/>
</skos:Concept>
<skos:Concept rdf:about="#dMSId81">
<dct:identifier>dMSId81</dct:identifier>
<skos:prefLabel xml:lang="en">GDGDB Document number: 81</skos:prefLabel>
<rdfs:label>GDGDB Document number: 81</rdfs:label>
<rdf:type rdf:resource="http://jcggdb.jp/rdf/diseases/gdgdb-schema#DocumentGDGDB"/>
<ggdsch:conceptType rdf:resource="http://jcggdb.jp/rdf/diseases/gdgdb-schema#DiseaseDescriptionAndEtiology"/>
<gdgsch:dmsid>81</gdgsch:dmsid>
<skos:inScheme rdf:resource="http://jcggdb.jp/rdf/diseases/gdgdb-schema#ConceptSchemeGDGDB"/>
<gdgsch:diseaseDescription rdf:resource="#disdMSId81"/>
<gdgsch:geneDescription rdf:resource="#genedMSId81"/>
</skos:Concept>
<skos:Concept rdf:about="#dMSId58">
<dct:identifier>dMSId58</dct:identifier>
<skos:prefLabel xml:lang="en">GDGDB Document number: 58</skos:prefLabel>
<rdfs:label>GDGDB Document number: 58</rdfs:label>
<rdf:type rdf:resource="http://jcggdb.jp/rdf/diseases/gdgdb-schema#DocumentGDGDB"/>
<ggdsch:conceptType rdf:resource="http://jcggdb.jp/rdf/diseases/gdgdb-schema#DiseaseDescriptionAndEtiology"/>
<gdgsch:dmsid>58</gdgsch:dmsid>
<skos:inScheme rdf:resource="http://jcggdb.jp/rdf/diseases/gdgdb-schema#ConceptSchemeGDGDB"/>
<gdgsch:diseaseDescription rdf:resource="#disdMSId58"/>
<gdgsch:geneDescription rdf:resource="#genedMSId58"/>
</skos:Concept>
<skos:Concept rdf:about="#dMSId79">
<dct:identifier>dMSId79</dct:identifier>
<skos:prefLabel xml:lang="en">GDGDB Document number: 79</skos:prefLabel>
<rdfs:label>GDGDB Document number: 79</rdfs:label>
<rdf:type rdf:resource="http://jcggdb.jp/rdf/diseases/gdgdb-schema#DocumentGDGDB"/>
<ggdsch:conceptType rdf:resource="http://jcggdb.jp/rdf/diseases/gdgdb-schema#DiseaseDescriptionAndEtiology"/>
<gdgsch:dmsid>79</gdgsch:dmsid>
<skos:inScheme rdf:resource="http://jcggdb.jp/rdf/diseases/gdgdb-schema#ConceptSchemeGDGDB"/>
<gdgsch:diseaseDescription rdf:resource="#disdMSId79"/>
<gdgsch:geneDescription rdf:resource="#genedMSId79"/>
</skos:Concept>
<skos:Concept rdf:about="#dMSId42">
<dct:identifier>dMSId42</dct:identifier>
<skos:prefLabel xml:lang="en">GDGDB Document number: 42</skos:prefLabel>
<rdfs:label>GDGDB Document number: 42</rdfs:label>
<rdf:type rdf:resource="http://jcggdb.jp/rdf/diseases/gdgdb-schema#DocumentGDGDB"/>
<ggdsch:conceptType rdf:resource="http://jcggdb.jp/rdf/diseases/gdgdb-schema#DiseaseDescriptionAndEtiology"/>
<gdgsch:dmsid>42</gdgsch:dmsid>
<skos:inScheme rdf:resource="http://jcggdb.jp/rdf/diseases/gdgdb-schema#ConceptSchemeGDGDB"/>
<gdgsch:diseaseDescription rdf:resource="#disdMSId42"/>
<gdgsch:geneDescription rdf:resource="#genedMSId42"/>
</skos:Concept>
<skos:Concept rdf:about="#dMSId90">
<dct:identifier>dMSId90</dct:identifier>
<skos:prefLabel xml:lang="en">GDGDB Document number: 90</skos:prefLabel>
<rdfs:label>GDGDB Document number: 90</rdfs:label>
<rdf:type rdf:resource="http://jcggdb.jp/rdf/diseases/gdgdb-schema#DocumentGDGDB"/>
<ggdsch:conceptType rdf:resource="http://jcggdb.jp/rdf/diseases/gdgdb-schema#DiseaseDescriptionAndEtiology"/>
<gdgsch:dmsid>90</gdgsch:dmsid>
<skos:inScheme rdf:resource="http://jcggdb.jp/rdf/diseases/gdgdb-schema#ConceptSchemeGDGDB"/>
<gdgsch:diseaseDescription rdf:resource="#disdMSId90"/>
<gdgsch:geneDescription rdf:resource="#genedMSId90"/>
</skos:Concept>
<skos:Concept rdf:about="#dMSId59">
<dct:identifier>dMSId59</dct:identifier>
<skos:prefLabel xml:lang="en">GDGDB Document number: 59</skos:prefLabel>
<rdfs:label>GDGDB Document number: 59</rdfs:label>
<rdf:type rdf:resource="http://jcggdb.jp/rdf/diseases/gdgdb-schema#DocumentGDGDB"/>
<ggdsch:conceptType rdf:resource="http://jcggdb.jp/rdf/diseases/gdgdb-schema#DiseaseDescriptionAndEtiology"/>
<gdgsch:dmsid>59</gdgsch:dmsid>
<skos:inScheme rdf:resource="http://jcggdb.jp/rdf/diseases/gdgdb-schema#ConceptSchemeGDGDB"/>
<gdgsch:diseaseDescription rdf:resource="#disdMSId59"/>
<gdgsch:geneDescription rdf:resource="#genedMSId59"/>
</skos:Concept>
<skos:Concept rdf:about="#dMSId117">
<dct:identifier>dMSId117</dct:identifier>
<skos:prefLabel xml:lang="en">GDGDB Document number: 117</skos:prefLabel>
<rdfs:label>GDGDB Document number: 117</rdfs:label>
<rdf:type rdf:resource="http://jcggdb.jp/rdf/diseases/gdgdb-schema#DocumentGDGDB"/>
<ggdsch:conceptType rdf:resource="http://jcggdb.jp/rdf/diseases/gdgdb-schema#DiseaseDescriptionAndEtiology"/>
<gdgsch:dmsid>117</gdgsch:dmsid>
<skos:inScheme rdf:resource="http://jcggdb.jp/rdf/diseases/gdgdb-schema#ConceptSchemeGDGDB"/>
<gdgsch:diseaseDescription rdf:resource="#disdMSId117"/>
<gdgsch:geneDescription rdf:resource="#genedMSId117"/>
</skos:Concept>
<skos:Concept rdf:about="#dMSId78">
<dct:identifier>dMSId78</dct:identifier>
<skos:prefLabel xml:lang="en">GDGDB Document number: 78</skos:prefLabel>
<rdfs:label>GDGDB Document number: 78</rdfs:label>
<rdf:type rdf:resource="http://jcggdb.jp/rdf/diseases/gdgdb-schema#DocumentGDGDB"/>
<ggdsch:conceptType rdf:resource="http://jcggdb.jp/rdf/diseases/gdgdb-schema#DiseaseDescriptionAndEtiology"/>
<gdgsch:dmsid>78</gdgsch:dmsid>
<skos:inScheme rdf:resource="http://jcggdb.jp/rdf/diseases/gdgdb-schema#ConceptSchemeGDGDB"/>
<gdgsch:diseaseDescription rdf:resource="#disdMSId78"/>
<gdgsch:geneDescription rdf:resource="#genedMSId78"/>
</skos:Concept>
<skos:Concept rdf:about="#dMSId98">
<dct:identifier>dMSId98</dct:identifier>
<skos:prefLabel xml:lang="en">GDGDB Document number: 98</skos:prefLabel>
<rdfs:label>GDGDB Document number: 98</rdfs:label>
<rdf:type rdf:resource="http://jcggdb.jp/rdf/diseases/gdgdb-schema#DocumentGDGDB"/>
<ggdsch:conceptType rdf:resource="http://jcggdb.jp/rdf/diseases/gdgdb-schema#DiseaseDescriptionAndEtiology"/>
<gdgsch:dmsid>98</gdgsch:dmsid>
<skos:inScheme rdf:resource="http://jcggdb.jp/rdf/diseases/gdgdb-schema#ConceptSchemeGDGDB"/>
<gdgsch:diseaseDescription rdf:resource="#disdMSId98"/>
<gdgsch:geneDescription rdf:resource="#genedMSId98"/>
</skos:Concept>
<skos:Concept rdf:about="#dMSId111">
<dct:identifier>dMSId111</dct:identifier>
<skos:prefLabel xml:lang="en">GDGDB Document number: 111</skos:prefLabel>
<rdfs:label>GDGDB Document number: 111</rdfs:label>
<rdf:type rdf:resource="http://jcggdb.jp/rdf/diseases/gdgdb-schema#DocumentGDGDB"/>
<ggdsch:conceptType rdf:resource="http://jcggdb.jp/rdf/diseases/gdgdb-schema#DiseaseDescriptionAndEtiology"/>
<gdgsch:dmsid>111</gdgsch:dmsid>
<skos:inScheme rdf:resource="http://jcggdb.jp/rdf/diseases/gdgdb-schema#ConceptSchemeGDGDB"/>
<gdgsch:diseaseDescription rdf:resource="#disdMSId111"/>
<gdgsch:geneDescription rdf:resource="#genedMSId111"/>
</skos:Concept>
<skos:Concept rdf:about="#dMSId100">
<dct:identifier>dMSId100</dct:identifier>
<skos:prefLabel xml:lang="en">GDGDB Document number: 100</skos:prefLabel>
<rdfs:label>GDGDB Document number: 100</rdfs:label>
<rdf:type rdf:resource="http://jcggdb.jp/rdf/diseases/gdgdb-schema#DocumentGDGDB"/>
<ggdsch:conceptType rdf:resource="http://jcggdb.jp/rdf/diseases/gdgdb-schema#DiseaseDescriptionAndEtiology"/>
<gdgsch:dmsid>100</gdgsch:dmsid>
<skos:inScheme rdf:resource="http://jcggdb.jp/rdf/diseases/gdgdb-schema#ConceptSchemeGDGDB"/>
<gdgsch:diseaseDescription rdf:resource="#disdMSId100"/>
<gdgsch:geneDescription rdf:resource="#genedMSId100"/>
</skos:Concept>
<skos:Concept rdf:about="#dMSId86">
<dct:identifier>dMSId86</dct:identifier>
<skos:prefLabel xml:lang="en">GDGDB Document number: 86</skos:prefLabel>
<rdfs:label>GDGDB Document number: 86</rdfs:label>
<rdf:type rdf:resource="http://jcggdb.jp/rdf/diseases/gdgdb-schema#DocumentGDGDB"/>
<ggdsch:conceptType rdf:resource="http://jcggdb.jp/rdf/diseases/gdgdb-schema#DiseaseDescriptionAndEtiology"/>
<gdgsch:dmsid>86</gdgsch:dmsid>
<skos:inScheme rdf:resource="http://jcggdb.jp/rdf/diseases/gdgdb-schema#ConceptSchemeGDGDB"/>
<gdgsch:diseaseDescription rdf:resource="#disdMSId86"/>
<gdgsch:geneDescription rdf:resource="#genedMSId86"/>
</skos:Concept>
<skos:Concept rdf:about="#dMSId49">
<dct:identifier>dMSId49</dct:identifier>
<skos:prefLabel xml:lang="en">GDGDB Document number: 49</skos:prefLabel>
<rdfs:label>GDGDB Document number: 49</rdfs:label>
<rdf:type rdf:resource="http://jcggdb.jp/rdf/diseases/gdgdb-schema#DocumentGDGDB"/>
<ggdsch:conceptType rdf:resource="http://jcggdb.jp/rdf/diseases/gdgdb-schema#DiseaseDescriptionAndEtiology"/>
<gdgsch:dmsid>49</gdgsch:dmsid>
<skos:inScheme rdf:resource="http://jcggdb.jp/rdf/diseases/gdgdb-schema#ConceptSchemeGDGDB"/>
<gdgsch:diseaseDescription rdf:resource="#disdMSId49"/>
<gdgsch:geneDescription rdf:resource="#genedMSId49"/>
</skos:Concept>
<skos:Concept rdf:about="#dMSId113">
<dct:identifier>dMSId113</dct:identifier>
<skos:prefLabel xml:lang="en">GDGDB Document number: 113</skos:prefLabel>
<rdfs:label>GDGDB Document number: 113</rdfs:label>
<rdf:type rdf:resource="http://jcggdb.jp/rdf/diseases/gdgdb-schema#DocumentGDGDB"/>
<ggdsch:conceptType rdf:resource="http://jcggdb.jp/rdf/diseases/gdgdb-schema#DiseaseDescriptionAndEtiology"/>
<gdgsch:dmsid>113</gdgsch:dmsid>
<skos:inScheme rdf:resource="http://jcggdb.jp/rdf/diseases/gdgdb-schema#ConceptSchemeGDGDB"/>
<gdgsch:diseaseDescription rdf:resource="#disdMSId113"/>
<gdgsch:geneDescription rdf:resource="#genedMSId113"/>
</skos:Concept>
<skos:Concept rdf:about="#dMSId63">
<dct:identifier>dMSId63</dct:identifier>
<skos:prefLabel xml:lang="en">GDGDB Document number: 63</skos:prefLabel>
<rdfs:label>GDGDB Document number: 63</rdfs:label>
<rdf:type rdf:resource="http://jcggdb.jp/rdf/diseases/gdgdb-schema#DocumentGDGDB"/>
<ggdsch:conceptType rdf:resource="http://jcggdb.jp/rdf/diseases/gdgdb-schema#DiseaseDescriptionAndEtiology"/>
<gdgsch:dmsid>63</gdgsch:dmsid>
<skos:inScheme rdf:resource="http://jcggdb.jp/rdf/diseases/gdgdb-schema#ConceptSchemeGDGDB"/>
<gdgsch:diseaseDescription rdf:resource="#disdMSId63"/>
<gdgsch:geneDescription rdf:resource="#genedMSId63"/>
</skos:Concept>
<skos:Concept rdf:about="#dMSId91">
<dct:identifier>dMSId91</dct:identifier>
<skos:prefLabel xml:lang="en">GDGDB Document number: 91</skos:prefLabel>
<rdfs:label>GDGDB Document number: 91</rdfs:label>
<rdf:type rdf:resource="http://jcggdb.jp/rdf/diseases/gdgdb-schema#DocumentGDGDB"/>
<ggdsch:conceptType rdf:resource="http://jcggdb.jp/rdf/diseases/gdgdb-schema#DiseaseDescriptionAndEtiology"/>
<gdgsch:dmsid>91</gdgsch:dmsid>
<skos:inScheme rdf:resource="http://jcggdb.jp/rdf/diseases/gdgdb-schema#ConceptSchemeGDGDB"/>
<gdgsch:diseaseDescription rdf:resource="#disdMSId91"/>
<gdgsch:geneDescription rdf:resource="#genedMSId91"/>
</skos:Concept>
<skos:Concept rdf:about="#dMSId70">
<dct:identifier>dMSId70</dct:identifier>
<skos:prefLabel xml:lang="en">GDGDB Document number: 70</skos:prefLabel>
<rdfs:label>GDGDB Document number: 70</rdfs:label>
<rdf:type rdf:resource="http://jcggdb.jp/rdf/diseases/gdgdb-schema#DocumentGDGDB"/>
<ggdsch:conceptType rdf:resource="http://jcggdb.jp/rdf/diseases/gdgdb-schema#DiseaseDescriptionAndEtiology"/>
<gdgsch:dmsid>70</gdgsch:dmsid>
<skos:inScheme rdf:resource="http://jcggdb.jp/rdf/diseases/gdgdb-schema#ConceptSchemeGDGDB"/>
<gdgsch:diseaseDescription rdf:resource="#disdMSId70"/>
<gdgsch:geneDescription rdf:resource="#genedMSId70"/>
</skos:Concept>
<skos:Concept rdf:about="#dMSId64">
<dct:identifier>dMSId64</dct:identifier>
<skos:prefLabel xml:lang="en">GDGDB Document number: 64</skos:prefLabel>
<rdfs:label>GDGDB Document number: 64</rdfs:label>
<rdf:type rdf:resource="http://jcggdb.jp/rdf/diseases/gdgdb-schema#DocumentGDGDB"/>
<ggdsch:conceptType rdf:resource="http://jcggdb.jp/rdf/diseases/gdgdb-schema#DiseaseDescriptionAndEtiology"/>
<gdgsch:dmsid>64</gdgsch:dmsid>
<skos:inScheme rdf:resource="http://jcggdb.jp/rdf/diseases/gdgdb-schema#ConceptSchemeGDGDB"/>
<gdgsch:diseaseDescription rdf:resource="#disdMSId64"/>
<gdgsch:geneDescription rdf:resource="#genedMSId64"/>
</skos:Concept>
<skos:Concept rdf:about="#dMSId45">
<dct:identifier>dMSId45</dct:identifier>
<skos:prefLabel xml:lang="en">GDGDB Document number: 45</skos:prefLabel>
<rdfs:label>GDGDB Document number: 45</rdfs:label>
<rdf:type rdf:resource="http://jcggdb.jp/rdf/diseases/gdgdb-schema#DocumentGDGDB"/>
<ggdsch:conceptType rdf:resource="http://jcggdb.jp/rdf/diseases/gdgdb-schema#DiseaseDescriptionAndEtiology"/>
<gdgsch:dmsid>45</gdgsch:dmsid>
<skos:inScheme rdf:resource="http://jcggdb.jp/rdf/diseases/gdgdb-schema#ConceptSchemeGDGDB"/>
<gdgsch:diseaseDescription rdf:resource="#disdMSId45"/>
<gdgsch:geneDescription rdf:resource="#genedMSId45"/>
</skos:Concept>
<skos:Concept rdf:about="#dMSId55">
<dct:identifier>dMSId55</dct:identifier>
<skos:prefLabel xml:lang="en">GDGDB Document number: 55</skos:prefLabel>
<rdfs:label>GDGDB Document number: 55</rdfs:label>
<rdf:type rdf:resource="http://jcggdb.jp/rdf/diseases/gdgdb-schema#DocumentGDGDB"/>
<ggdsch:conceptType rdf:resource="http://jcggdb.jp/rdf/diseases/gdgdb-schema#DiseaseDescriptionAndEtiology"/>
<gdgsch:dmsid>55</gdgsch:dmsid>
<skos:inScheme rdf:resource="http://jcggdb.jp/rdf/diseases/gdgdb-schema#ConceptSchemeGDGDB"/>
<gdgsch:diseaseDescription rdf:resource="#disdMSId55"/>
<gdgsch:geneDescription rdf:resource="#genedMSId55"/>
</skos:Concept>
<skos:Concept rdf:about="#dMSId68">
<dct:identifier>dMSId68</dct:identifier>
<skos:prefLabel xml:lang="en">GDGDB Document number: 68</skos:prefLabel>
<rdfs:label>GDGDB Document number: 68</rdfs:label>
<rdf:type rdf:resource="http://jcggdb.jp/rdf/diseases/gdgdb-schema#DocumentGDGDB"/>
<ggdsch:conceptType rdf:resource="http://jcggdb.jp/rdf/diseases/gdgdb-schema#DiseaseDescriptionAndEtiology"/>
<gdgsch:dmsid>68</gdgsch:dmsid>
<skos:inScheme rdf:resource="http://jcggdb.jp/rdf/diseases/gdgdb-schema#ConceptSchemeGDGDB"/>
<gdgsch:diseaseDescription rdf:resource="#disdMSId68"/>
<gdgsch:geneDescription rdf:resource="#genedMSId68"/>
</skos:Concept>
<skos:Concept rdf:about="#dMSId84">
<dct:identifier>dMSId84</dct:identifier>
<skos:prefLabel xml:lang="en">GDGDB Document number: 84</skos:prefLabel>
<rdfs:label>GDGDB Document number: 84</rdfs:label>
<rdf:type rdf:resource="http://jcggdb.jp/rdf/diseases/gdgdb-schema#DocumentGDGDB"/>
<ggdsch:conceptType rdf:resource="http://jcggdb.jp/rdf/diseases/gdgdb-schema#DiseaseDescriptionAndEtiology"/>
<gdgsch:dmsid>84</gdgsch:dmsid>
<skos:inScheme rdf:resource="http://jcggdb.jp/rdf/diseases/gdgdb-schema#ConceptSchemeGDGDB"/>
<gdgsch:diseaseDescription rdf:resource="#disdMSId84"/>
<gdgsch:geneDescription rdf:resource="#genedMSId84"/>
</skos:Concept>
<skos:Concept rdf:about="#dMSId88">
<dct:identifier>dMSId88</dct:identifier>
<skos:prefLabel xml:lang="en">GDGDB Document number: 88</skos:prefLabel>
<rdfs:label>GDGDB Document number: 88</rdfs:label>
<rdf:type rdf:resource="http://jcggdb.jp/rdf/diseases/gdgdb-schema#DocumentGDGDB"/>
<ggdsch:conceptType rdf:resource="http://jcggdb.jp/rdf/diseases/gdgdb-schema#DiseaseDescriptionAndEtiology"/>
<gdgsch:dmsid>88</gdgsch:dmsid>
<skos:inScheme rdf:resource="http://jcggdb.jp/rdf/diseases/gdgdb-schema#ConceptSchemeGDGDB"/>
<gdgsch:diseaseDescription rdf:resource="#disdMSId88"/>
<gdgsch:geneDescription rdf:resource="#genedMSId88"/>
</skos:Concept>
<skos:Concept rdf:about="#dMSId38">
<dct:identifier>dMSId38</dct:identifier>
<skos:prefLabel xml:lang="en">GDGDB Document number: 38</skos:prefLabel>
<rdfs:label>GDGDB Document number: 38</rdfs:label>
<rdf:type rdf:resource="http://jcggdb.jp/rdf/diseases/gdgdb-schema#DocumentGDGDB"/>
<ggdsch:conceptType rdf:resource="http://jcggdb.jp/rdf/diseases/gdgdb-schema#DiseaseDescriptionAndEtiology"/>
<gdgsch:dmsid>38</gdgsch:dmsid>
<skos:inScheme rdf:resource="http://jcggdb.jp/rdf/diseases/gdgdb-schema#ConceptSchemeGDGDB"/>
<gdgsch:diseaseDescription rdf:resource="#disdMSId38"/>
<gdgsch:geneDescription rdf:resource="#genedMSId38"/>
</skos:Concept>
<skos:Concept rdf:about="#dMSId60">
<dct:identifier>dMSId60</dct:identifier>
<skos:prefLabel xml:lang="en">GDGDB Document number: 60</skos:prefLabel>
<rdfs:label>GDGDB Document number: 60</rdfs:label>
<rdf:type rdf:resource="http://jcggdb.jp/rdf/diseases/gdgdb-schema#DocumentGDGDB"/>
<ggdsch:conceptType rdf:resource="http://jcggdb.jp/rdf/diseases/gdgdb-schema#DiseaseDescriptionAndEtiology"/>
<gdgsch:dmsid>60</gdgsch:dmsid>
<skos:inScheme rdf:resource="http://jcggdb.jp/rdf/diseases/gdgdb-schema#ConceptSchemeGDGDB"/>
<gdgsch:diseaseDescription rdf:resource="#disdMSId60"/>
<gdgsch:geneDescription rdf:resource="#genedMSId60"/>
</skos:Concept>
<skos:Concept rdf:about="#dMSId74">
<dct:identifier>dMSId74</dct:identifier>
<skos:prefLabel xml:lang="en">GDGDB Document number: 74</skos:prefLabel>
<rdfs:label>GDGDB Document number: 74</rdfs:label>
<rdf:type rdf:resource="http://jcggdb.jp/rdf/diseases/gdgdb-schema#DocumentGDGDB"/>
<ggdsch:conceptType rdf:resource="http://jcggdb.jp/rdf/diseases/gdgdb-schema#DiseaseDescriptionAndEtiology"/>
<gdgsch:dmsid>74</gdgsch:dmsid>
<skos:inScheme rdf:resource="http://jcggdb.jp/rdf/diseases/gdgdb-schema#ConceptSchemeGDGDB"/>
<gdgsch:diseaseDescription rdf:resource="#disdMSId74"/>
<gdgsch:geneDescription rdf:resource="#genedMSId74"/>
</skos:Concept>
<skos:Concept rdf:about="#dMSId104">
<dct:identifier>dMSId104</dct:identifier>
<skos:prefLabel xml:lang="en">GDGDB Document number: 104</skos:prefLabel>
<rdfs:label>GDGDB Document number: 104</rdfs:label>
<rdf:type rdf:resource="http://jcggdb.jp/rdf/diseases/gdgdb-schema#DocumentGDGDB"/>
<ggdsch:conceptType rdf:resource="http://jcggdb.jp/rdf/diseases/gdgdb-schema#DiseaseDescriptionAndEtiology"/>
<gdgsch:dmsid>104</gdgsch:dmsid>
<skos:inScheme rdf:resource="http://jcggdb.jp/rdf/diseases/gdgdb-schema#ConceptSchemeGDGDB"/>
<gdgsch:diseaseDescription rdf:resource="#disdMSId104"/>
<gdgsch:geneDescription rdf:resource="#genedMSId104"/>
</skos:Concept>
<skos:Concept rdf:about="#dMSId102">
<dct:identifier>dMSId102</dct:identifier>
<skos:prefLabel xml:lang="en">GDGDB Document number: 102</skos:prefLabel>
<rdfs:label>GDGDB Document number: 102</rdfs:label>
<rdf:type rdf:resource="http://jcggdb.jp/rdf/diseases/gdgdb-schema#DocumentGDGDB"/>
<ggdsch:conceptType rdf:resource="http://jcggdb.jp/rdf/diseases/gdgdb-schema#DiseaseDescriptionAndEtiology"/>
<gdgsch:dmsid>102</gdgsch:dmsid>
<skos:inScheme rdf:resource="http://jcggdb.jp/rdf/diseases/gdgdb-schema#ConceptSchemeGDGDB"/>
<gdgsch:diseaseDescription rdf:resource="#disdMSId102"/>
<gdgsch:geneDescription rdf:resource="#genedMSId102"/>
</skos:Concept>
<skos:Concept rdf:about="#dMSId71">
<dct:identifier>dMSId71</dct:identifier>
<skos:prefLabel xml:lang="en">GDGDB Document number: 71</skos:prefLabel>
<rdfs:label>GDGDB Document number: 71</rdfs:label>
<rdf:type rdf:resource="http://jcggdb.jp/rdf/diseases/gdgdb-schema#DocumentGDGDB"/>
<ggdsch:conceptType rdf:resource="http://jcggdb.jp/rdf/diseases/gdgdb-schema#DiseaseDescriptionAndEtiology"/>
<gdgsch:dmsid>71</gdgsch:dmsid>
<skos:inScheme rdf:resource="http://jcggdb.jp/rdf/diseases/gdgdb-schema#ConceptSchemeGDGDB"/>
<gdgsch:diseaseDescription rdf:resource="#disdMSId71"/>
<gdgsch:geneDescription rdf:resource="#genedMSId71"/>
</skos:Concept>
<skos:Concept rdf:about="#dMSId105">
<dct:identifier>dMSId105</dct:identifier>
<skos:prefLabel xml:lang="en">GDGDB Document number: 105</skos:prefLabel>
<rdfs:label>GDGDB Document number: 105</rdfs:label>
<rdf:type rdf:resource="http://jcggdb.jp/rdf/diseases/gdgdb-schema#DocumentGDGDB"/>
<ggdsch:conceptType rdf:resource="http://jcggdb.jp/rdf/diseases/gdgdb-schema#DiseaseDescriptionAndEtiology"/>
<gdgsch:dmsid>105</gdgsch:dmsid>
<skos:inScheme rdf:resource="http://jcggdb.jp/rdf/diseases/gdgdb-schema#ConceptSchemeGDGDB"/>
<gdgsch:diseaseDescription rdf:resource="#disdMSId105"/>
<gdgsch:geneDescription rdf:resource="#genedMSId105"/>
</skos:Concept>
<skos:Concept rdf:about="#dMSId93">
<dct:identifier>dMSId93</dct:identifier>
<skos:prefLabel xml:lang="en">GDGDB Document number: 93</skos:prefLabel>
<rdfs:label>GDGDB Document number: 93</rdfs:label>
<rdf:type rdf:resource="http://jcggdb.jp/rdf/diseases/gdgdb-schema#DocumentGDGDB"/>
<ggdsch:conceptType rdf:resource="http://jcggdb.jp/rdf/diseases/gdgdb-schema#DiseaseDescriptionAndEtiology"/>
<gdgsch:dmsid>93</gdgsch:dmsid>
<skos:inScheme rdf:resource="http://jcggdb.jp/rdf/diseases/gdgdb-schema#ConceptSchemeGDGDB"/>
<gdgsch:diseaseDescription rdf:resource="#disdMSId93"/>
<gdgsch:geneDescription rdf:resource="#genedMSId93"/>
</skos:Concept>
<skos:Concept rdf:about="#dMSId97">
<dct:identifier>dMSId97</dct:identifier>
<skos:prefLabel xml:lang="en">GDGDB Document number: 97</skos:prefLabel>
<rdfs:label>GDGDB Document number: 97</rdfs:label>
<rdf:type rdf:resource="http://jcggdb.jp/rdf/diseases/gdgdb-schema#DocumentGDGDB"/>
<ggdsch:conceptType rdf:resource="http://jcggdb.jp/rdf/diseases/gdgdb-schema#DiseaseDescriptionAndEtiology"/>
<gdgsch:dmsid>97</gdgsch:dmsid>
<skos:inScheme rdf:resource="http://jcggdb.jp/rdf/diseases/gdgdb-schema#ConceptSchemeGDGDB"/>
<gdgsch:diseaseDescription rdf:resource="#disdMSId97"/>
<gdgsch:geneDescription rdf:resource="#genedMSId97"/>
</skos:Concept>
<skos:Concept rdf:about="#dMSId72">
<dct:identifier>dMSId72</dct:identifier>
<skos:prefLabel xml:lang="en">GDGDB Document number: 72</skos:prefLabel>
<rdfs:label>GDGDB Document number: 72</rdfs:label>
<rdf:type rdf:resource="http://jcggdb.jp/rdf/diseases/gdgdb-schema#DocumentGDGDB"/>
<ggdsch:conceptType rdf:resource="http://jcggdb.jp/rdf/diseases/gdgdb-schema#DiseaseDescriptionAndEtiology"/>
<gdgsch:dmsid>72</gdgsch:dmsid>
<skos:inScheme rdf:resource="http://jcggdb.jp/rdf/diseases/gdgdb-schema#ConceptSchemeGDGDB"/>
<gdgsch:diseaseDescription rdf:resource="#disdMSId72"/>
<gdgsch:geneDescription rdf:resource="#genedMSId72"/>
</skos:Concept>
<skos:Concept rdf:about="#dMSId41">
<dct:identifier>dMSId41</dct:identifier>
<skos:prefLabel xml:lang="en">GDGDB Document number: 41</skos:prefLabel>
<rdfs:label>GDGDB Document number: 41</rdfs:label>
<rdf:type rdf:resource="http://jcggdb.jp/rdf/diseases/gdgdb-schema#DocumentGDGDB"/>
<ggdsch:conceptType rdf:resource="http://jcggdb.jp/rdf/diseases/gdgdb-schema#DiseaseDescriptionAndEtiology"/>
<gdgsch:dmsid>41</gdgsch:dmsid>
<skos:inScheme rdf:resource="http://jcggdb.jp/rdf/diseases/gdgdb-schema#ConceptSchemeGDGDB"/>
<gdgsch:diseaseDescription rdf:resource="#disdMSId41"/>
<gdgsch:geneDescription rdf:resource="#genedMSId41"/>
</skos:Concept>
<skos:Concept rdf:about="#dMSId75">
<dct:identifier>dMSId75</dct:identifier>
<skos:prefLabel xml:lang="en">GDGDB Document number: 75</skos:prefLabel>
<rdfs:label>GDGDB Document number: 75</rdfs:label>
<rdf:type rdf:resource="http://jcggdb.jp/rdf/diseases/gdgdb-schema#DocumentGDGDB"/>
<ggdsch:conceptType rdf:resource="http://jcggdb.jp/rdf/diseases/gdgdb-schema#DiseaseDescriptionAndEtiology"/>
<gdgsch:dmsid>75</gdgsch:dmsid>
<skos:inScheme rdf:resource="http://jcggdb.jp/rdf/diseases/gdgdb-schema#ConceptSchemeGDGDB"/>
<gdgsch:diseaseDescription rdf:resource="#disdMSId75"/>
<gdgsch:geneDescription rdf:resource="#genedMSId75"/>
</skos:Concept>
<skos:Concept rdf:about="#dMSId114">
<dct:identifier>dMSId114</dct:identifier>
<skos:prefLabel xml:lang="en">GDGDB Document number: 114</skos:prefLabel>
<rdfs:label>GDGDB Document number: 114</rdfs:label>
<rdf:type rdf:resource="http://jcggdb.jp/rdf/diseases/gdgdb-schema#DocumentGDGDB"/>
<ggdsch:conceptType rdf:resource="http://jcggdb.jp/rdf/diseases/gdgdb-schema#DiseaseDescriptionAndEtiology"/>
<gdgsch:dmsid>114</gdgsch:dmsid>
<skos:inScheme rdf:resource="http://jcggdb.jp/rdf/diseases/gdgdb-schema#ConceptSchemeGDGDB"/>
<gdgsch:diseaseDescription rdf:resource="#disdMSId114"/>
<gdgsch:geneDescription rdf:resource="#genedMSId114"/>
</skos:Concept>
<!--foaf:Document-->
<foaf:Document rdf:about="http://jcggdb.jp/doc/Ext.action?dMSId=43">
<dct:subject rdf:resource="#dMSId43"/>
</foaf:Document>
<foaf:Document rdf:about="http://www.ncbi.nlm.nih.gov/gene/85365">
<dct:subject rdf:resource="#dMSId43"/>
</foaf:Document>
<foaf:Document rdf:about="http://omim.org/entry/607906">
<dct:subject rdf:resource="#dMSId43"/>
</foaf:Document>
<foaf:Document rdf:about="http://jcggdb.jp/rcmg/ggdb/Homolog?cat=symbol&amp;symbol=ALG2">
<dct:subject rdf:resource="#dMSId43"/>
</foaf:Document>
<foaf:Document rdf:about="http://jcggdb.jp/doc/Ext.action?dMSId=106">
<dct:subject rdf:resource="#dMSId106"/>
</foaf:Document>
<foaf:Document rdf:about="http://www.ncbi.nlm.nih.gov/gene/79147">
<dct:subject rdf:resource="#dMSId106"/>
</foaf:Document>
<foaf:Document rdf:about="http://omim.org/entry/606612">
<dct:subject rdf:resource="#dMSId106"/>
</foaf:Document>
<foaf:Document rdf:about="http://jcggdb.jp/rcmg/ggdb/Homolog?cat=symbol&amp;symbol=FKRP">
<dct:subject rdf:resource="#dMSId106"/>
</foaf:Document>
<foaf:Document rdf:about="http://jcggdb.jp/doc/Ext.action?dMSId=80">
<dct:subject rdf:resource="#dMSId80"/>
</foaf:Document>
<foaf:Document rdf:about="http://www.ncbi.nlm.nih.gov/gene/4668">
<dct:subject rdf:resource="#dMSId80"/>
</foaf:Document>
<foaf:Document rdf:about="http://omim.org/entry/609241">
<dct:subject rdf:resource="#dMSId80"/>
</foaf:Document>
<foaf:Document rdf:about="http://jcggdb.jp/doc/Ext.action?dMSId=39">
<dct:subject rdf:resource="#dMSId39"/>
</foaf:Document>
<foaf:Document rdf:about="http://www.ncbi.nlm.nih.gov/gene/8813">
<dct:subject rdf:resource="#dMSId39"/>
</foaf:Document>
<foaf:Document rdf:about="http://omim.org/entry/608799">
<dct:subject rdf:resource="#dMSId39"/>
</foaf:Document>
<foaf:Document rdf:about="http://jcggdb.jp/rcmg/ggdb/Homolog?cat=symbol&amp;symbol=DPM1">
<dct:subject rdf:resource="#dMSId39"/>
</foaf:Document>
<foaf:Document rdf:about="http://jcggdb.jp/doc/Ext.action?dMSId=54">
<dct:subject rdf:resource="#dMSId54"/>
</foaf:Document>
<foaf:Document rdf:about="http://www.ncbi.nlm.nih.gov/gene/2720">
<dct:subject rdf:resource="#dMSId54"/>
</foaf:Document>
<foaf:Document rdf:about="http://omim.org/entry/230600">
<dct:subject rdf:resource="#dMSId54"/>
</foaf:Document>
<foaf:Document rdf:about="http://jcggdb.jp/doc/Ext.action?dMSId=112">
<dct:subject rdf:resource="#dMSId112"/>
</foaf:Document>
<foaf:Document rdf:about="http://www.ncbi.nlm.nih.gov/gene/5376">
<dct:subject rdf:resource="#dMSId112"/>
</foaf:Document>
<foaf:Document rdf:about="http://omim.org/entry/139393">
<dct:subject rdf:resource="#dMSId112"/>
</foaf:Document>
<foaf:Document rdf:about="http://jcggdb.jp/doc/Ext.action?dMSId=103">
<dct:subject rdf:resource="#dMSId103"/>
</foaf:Document>
<foaf:Document rdf:about="http://www.ncbi.nlm.nih.gov/gene/2218">
<dct:subject rdf:resource="#dMSId103"/>
</foaf:Document>
<foaf:Document rdf:about="http://omim.org/entry/253800">
<dct:subject rdf:resource="#dMSId103"/>
</foaf:Document>
<foaf:Document rdf:about="http://jcggdb.jp/rcmg/ggdb/Homolog?cat=symbol&amp;symbol=FCMD">
<dct:subject rdf:resource="#dMSId103"/>
</foaf:Document>
<foaf:Document rdf:about="http://jcggdb.jp/doc/Ext.action?dMSId=115">
<dct:subject rdf:resource="#dMSId115"/>
</foaf:Document>
<foaf:Document rdf:about="http://www.ncbi.nlm.nih.gov/gene/5277">
<dct:subject rdf:resource="#dMSId115"/>
</foaf:Document>
<foaf:Document rdf:about="http://omim.org/entry/311770">
<dct:subject rdf:resource="#dMSId115"/>
</foaf:Document>
<foaf:Document rdf:about="http://jcggdb.jp/doc/Ext.action?dMSId=61">
<dct:subject rdf:resource="#dMSId61"/>
</foaf:Document>
<foaf:Document rdf:about="http://www.ncbi.nlm.nih.gov/gene/5660">
<dct:subject rdf:resource="#dMSId61"/>
</foaf:Document>
<foaf:Document rdf:about="http://omim.org/entry/249900">
<dct:subject rdf:resource="#dMSId61"/>
</foaf:Document>
<foaf:Document rdf:about="http://jcggdb.jp/doc/Ext.action?dMSId=96">
<dct:subject rdf:resource="#dMSId96"/>
</foaf:Document>
<foaf:Document rdf:about="http://www.ncbi.nlm.nih.gov/gene/79158">
<dct:subject rdf:resource="#dMSId96"/>
</foaf:Document>
<foaf:Document rdf:about="http://omim.org/entry/252600">
<dct:subject rdf:resource="#dMSId96"/>
</foaf:Document>
<foaf:Document rdf:about="http://jcggdb.jp/doc/Ext.action?dMSId=110">
<dct:subject rdf:resource="#dMSId110"/>
</foaf:Document>
<foaf:Document rdf:about="http://www.ncbi.nlm.nih.gov/gene/5352">
<dct:subject rdf:resource="#dMSId110"/>
</foaf:Document>
<foaf:Document rdf:about="http://omim.org/entry/609220">
<dct:subject rdf:resource="#dMSId110"/>
</foaf:Document>
<foaf:Document rdf:about="http://jcggdb.jp/doc/Ext.action?dMSId=67">
<dct:subject rdf:resource="#dMSId67"/>
</foaf:Document>
<foaf:Document rdf:about="http://www.ncbi.nlm.nih.gov/gene/2629">
<dct:subject rdf:resource="#dMSId67"/>
</foaf:Document>
<foaf:Document rdf:about="http://omim.org/entry/231005">
<dct:subject rdf:resource="#dMSId67"/>
</foaf:Document>
<foaf:Document rdf:about="http://jcggdb.jp/doc/Ext.action?dMSId=87">
<dct:subject rdf:resource="#dMSId87"/>
</foaf:Document>
<foaf:Document rdf:about="http://www.ncbi.nlm.nih.gov/gene/4669">
<dct:subject rdf:resource="#dMSId87"/>
</foaf:Document>
<foaf:Document rdf:about="http://omim.org/entry/252920">
<dct:subject rdf:resource="#dMSId87"/>
</foaf:Document>
<foaf:Document rdf:about="http://jcggdb.jp/doc/Ext.action?dMSId=46">
<dct:subject rdf:resource="#dMSId46"/>
</foaf:Document>
<foaf:Document rdf:about="http://www.ncbi.nlm.nih.gov/gene/79796">
<dct:subject rdf:resource="#dMSId46"/>
</foaf:Document>
<foaf:Document rdf:about="http://omim.org/entry/608776">
<dct:subject rdf:resource="#dMSId46"/>
</foaf:Document>
<foaf:Document rdf:about="http://jcggdb.jp/rcmg/ggdb/Homolog?cat=symbol&amp;symbol=ALG9">
<dct:subject rdf:resource="#dMSId46"/>
</foaf:Document>
<foaf:Document rdf:about="http://jcggdb.jp/doc/Ext.action?dMSId=99">
<dct:subject rdf:resource="#dMSId99"/>
</foaf:Document>
<foaf:Document rdf:about="http://www.ncbi.nlm.nih.gov/gene/10483">
<dct:subject rdf:resource="#dMSId99"/>
</foaf:Document>
<foaf:Document rdf:about="http://omim.org/entry/224100">
<dct:subject rdf:resource="#dMSId99"/>
</foaf:Document>
<foaf:Document rdf:about="http://jcggdb.jp/doc/Ext.action?dMSId=107">
<dct:subject rdf:resource="#dMSId107"/>
</foaf:Document>
<foaf:Document rdf:about="http://www.ncbi.nlm.nih.gov/gene/79147">
<dct:subject rdf:resource="#dMSId107"/>
</foaf:Document>
<foaf:Document rdf:about="http://omim.org/entry/607155">
<dct:subject rdf:resource="#dMSId107"/>
</foaf:Document>
<foaf:Document rdf:about="http://jcggdb.jp/rcmg/ggdb/Homolog?cat=symbol&amp;symbol=FKRP">
<dct:subject rdf:resource="#dMSId107"/>
</foaf:Document>
<foaf:Document rdf:about="http://jcggdb.jp/doc/Ext.action?dMSId=48">
<dct:subject rdf:resource="#dMSId48"/>
</foaf:Document>
<foaf:Document rdf:about="http://www.ncbi.nlm.nih.gov/gene/4247">
<dct:subject rdf:resource="#dMSId48"/>
</foaf:Document>
<foaf:Document rdf:about="http://omim.org/entry/212066">
<dct:subject rdf:resource="#dMSId48"/>
</foaf:Document>
<foaf:Document rdf:about="http://jcggdb.jp/rcmg/ggdb/Homolog?cat=symbol&amp;symbol=MGAT2">
<dct:subject rdf:resource="#dMSId48"/>
</foaf:Document>
<foaf:Document rdf:about="http://jcggdb.jp/doc/Ext.action?dMSId=83">
<dct:subject rdf:resource="#dMSId83"/>
</foaf:Document>
<foaf:Document rdf:about="http://www.ncbi.nlm.nih.gov/gene/3425">
<dct:subject rdf:resource="#dMSId83"/>
</foaf:Document>
<foaf:Document rdf:about="http://omim.org/entry/607016">
<dct:subject rdf:resource="#dMSId83"/>
</foaf:Document>
<foaf:Document rdf:about="http://jcggdb.jp/doc/Ext.action?dMSId=94">
<dct:subject rdf:resource="#dMSId94"/>
</foaf:Document>
<foaf:Document rdf:about="http://www.ncbi.nlm.nih.gov/gene/2990">
<dct:subject rdf:resource="#dMSId94"/>
</foaf:Document>
<foaf:Document rdf:about="http://omim.org/entry/253220">
<dct:subject rdf:resource="#dMSId94"/>
</foaf:Document>
<foaf:Document rdf:about="http://jcggdb.jp/doc/Ext.action?dMSId=36">
<dct:subject rdf:resource="#dMSId36"/>
</foaf:Document>
<foaf:Document rdf:about="http://www.ncbi.nlm.nih.gov/gene/4351">
<dct:subject rdf:resource="#dMSId36"/>
</foaf:Document>
<foaf:Document rdf:about="http://omim.org/entry/602579">
<dct:subject rdf:resource="#dMSId36"/>
</foaf:Document>
<foaf:Document rdf:about="http://jcggdb.jp/doc/Ext.action?dMSId=77">
<dct:subject rdf:resource="#dMSId77"/>
</foaf:Document>
<foaf:Document rdf:about="http://www.ncbi.nlm.nih.gov/gene/4126">
<dct:subject rdf:resource="#dMSId77"/>
</foaf:Document>
<foaf:Document rdf:about="http://omim.org/entry/248510">
<dct:subject rdf:resource="#dMSId77"/>
</foaf:Document>
<foaf:Document rdf:about="http://jcggdb.jp/doc/Ext.action?dMSId=66">
<dct:subject rdf:resource="#dMSId66"/>
</foaf:Document>
<foaf:Document rdf:about="http://www.ncbi.nlm.nih.gov/gene/5660">
<dct:subject rdf:resource="#dMSId66"/>
</foaf:Document>
<foaf:Document rdf:about="http://omim.org/entry/610539">
<dct:subject rdf:resource="#dMSId66"/>
</foaf:Document>
<foaf:Document rdf:about="http://jcggdb.jp/doc/Ext.action?dMSId=89">
<dct:subject rdf:resource="#dMSId89"/>
</foaf:Document>
<foaf:Document rdf:about="http://www.ncbi.nlm.nih.gov/gene/2799">
<dct:subject rdf:resource="#dMSId89"/>
</foaf:Document>
<foaf:Document rdf:about="http://omim.org/entry/252940">
<dct:subject rdf:resource="#dMSId89"/>
</foaf:Document>
<foaf:Document rdf:about="http://jcggdb.jp/doc/Ext.action?dMSId=50">
<dct:subject rdf:resource="#dMSId50"/>
</foaf:Document>
<foaf:Document rdf:about="http://www.ncbi.nlm.nih.gov/gene/55343">
<dct:subject rdf:resource="#dMSId50"/>
</foaf:Document>
<foaf:Document rdf:about="http://omim.org/entry/266265">
<dct:subject rdf:resource="#dMSId50"/>
</foaf:Document>
<foaf:Document rdf:about="http://jcggdb.jp/rcmg/ggdb/Homolog?cat=symbol&amp;symbol=SLC35C1">
<dct:subject rdf:resource="#dMSId50"/>
</foaf:Document>
<foaf:Document rdf:about="http://jcggdb.jp/doc/Ext.action?dMSId=73">
<dct:subject rdf:resource="#dMSId73"/>
</foaf:Document>
<foaf:Document rdf:about="http://www.ncbi.nlm.nih.gov/gene/3988">
<dct:subject rdf:resource="#dMSId73"/>
</foaf:Document>
<foaf:Document rdf:about="http://omim.org/entry/278000">
<dct:subject rdf:resource="#dMSId73"/>
</foaf:Document>
<foaf:Document rdf:about="http://omim.org/entry/278000">
<dct:subject rdf:resource="#dMSId73"/>
</foaf:Document>
<foaf:Document rdf:about="http://jcggdb.jp/doc/Ext.action?dMSId=95">
<dct:subject rdf:resource="#dMSId95"/>
</foaf:Document>
<foaf:Document rdf:about="http://www.ncbi.nlm.nih.gov/gene/79158">
<dct:subject rdf:resource="#dMSId95"/>
</foaf:Document>
<foaf:Document rdf:about="http://omim.org/entry/252500">
<dct:subject rdf:resource="#dMSId95"/>
</foaf:Document>
<foaf:Document rdf:about="http://jcggdb.jp/doc/Ext.action?dMSId=56">
<dct:subject rdf:resource="#dMSId56"/>
</foaf:Document>
<foaf:Document rdf:about="http://www.ncbi.nlm.nih.gov/gene/2760">
<dct:subject rdf:resource="#dMSId56"/>
</foaf:Document>
<foaf:Document rdf:about="http://omim.org/entry/272750">
<dct:subject rdf:resource="#dMSId56"/>
</foaf:Document>
<foaf:Document rdf:about="http://jcggdb.jp/doc/Ext.action?dMSId=40">
<dct:subject rdf:resource="#dMSId40"/>
</foaf:Document>
<foaf:Document rdf:about="http://www.ncbi.nlm.nih.gov/gene/9526">
<dct:subject rdf:resource="#dMSId40"/>
</foaf:Document>
<foaf:Document rdf:about="http://omim.org/entry/609180">
<dct:subject rdf:resource="#dMSId40"/>
</foaf:Document>
<foaf:Document rdf:about="http://jcggdb.jp/doc/Ext.action?dMSId=53">
<dct:subject rdf:resource="#dMSId53"/>
</foaf:Document>
<foaf:Document rdf:about="http://www.ncbi.nlm.nih.gov/gene/2720">
<dct:subject rdf:resource="#dMSId53"/>
</foaf:Document>
<foaf:Document rdf:about="http://omim.org/entry/230500">
<dct:subject rdf:resource="#dMSId53"/>
</foaf:Document>
<foaf:Document rdf:about="http://jcggdb.jp/doc/Ext.action?dMSId=62">
<dct:subject rdf:resource="#dMSId62"/>
</foaf:Document>
<foaf:Document rdf:about="http://www.ncbi.nlm.nih.gov/gene/2581">
<dct:subject rdf:resource="#dMSId62"/>
</foaf:Document>
<foaf:Document rdf:about="http://omim.org/entry/245200">
<dct:subject rdf:resource="#dMSId62"/>
</foaf:Document>
<foaf:Document rdf:about="http://jcggdb.jp/doc/Ext.action?dMSId=108">
<dct:subject rdf:resource="#dMSId108"/>
</foaf:Document>
<foaf:Document rdf:about="http://www.ncbi.nlm.nih.gov/gene/8985">
<dct:subject rdf:resource="#dMSId108"/>
</foaf:Document>
<foaf:Document rdf:about="http://omim.org/entry/612394">
<dct:subject rdf:resource="#dMSId108"/>
</foaf:Document>
<foaf:Document rdf:about="http://jcggdb.jp/doc/Ext.action?dMSId=57">
<dct:subject rdf:resource="#dMSId57"/>
</foaf:Document>
<foaf:Document rdf:about="http://www.ncbi.nlm.nih.gov/gene/3073">
<dct:subject rdf:resource="#dMSId57"/>
</foaf:Document>
<foaf:Document rdf:about="http://omim.org/entry/272800">
<dct:subject rdf:resource="#dMSId57"/>
</foaf:Document>
<foaf:Document rdf:about="http://jcggdb.jp/doc/Ext.action?dMSId=109">
<dct:subject rdf:resource="#dMSId109"/>
</foaf:Document>
<foaf:Document rdf:about="http://www.ncbi.nlm.nih.gov/gene/5351">
<dct:subject rdf:resource="#dMSId109"/>
</foaf:Document>
<foaf:Document rdf:about="http://omim.org/entry/225400">
<dct:subject rdf:resource="#dMSId109"/>
</foaf:Document>
<foaf:Document rdf:about="http://jcggdb.jp/doc/Ext.action?dMSId=51">
<dct:subject rdf:resource="#dMSId51"/>
</foaf:Document>
<foaf:Document rdf:about="http://www.ncbi.nlm.nih.gov/gene/2683">
<dct:subject rdf:resource="#dMSId51"/>
</foaf:Document>
<foaf:Document rdf:about="http://omim.org/entry/607091">
<dct:subject rdf:resource="#dMSId51"/>
</foaf:Document>
<foaf:Document rdf:about="http://jcggdb.jp/rcmg/ggdb/Homolog?cat=symbol&amp;symbol=B4GALT1">
<dct:subject rdf:resource="#dMSId51"/>
</foaf:Document>
<foaf:Document rdf:about="http://jcggdb.jp/doc/Ext.action?dMSId=65">
<dct:subject rdf:resource="#dMSId65"/>
</foaf:Document>
<foaf:Document rdf:about="http://www.ncbi.nlm.nih.gov/gene/2629">
<dct:subject rdf:resource="#dMSId65"/>
</foaf:Document>
<foaf:Document rdf:about="http://omim.org/entry/231000">
<dct:subject rdf:resource="#dMSId65"/>
</foaf:Document>
<foaf:Document rdf:about="http://jcggdb.jp/doc/Ext.action?dMSId=35">
<dct:subject rdf:resource="#dMSId35"/>
</foaf:Document>
<foaf:Document rdf:about="http://www.ncbi.nlm.nih.gov/gene/5373">
<dct:subject rdf:resource="#dMSId35"/>
</foaf:Document>
<foaf:Document rdf:about="http://omim.org/entry/212065">
<dct:subject rdf:resource="#dMSId35"/>
</foaf:Document>
<foaf:Document rdf:about="http://jcggdb.jp/doc/Ext.action?dMSId=101">
<dct:subject rdf:resource="#dMSId101"/>
</foaf:Document>
<foaf:Document rdf:about="http://www.ncbi.nlm.nih.gov/gene/55624">
<dct:subject rdf:resource="#dMSId101"/>
</foaf:Document>
<foaf:Document rdf:about="http://omim.org/entry/253280">
<dct:subject rdf:resource="#dMSId101"/>
</foaf:Document>
<foaf:Document rdf:about="http://jcggdb.jp/rcmg/ggdb/Homolog?cat=symbol&amp;symbol=POMGNT1">
<dct:subject rdf:resource="#dMSId101"/>
</foaf:Document>
<foaf:Document rdf:about="http://jcggdb.jp/doc/Ext.action?dMSId=52">
<dct:subject rdf:resource="#dMSId52"/>
</foaf:Document>
<foaf:Document rdf:about="http://www.ncbi.nlm.nih.gov/gene/91949">
<dct:subject rdf:resource="#dMSId52"/>
</foaf:Document>
<foaf:Document rdf:about="http://omim.org/entry/608779">
<dct:subject rdf:resource="#dMSId52"/>
</foaf:Document>
<foaf:Document rdf:about="http://jcggdb.jp/doc/Ext.action?dMSId=69">
<dct:subject rdf:resource="#dMSId69"/>
</foaf:Document>
<foaf:Document rdf:about="http://www.ncbi.nlm.nih.gov/gene/6609">
<dct:subject rdf:resource="#dMSId69"/>
</foaf:Document>
<foaf:Document rdf:about="http://omim.org/entry/607616">
<dct:subject rdf:resource="#dMSId69"/>
</foaf:Document>
<foaf:Document rdf:about="http://jcggdb.jp/doc/Ext.action?dMSId=44">
<dct:subject rdf:resource="#dMSId44"/>
</foaf:Document>
<foaf:Document rdf:about="http://www.ncbi.nlm.nih.gov/gene/1798">
<dct:subject rdf:resource="#dMSId44"/>
</foaf:Document>
<foaf:Document rdf:about="http://omim.org/entry/608093">
<dct:subject rdf:resource="#dMSId44"/>
</foaf:Document>
<foaf:Document rdf:about="http://jcggdb.jp/rcmg/ggdb/Homolog?cat=symbol&amp;symbol=DPAGT1">
<dct:subject rdf:resource="#dMSId44"/>
</foaf:Document>
<foaf:Document rdf:about="http://jcggdb.jp/doc/Ext.action?dMSId=37">
<dct:subject rdf:resource="#dMSId37"/>
</foaf:Document>
<foaf:Document rdf:about="http://www.ncbi.nlm.nih.gov/gene/29929">
<dct:subject rdf:resource="#dMSId37"/>
</foaf:Document>
<foaf:Document rdf:about="http://omim.org/entry/603147">
<dct:subject rdf:resource="#dMSId37"/>
</foaf:Document>
<foaf:Document rdf:about="http://jcggdb.jp/rcmg/ggdb/Homolog?cat=symbol&amp;symbol=ALG6">
<dct:subject rdf:resource="#dMSId37"/>
</foaf:Document>
<foaf:Document rdf:about="http://jcggdb.jp/doc/Ext.action?dMSId=85">
<dct:subject rdf:resource="#dMSId85"/>
</foaf:Document>
<foaf:Document rdf:about="http://www.ncbi.nlm.nih.gov/gene/3423">
<dct:subject rdf:resource="#dMSId85"/>
</foaf:Document>
<foaf:Document rdf:about="http://omim.org/entry/309900">
<dct:subject rdf:resource="#dMSId85"/>
</foaf:Document>
<foaf:Document rdf:about="http://jcggdb.jp/doc/Ext.action?dMSId=82">
<dct:subject rdf:resource="#dMSId82"/>
</foaf:Document>
<foaf:Document rdf:about="http://www.ncbi.nlm.nih.gov/gene/3425">
<dct:subject rdf:resource="#dMSId82"/>
</foaf:Document>
<foaf:Document rdf:about="http://omim.org/entry/607014">
<dct:subject rdf:resource="#dMSId82"/>
</foaf:Document>
<foaf:Document rdf:about="http://jcggdb.jp/doc/Ext.action?dMSId=81">
<dct:subject rdf:resource="#dMSId81"/>
</foaf:Document>
<foaf:Document rdf:about="http://www.ncbi.nlm.nih.gov/gene/4668">
<dct:subject rdf:resource="#dMSId81"/>
</foaf:Document>
<foaf:Document rdf:about="http://omim.org/entry/609242">
<dct:subject rdf:resource="#dMSId81"/>
</foaf:Document>
<foaf:Document rdf:about="http://jcggdb.jp/doc/Ext.action?dMSId=58">
<dct:subject rdf:resource="#dMSId58"/>
</foaf:Document>
<foaf:Document rdf:about="http://www.ncbi.nlm.nih.gov/gene/3074">
<dct:subject rdf:resource="#dMSId58"/>
</foaf:Document>
<foaf:Document rdf:about="http://omim.org/entry/268800">
<dct:subject rdf:resource="#dMSId58"/>
</foaf:Document>
<foaf:Document rdf:about="http://jcggdb.jp/doc/Ext.action?dMSId=79">
<dct:subject rdf:resource="#dMSId79"/>
</foaf:Document>
<foaf:Document rdf:about="http://www.ncbi.nlm.nih.gov/gene/175">
<dct:subject rdf:resource="#dMSId79"/>
</foaf:Document>
<foaf:Document rdf:about="http://omim.org/entry/208400">
<dct:subject rdf:resource="#dMSId79"/>
</foaf:Document>
<foaf:Document rdf:about="http://jcggdb.jp/doc/Ext.action?dMSId=42">
<dct:subject rdf:resource="#dMSId42"/>
</foaf:Document>
<foaf:Document rdf:about="http://www.ncbi.nlm.nih.gov/gene/79053">
<dct:subject rdf:resource="#dMSId42"/>
</foaf:Document>
<foaf:Document rdf:about="http://omim.org/entry/608104">
<dct:subject rdf:resource="#dMSId42"/>
</foaf:Document>
<foaf:Document rdf:about="http://jcggdb.jp/rcmg/ggdb/Homolog?cat=symbol&amp;symbol=ALG8">
<dct:subject rdf:resource="#dMSId42"/>
</foaf:Document>
<foaf:Document rdf:about="http://jcggdb.jp/doc/Ext.action?dMSId=90">
<dct:subject rdf:resource="#dMSId90"/>
</foaf:Document>
<foaf:Document rdf:about="http://www.ncbi.nlm.nih.gov/gene/2588">
<dct:subject rdf:resource="#dMSId90"/>
</foaf:Document>
<foaf:Document rdf:about="http://omim.org/entry/253000">
<dct:subject rdf:resource="#dMSId90"/>
</foaf:Document>
<foaf:Document rdf:about="http://jcggdb.jp/doc/Ext.action?dMSId=59">
<dct:subject rdf:resource="#dMSId59"/>
</foaf:Document>
<foaf:Document rdf:about="http://www.ncbi.nlm.nih.gov/gene/2717">
<dct:subject rdf:resource="#dMSId59"/>
</foaf:Document>
<foaf:Document rdf:about="http://omim.org/entry/301500">
<dct:subject rdf:resource="#dMSId59"/>
</foaf:Document>
<foaf:Document rdf:about="http://jcggdb.jp/doc/Ext.action?dMSId=117">
<dct:subject rdf:resource="#dMSId117"/>
</foaf:Document>
<foaf:Document rdf:about="http://www.ncbi.nlm.nih.gov/gene/4125">
<dct:subject rdf:resource="#dMSId117"/>
</foaf:Document>
<foaf:Document rdf:about="http://omim.org/entry/248500">
<dct:subject rdf:resource="#dMSId117"/>
</foaf:Document>
<foaf:Document rdf:about="http://jcggdb.jp/doc/Ext.action?dMSId=78">
<dct:subject rdf:resource="#dMSId78"/>
</foaf:Document>
<foaf:Document rdf:about="http://www.ncbi.nlm.nih.gov/gene/4758">
<dct:subject rdf:resource="#dMSId78"/>
</foaf:Document>
<foaf:Document rdf:about="http://omim.org/entry/256550">
<dct:subject rdf:resource="#dMSId78"/>
</foaf:Document>
<foaf:Document rdf:about="http://jcggdb.jp/doc/Ext.action?dMSId=98">
<dct:subject rdf:resource="#dMSId98"/>
</foaf:Document>
<foaf:Document rdf:about="http://www.ncbi.nlm.nih.gov/gene/285362">
<dct:subject rdf:resource="#dMSId98"/>
</foaf:Document>
<foaf:Document rdf:about="http://omim.org/entry/272200">
<dct:subject rdf:resource="#dMSId98"/>
</foaf:Document>
<foaf:Document rdf:about="http://jcggdb.jp/doc/Ext.action?dMSId=111">
<dct:subject rdf:resource="#dMSId111"/>
</foaf:Document>
<foaf:Document rdf:about="http://www.ncbi.nlm.nih.gov/gene/5351">
<dct:subject rdf:resource="#dMSId111"/>
</foaf:Document>
<foaf:Document rdf:about="http://omim.org/entry/601451">
<dct:subject rdf:resource="#dMSId111"/>
</foaf:Document>
<foaf:Document rdf:about="http://jcggdb.jp/doc/Ext.action?dMSId=100">
<dct:subject rdf:resource="#dMSId100"/>
</foaf:Document>
<foaf:Document rdf:about="http://www.ncbi.nlm.nih.gov/gene/10020">
<dct:subject rdf:resource="#dMSId100"/>
</foaf:Document>
<foaf:Document rdf:about="http://omim.org/entry/605820">
<dct:subject rdf:resource="#dMSId100"/>
</foaf:Document>
<foaf:Document rdf:about="http://jcggdb.jp/doc/Ext.action?dMSId=86">
<dct:subject rdf:resource="#dMSId86"/>
</foaf:Document>
<foaf:Document rdf:about="http://www.ncbi.nlm.nih.gov/gene/6448">
<dct:subject rdf:resource="#dMSId86"/>
</foaf:Document>
<foaf:Document rdf:about="http://omim.org/entry/252900">
<dct:subject rdf:resource="#dMSId86"/>
</foaf:Document>
<foaf:Document rdf:about="http://jcggdb.jp/doc/Ext.action?dMSId=49">
<dct:subject rdf:resource="#dMSId49"/>
</foaf:Document>
<foaf:Document rdf:about="http://www.ncbi.nlm.nih.gov/gene/7841">
<dct:subject rdf:resource="#dMSId49"/>
</foaf:Document>
<foaf:Document rdf:about="http://omim.org/entry/606056">
<dct:subject rdf:resource="#dMSId49"/>
</foaf:Document>
<foaf:Document rdf:about="http://jcggdb.jp/doc/Ext.action?dMSId=113">
<dct:subject rdf:resource="#dMSId113"/>
</foaf:Document>
<foaf:Document rdf:about="http://www.ncbi.nlm.nih.gov/gene/411">
<dct:subject rdf:resource="#dMSId113"/>
</foaf:Document>
<foaf:Document rdf:about="http://omim.org/entry/253200">
<dct:subject rdf:resource="#dMSId113"/>
</foaf:Document>
<foaf:Document rdf:about="http://jcggdb.jp/doc/Ext.action?dMSId=63">
<dct:subject rdf:resource="#dMSId63"/>
</foaf:Document>
<foaf:Document rdf:about="http://www.ncbi.nlm.nih.gov/gene/2629">
<dct:subject rdf:resource="#dMSId63"/>
</foaf:Document>
<foaf:Document rdf:about="http://omim.org/entry/230800">
<dct:subject rdf:resource="#dMSId63"/>
</foaf:Document>
<foaf:Document rdf:about="http://jcggdb.jp/doc/Ext.action?dMSId=91">
<dct:subject rdf:resource="#dMSId91"/>
</foaf:Document>
<foaf:Document rdf:about="http://www.ncbi.nlm.nih.gov/gene/2720">
<dct:subject rdf:resource="#dMSId91"/>
</foaf:Document>
<foaf:Document rdf:about="http://omim.org/entry/253010">
<dct:subject rdf:resource="#dMSId91"/>
</foaf:Document>
<foaf:Document rdf:about="http://jcggdb.jp/doc/Ext.action?dMSId=70">
<dct:subject rdf:resource="#dMSId70"/>
</foaf:Document>
<foaf:Document rdf:about="http://www.ncbi.nlm.nih.gov/gene/4864">
<dct:subject rdf:resource="#dMSId70"/>
</foaf:Document>
<foaf:Document rdf:about="http://omim.org/entry/257220">
<dct:subject rdf:resource="#dMSId70"/>
</foaf:Document>
<foaf:Document rdf:about="http://jcggdb.jp/doc/Ext.action?dMSId=64">
<dct:subject rdf:resource="#dMSId64"/>
</foaf:Document>
<foaf:Document rdf:about="http://www.ncbi.nlm.nih.gov/gene/2629">
<dct:subject rdf:resource="#dMSId64"/>
</foaf:Document>
<foaf:Document rdf:about="http://omim.org/entry/230900">
<dct:subject rdf:resource="#dMSId64"/>
</foaf:Document>
<foaf:Document rdf:about="http://jcggdb.jp/doc/Ext.action?dMSId=45">
<dct:subject rdf:resource="#dMSId45"/>
</foaf:Document>
<foaf:Document rdf:about="http://www.ncbi.nlm.nih.gov/gene/56052">
<dct:subject rdf:resource="#dMSId45"/>
</foaf:Document>
<foaf:Document rdf:about="http://omim.org/entry/608540">
<dct:subject rdf:resource="#dMSId45"/>
</foaf:Document>
<foaf:Document rdf:about="http://jcggdb.jp/rcmg/ggdb/Homolog?cat=symbol&amp;symbol=ALG1">
<dct:subject rdf:resource="#dMSId45"/>
</foaf:Document>
<foaf:Document rdf:about="http://jcggdb.jp/doc/Ext.action?dMSId=55">
<dct:subject rdf:resource="#dMSId55"/>
</foaf:Document>
<foaf:Document rdf:about="http://www.ncbi.nlm.nih.gov/gene/2720">
<dct:subject rdf:resource="#dMSId55"/>
</foaf:Document>
<foaf:Document rdf:about="http://omim.org/entry/230650">
<dct:subject rdf:resource="#dMSId55"/>
</foaf:Document>
<foaf:Document rdf:about="http://jcggdb.jp/doc/Ext.action?dMSId=68">
<dct:subject rdf:resource="#dMSId68"/>
</foaf:Document>
<foaf:Document rdf:about="http://www.ncbi.nlm.nih.gov/gene/6609">
<dct:subject rdf:resource="#dMSId68"/>
</foaf:Document>
<foaf:Document rdf:about="http://omim.org/entry/257200">
<dct:subject rdf:resource="#dMSId68"/>
</foaf:Document>
<foaf:Document rdf:about="http://jcggdb.jp/doc/Ext.action?dMSId=84">
<dct:subject rdf:resource="#dMSId84"/>
</foaf:Document>
<foaf:Document rdf:about="http://www.ncbi.nlm.nih.gov/gene/3425">
<dct:subject rdf:resource="#dMSId84"/>
</foaf:Document>
<foaf:Document rdf:about="http://omim.org/entry/607015">
<dct:subject rdf:resource="#dMSId84"/>
</foaf:Document>
<foaf:Document rdf:about="http://jcggdb.jp/doc/Ext.action?dMSId=88">
<dct:subject rdf:resource="#dMSId88"/>
</foaf:Document>
<foaf:Document rdf:about="http://www.ncbi.nlm.nih.gov/gene/138050">
<dct:subject rdf:resource="#dMSId88"/>
</foaf:Document>
<foaf:Document rdf:about="http://omim.org/entry/252930">
<dct:subject rdf:resource="#dMSId88"/>
</foaf:Document>
<foaf:Document rdf:about="http://jcggdb.jp/doc/Ext.action?dMSId=38">
<dct:subject rdf:resource="#dMSId38"/>
</foaf:Document>
<foaf:Document rdf:about="http://www.ncbi.nlm.nih.gov/gene/10195">
<dct:subject rdf:resource="#dMSId38"/>
</foaf:Document>
<foaf:Document rdf:about="http://omim.org/entry/601110">
<dct:subject rdf:resource="#dMSId38"/>
</foaf:Document>
<foaf:Document rdf:about="http://jcggdb.jp/rcmg/ggdb/Homolog?cat=symbol&amp;symbol=ALG3">
<dct:subject rdf:resource="#dMSId38"/>
</foaf:Document>
<foaf:Document rdf:about="http://jcggdb.jp/doc/Ext.action?dMSId=60">
<dct:subject rdf:resource="#dMSId60"/>
</foaf:Document>
<foaf:Document rdf:about="http://www.ncbi.nlm.nih.gov/gene/410">
<dct:subject rdf:resource="#dMSId60"/>
</foaf:Document>
<foaf:Document rdf:about="http://omim.org/entry/250100">
<dct:subject rdf:resource="#dMSId60"/>
</foaf:Document>
<foaf:Document rdf:about="http://jcggdb.jp/doc/Ext.action?dMSId=74">
<dct:subject rdf:resource="#dMSId74"/>
</foaf:Document>
<foaf:Document rdf:about="http://www.ncbi.nlm.nih.gov/gene/2548">
<dct:subject rdf:resource="#dMSId74"/>
</foaf:Document>
<foaf:Document rdf:about="http://omim.org/entry/232300">
<dct:subject rdf:resource="#dMSId74"/>
</foaf:Document>
<foaf:Document rdf:about="http://jcggdb.jp/doc/Ext.action?dMSId=104">
<dct:subject rdf:resource="#dMSId104"/>
</foaf:Document>
<foaf:Document rdf:about="http://www.ncbi.nlm.nih.gov/gene/2218">
<dct:subject rdf:resource="#dMSId104"/>
</foaf:Document>
<foaf:Document rdf:about="http://omim.org/entry/611588">
<dct:subject rdf:resource="#dMSId104"/>
</foaf:Document>
<foaf:Document rdf:about="http://jcggdb.jp/rcmg/ggdb/Homolog?cat=symbol&amp;symbol=FCMD">
<dct:subject rdf:resource="#dMSId104"/>
</foaf:Document>
<foaf:Document rdf:about="http://jcggdb.jp/doc/Ext.action?dMSId=102">
<dct:subject rdf:resource="#dMSId102"/>
</foaf:Document>
<foaf:Document rdf:about="http://www.ncbi.nlm.nih.gov/gene/10585">
<dct:subject rdf:resource="#dMSId102"/>
</foaf:Document>
<foaf:Document rdf:about="http://www.ncbi.nlm.nih.gov/gene/29954">
<dct:subject rdf:resource="#dMSId102"/>
</foaf:Document>
<foaf:Document rdf:about="http://omim.org/entry/236670">
<dct:subject rdf:resource="#dMSId102"/>
</foaf:Document>
<foaf:Document rdf:about="http://omim.org/entry/613150">
<dct:subject rdf:resource="#dMSId102"/>
</foaf:Document>
<foaf:Document rdf:about="http://jcggdb.jp/rcmg/ggdb/Homolog?cat=symbol&amp;symbol=POMT1">
<dct:subject rdf:resource="#dMSId102"/>
</foaf:Document>
<foaf:Document rdf:about="http://jcggdb.jp/rcmg/ggdb/Homolog?cat=symbol&amp;symbol=POMT2">
<dct:subject rdf:resource="#dMSId102"/>
</foaf:Document>
<foaf:Document rdf:about="http://jcggdb.jp/doc/Ext.action?dMSId=71">
<dct:subject rdf:resource="#dMSId71"/>
</foaf:Document>
<foaf:Document rdf:about="http://www.ncbi.nlm.nih.gov/gene/10577">
<dct:subject rdf:resource="#dMSId71"/>
</foaf:Document>
<foaf:Document rdf:about="http://omim.org/entry/607625">
<dct:subject rdf:resource="#dMSId71"/>
</foaf:Document>
<foaf:Document rdf:about="http://jcggdb.jp/doc/Ext.action?dMSId=105">
<dct:subject rdf:resource="#dMSId105"/>
</foaf:Document>
<foaf:Document rdf:about="http://www.ncbi.nlm.nih.gov/gene/2218">
<dct:subject rdf:resource="#dMSId105"/>
</foaf:Document>
<foaf:Document rdf:about="http://omim.org/entry/611615">
<dct:subject rdf:resource="#dMSId105"/>
</foaf:Document>
<foaf:Document rdf:about="http://jcggdb.jp/rcmg/ggdb/Homolog?cat=symbol&amp;symbol=FCMD">
<dct:subject rdf:resource="#dMSId105"/>
</foaf:Document>
<foaf:Document rdf:about="http://jcggdb.jp/doc/Ext.action?dMSId=93">
<dct:subject rdf:resource="#dMSId93"/>
</foaf:Document>
<foaf:Document rdf:about="http://www.ncbi.nlm.nih.gov/gene/411">
<dct:subject rdf:resource="#dMSId93"/>
</foaf:Document>
<foaf:Document rdf:about="http://omim.org/entry/253200">
<dct:subject rdf:resource="#dMSId93"/>
</foaf:Document>
<foaf:Document rdf:about="http://jcggdb.jp/doc/Ext.action?dMSId=97">
<dct:subject rdf:resource="#dMSId97"/>
</foaf:Document>
<foaf:Document rdf:about="http://www.ncbi.nlm.nih.gov/gene/5660">
<dct:subject rdf:resource="#dMSId97"/>
</foaf:Document>
<foaf:Document rdf:about="http://omim.org/entry/611721">
<dct:subject rdf:resource="#dMSId97"/>
</foaf:Document>
<foaf:Document rdf:about="http://jcggdb.jp/doc/Ext.action?dMSId=72">
<dct:subject rdf:resource="#dMSId72"/>
</foaf:Document>
<foaf:Document rdf:about="http://www.ncbi.nlm.nih.gov/gene/427">
<dct:subject rdf:resource="#dMSId72"/>
</foaf:Document>
<foaf:Document rdf:about="http://omim.org/entry/228000">
<dct:subject rdf:resource="#dMSId72"/>
</foaf:Document>
<foaf:Document rdf:about="http://jcggdb.jp/doc/Ext.action?dMSId=41">
<dct:subject rdf:resource="#dMSId41"/>
</foaf:Document>
<foaf:Document rdf:about="http://www.ncbi.nlm.nih.gov/gene/79087">
<dct:subject rdf:resource="#dMSId41"/>
</foaf:Document>
<foaf:Document rdf:about="http://omim.org/entry/607143">
<dct:subject rdf:resource="#dMSId41"/>
</foaf:Document>
<foaf:Document rdf:about="http://jcggdb.jp/rcmg/ggdb/Homolog?cat=symbol&amp;symbol=ALG12">
<dct:subject rdf:resource="#dMSId41"/>
</foaf:Document>
<foaf:Document rdf:about="http://jcggdb.jp/doc/Ext.action?dMSId=75">
<dct:subject rdf:resource="#dMSId75"/>
</foaf:Document>
<foaf:Document rdf:about="http://www.ncbi.nlm.nih.gov/gene/2517">
<dct:subject rdf:resource="#dMSId75"/>
</foaf:Document>
<foaf:Document rdf:about="http://omim.org/entry/230000">
<dct:subject rdf:resource="#dMSId75"/>
</foaf:Document>
<foaf:Document rdf:about="http://jcggdb.jp/doc/Ext.action?dMSId=114">
<dct:subject rdf:resource="#dMSId114"/>
</foaf:Document>
<foaf:Document rdf:about="http://www.ncbi.nlm.nih.gov/gene/5476">
<dct:subject rdf:resource="#dMSId114"/>
</foaf:Document>
<foaf:Document rdf:about="http://www.ncbi.nlm.nih.gov/gene/2720">
<dct:subject rdf:resource="#dMSId114"/>
</foaf:Document>
<foaf:Document rdf:about="http://www.ncbi.nlm.nih.gov/gene/4758">
<dct:subject rdf:resource="#dMSId114"/>
</foaf:Document>
<foaf:Document rdf:about="http://omim.org/entry/256540">
<dct:subject rdf:resource="#dMSId114"/>
</foaf:Document>
<foaf:Document rdf:about="http://omim.org/entry/613111">
<dct:subject rdf:resource="#dMSId114"/>
</foaf:Document>
<foaf:Document rdf:about="http://omim.org/entry/611458">
<dct:subject rdf:resource="#dMSId114"/>
</foaf:Document>
<foaf:Document rdf:about="http://omim.org/entry/608272">
<dct:subject rdf:resource="#dMSId114"/>
</foaf:Document>
</rdf:RDF>
